# Supplementary material for: Transcriptomic Analysis of the Spleen from Asian Seabass (Lates calcarifer) Infected with Infectious Spleen and Kidney Necrosis Virus
Source: Viruses. 2025 May 19;17(5):728. doi: 10.3390/v17050728 (PMC12115965; doi:10.3390/v17050728)
Supplement: Supplementary file 1 [file viruses-17-00728-s001.zip]

Archive with 21 entries (21 files):
- Figure S1.png
- Table S1. Primers.xlsx
- Table S2a.xls
- Table S2b.xls
- Table S3. DEGs in spleen  .xlsx
- Table S4. DEGs segregation.xlsx
- Table S5. interactionsimmune.xlsx
- Table S6. interactions IFN.xlsx
- Table S7. clusters for IFN.xlsx
- Table S8. interactions TLR.xlsx
- Table S9. clusters for TLR .xlsx
- Table S10. interactionsendo.xlsx
- Table S11.clustersendo.xlsx
- Table S12. interactionscommu.xlsx
- Table S13. Clusterscommu.xlsx
- Table S14. interactions PCD.xlsx
- Table S15. clusters for PCD.xlsx
- Table S16-arrest.xlsx
- Table S17-arrest.xlsx
- Table S18. interaction PI3K.xlsx
- Table S19. clusters PI3K.xlsx
