# Supplementary material for: Transcriptomic Analysis of the Spleen from Asian Seabass (Lates calcarifer) Infected with Infectious Spleen and Kidney Necrosis Virus
Source: Viruses. 2025 May 19;17(5):728. doi: 10.3390/v17050728 (PMC12115965; doi:10.3390/v17050728)
Supplement: Supplementary file 1 [file viruses-17-00728-s001.zip › Table S1. Primers.xlsx]

## Sheet: Sheet1
Table S1. Primers used for identifying ISKNV in this study
Primer	Oligonucleotide Sequence (5’ – 3’)
MCP-uni332	AGGTGTCGGTGTCATTAACGACCTG
MCP-uni1108	TCTCAGGCATGCTGGGCGCAAAG
ISKNV-MCP-F	ATGTCTGCAATCTCAGGTGCAA
ISKNV-MCP-R	TTACAGGATAGGGAAGCCTGCG
ASB-18S-rRNA-F	AACGAGACTCCGGCATGCTA
ASB-18S-rRNA-R	CCGGACATCTAAGGGCATCA
