# Supplementary material for: Transcriptomic Analysis of the Spleen from Asian Seabass (Lates calcarifer) Infected with Infectious Spleen and Kidney Necrosis Virus
Source: Viruses. 2025 May 19;17(5):728. doi: 10.3390/v17050728 (PMC12115965; doi:10.3390/v17050728)
Supplement: Supplementary file 1 [file viruses-17-00728-s001.zip › Table S2a.xls]

## Sheet: Sheet1
Table S2a. Homology analysis between Asea Seabass and Zebra fish
Zebra fish protein ID	Gene name	Asian Seabass protein ID
XP_009304711	A1CF	ENSLCAP00010057468
ENSDARP00000157454	A1CF	ENSLCAP00010057468
ENSDARP00000002180	aacs	ENSLCAP00010038288
ENSDARP00000090207	aacs	ENSLCAP00010038288
ENSDARP00000135434	aamdc	ENSLCAP00010049843
ENSDARP00000053125	aanat1	ENSLCAP00010000866
ENSDARP00000053125	aanat1	ENSLCAP00010044202
ENSDARP00000071166	aars1	ENSLCAP00010025629
ENSDARP00000091174	aars1	ENSLCAP00010025629
ENSDARP00000120649	aars1	ENSLCAP00010025629
ENSDARP00000144205	aars1	ENSLCAP00010025629
ENSDARP00000067993	aass	ENSLCAP00010028007
ENSDARP00000124019	aass	ENSLCAP00010028007
ENSDARP00000140843	aass	ENSLCAP00010028007
ENSDARP00000125625	abat	ENSLCAP00010030934
ENSDARP00000148000	abat	ENSLCAP00010030934
ENSDARP00000086756	abcb6a	ENSLCAP00010058134
ENSDARP00000155343	abcb6a	ENSLCAP00010058134
ENSDARP00000073110	abcb9	ENSLCAP00010059143
ENSDARP00000123782	abcc12	ENSLCAP00010057436
ENSDARP00000101144	abcd1	ENSLCAP00010038239
ENSDARP00000137751	abcd1	ENSLCAP00010038239
ENSDARP00000138371	abcd3a	ENSLCAP00010042533
ENSDARP00000011642	abce1	ENSLCAP00010004550
ENSDARP00000156268	abce1	ENSLCAP00010004550
ENSDARP00000048976	abcf1	ENSLCAP00010018027
ENSDARP00000068195	abcf1	ENSLCAP00010018027
ENSDARP00000155687	abcf1	ENSLCAP00010018027
ENSDARP00000068644	abcf2b	ENSLCAP00010018803
ENSDARP00000024285	abcg2d	ENSLCAP00010003555
ENSDARP00000113983	abcg2d	ENSLCAP00010003555
ENSDARP00000102567	abcg8	ENSLCAP00010027268
ENSDARP00000133517	abcg8	ENSLCAP00010027268
ENSDARP00000136074	abcg8	ENSLCAP00010027268
ENSDARP00000095479	abhd12	ENSLCAP00010044983
ENSDARP00000129468	abhd12	ENSLCAP00010044983
ENSDARP00000135162	abhd14b	ENSLCAP00010011908
ENSDARP00000116265	abhd17ab	ENSLCAP00010054799
ENSDARP00000133800	abhd18	ENSLCAP00010021721
ENSDARP00000136479	abhd18	ENSLCAP00010021721
ENSDARP00000137303	abhd4	ENSLCAP00010016017
ENSDARP00000078719	abi3a	ENSLCAP00010043320
ENSDARP00000072015	ABLIM2	ENSLCAP00010024350
ENSDARP00000127095	ABLIM2	ENSLCAP00010024350
ENSDARP00000145566	ABLIM2	ENSLCAP00010024350
ENSDARP00000151107	ABLIM2	ENSLCAP00010024350
ENSDARP00000062930	abracl	ENSLCAP00010053649
ENSDARP00000116774	abracl	ENSLCAP00010053649
ENSDARP00000127389	abracl	ENSLCAP00010053649
ENSDARP00000098929	abtb1	ENSLCAP00010033172
ENSDARP00000135129	abtb1	ENSLCAP00010033172
ENSDARP00000148154	abtb1	ENSLCAP00010033172
ENSDARP00000157449	abtb1	ENSLCAP00010033172
ENSDARP00000077445	acad9	ENSLCAP00010051616
ENSDARP00000108139	acadl	ENSLCAP00010049179
ENSDARP00000052901	acap1	ENSLCAP00010019229
ENSDARP00000121506	acap1	ENSLCAP00010019229
ENSDARP00000133230	acat1	ENSLCAP00010032094
ENSDARP00000026804	acbd5a	ENSLCAP00010030424
ENSDARP00000117266	acbd5a	ENSLCAP00010030424
ENSDARP00000118287	acbd5a	ENSLCAP00010030424
ENSDARP00000101048	acer2	ENSLCAP00010004537
ENSDARP00000045252	aco1	ENSLCAP00010046864
ENSDARP00000123883	aco2	ENSLCAP00010000253
ENSDARP00000123883	aco2	ENSLCAP00010025214
ENSDARP00000121720	acod1	ENSLCAP00010022688
ENSDARP00000105579	acot11b	ENSLCAP00010000953
ENSDARP00000109820	acot11b	ENSLCAP00010000953
ENSDARP00000110267	acot11b	ENSLCAP00010000953
ENSDARP00000119494	acot11b	ENSLCAP00010000953
ENSDARP00000103084	acot7	ENSLCAP00010059042
ENSDARP00000056744	acox3	ENSLCAP00010025840
ENSDARP00000141681	acp5b	ENSLCAP00010040843
ENSDARP00000083765	acsbg1	ENSLCAP00010022994
ENSDARP00000125282	acsbg1	ENSLCAP00010022994
ENSDARP00000013048	acsbg2	ENSLCAP00010016800
ENSDARP00000107734	acsbg2	ENSLCAP00010016800
ENSDARP00000077215	acsf3	ENSLCAP00010012077
ENSDARP00000126873	acsl3a	ENSLCAP00010006748
ENSDARP00000146152	acsl3a	ENSLCAP00010006748
ENSDARP00000044327	acss1	ENSLCAP00010044640
ENSDARP00000129728	acss1	ENSLCAP00010044640
ENSDARP00000148791	acss1	ENSLCAP00010044640
ENSDARP00000090875	acss2l	ENSLCAP00010053409
ENSDARP00000116558	ACSS3	ENSLCAP00010006187
ENSDARP00000143382	ACSS3	ENSLCAP00010006187
ENSDARP00000055193	actb2	ENSLCAP00010022593
ENSDARP00000120388	actb2	ENSLCAP00010022593
ENSDARP00000122263	actb2	ENSLCAP00010022593
ENSDARP00000147775	actb2	ENSLCAP00010022593
ENSDARP00000062369	actc1a	ENSLCAP00010029675
ENSDARP00000143567	actc1a	ENSLCAP00010029675
ENSDARP00000095078	actl6a	ENSLCAP00010049491
ENSDARP00000090990	actn1	ENSLCAP00010050179
ENSDARP00000120755	actn1	ENSLCAP00010050179
ENSDARP00000123185	actn1	ENSLCAP00010050179
ENSDARP00000123299	actn1	ENSLCAP00010050179
ENSDARP00000015781	actr1b	ENSLCAP00010047671
ENSDARP00000069787	actr1b	ENSLCAP00010047671
ENSDARP00000102559	actr3	ENSLCAP00010033139
ENSDARP00000045149	actr3b	ENSLCAP00010034453
ENSDARP00000137724	actr3b	ENSLCAP00010034453
ENSDARP00000024124	acvr2aa	ENSLCAP00010007280
ENSDARP00000024124	acvr2aa	ENSLCAP00010052109
ENSDARP00000096265	acvr2aa	ENSLCAP00010007280
ENSDARP00000096265	acvr2aa	ENSLCAP00010052109
ENSDARP00000111494	acvr2aa	ENSLCAP00010007280
ENSDARP00000111494	acvr2aa	ENSLCAP00010052109
ENSDARP00000067907	ada2a	ENSLCAP00010004465
ENSDARP00000111920	adam22	ENSLCAP00010003314
ENSDARP00000127768	adam22	ENSLCAP00010003314
ENSDARP00000154749	adam22	ENSLCAP00010003314
ENSDARP00000001187	adam8a	ENSLCAP00010028065
ENSDARP00000066470	adam8b	ENSLCAP00010031626
ENSDARP00000124311	adam8b	ENSLCAP00010031626
ENSDARP00000131839	ADAMTS1	ENSLCAP00010057731
ENSDARP00000119445	adamts13	ENSLCAP00010052310
ENSDARP00000143739	adamts13	ENSLCAP00010052310
ENSDARP00000100254	ADAMTS17	ENSLCAP00010018673
ENSDARP00000142489	ADAMTS17	ENSLCAP00010018673
ENSDARP00000078846	adamts3	ENSLCAP00010050223
ENSDARP00000115965	adar	ENSLCAP00010054311
ENSDARP00000108933	adck1	ENSLCAP00010000087
ENSDARP00000128746	adck1	ENSLCAP00010000087
ENSDARP00000147621	adck1	ENSLCAP00010000087
ENSDARP00000046165	adcy2b	ENSLCAP00010052262
ENSDARP00000119823	adcy2b	ENSLCAP00010052262
ENSDARP00000101956	adcy3a	ENSLCAP00010007057
ENSDARP00000110815	adcy5	ENSLCAP00010037840
ENSDARP00000150446	adcy5	ENSLCAP00010037840
ENSDARP00000082256	adcy8	ENSLCAP00010012163
ENSDARP00000114952	adcy8	ENSLCAP00010012163
ENSDARP00000120288	adcy8	ENSLCAP00010012163
ENSDARP00000123504	adcy8	ENSLCAP00010012163
ENSDARP00000136311	ADCY9	ENSLCAP00010024299
ENSDARP00000139637	ADCY9	ENSLCAP00010024299
ENSDARP00000138089	add1	ENSLCAP00010011478
ENSDARP00000139374	add1	ENSLCAP00010011478
ENSDARP00000109070	adgrg6	ENSLCAP00010039306
ENSDARP00000115692	adgrg6	ENSLCAP00010039306
ENSDARP00000127298	adgrg6	ENSLCAP00010039306
ENSDARP00000127369	adgrg6	ENSLCAP00010039306
ENSDARP00000085983	adgrl2a	ENSLCAP00010031073
ENSDARP00000142006	adgrl2a	ENSLCAP00010031073
ENSDARP00000152452	adgrl2a	ENSLCAP00010031073
ENSDARP00000153404	adgrl2a	ENSLCAP00010031073
ENSDARP00000156963	adgrl2a	ENSLCAP00010031073
ENSDARP00000070033	adhfe1	ENSLCAP00010010444
ENSDARP00000025996	adi1	ENSLCAP00010006639
ENSDARP00000132321	adipor2	ENSLCAP00010037511
ENSDARP00000157366	adipor2	ENSLCAP00010037511
ENSDARP00000124384	adkb	ENSLCAP00010004896
ENSDARP00000134061	adkb	ENSLCAP00010004896
ENSDARP00000067192	adm2a	ENSLCAP00010038592
ENSDARP00000103574	adpgk	ENSLCAP00010007332
ENSDARP00000122528	adpgk	ENSLCAP00010007332
ENSDARP00000144522	adpgk	ENSLCAP00010007332
ENSDARP00000096471	adprm	ENSLCAP00010057832
ENSDARP00000126633	adprm	ENSLCAP00010057832
ENSDARP00000126965	adprm	ENSLCAP00010057832
ENSDARP00000027022	adprs	ENSLCAP00010047975
ENSDARP00000022310	adsl	ENSLCAP00010020223
ENSDARP00000113091	adsl	ENSLCAP00010020223
ENSDARP00000118803	adssl	ENSLCAP00010044666
ENSDARP00000007088	aebp1b	ENSLCAP00010053966
ENSDARP00000113570	aebp1b	ENSLCAP00010053966
ENSDARP00000022060	aebp2	ENSLCAP00010042258
ENSDARP00000106888	aebp2	ENSLCAP00010042258
ENSDARP00000107378	afap1	ENSLCAP00010024239
ENSDARP00000127335	afap1	ENSLCAP00010024239
ENSDARP00000148394	afap1	ENSLCAP00010024239
ENSDARP00000150023	afap1	ENSLCAP00010024239
ENSDARP00000150222	afap1	ENSLCAP00010024239
ENSDARP00000154484	afap1	ENSLCAP00010024239
ENSDARP00000111322	afap1l1a	ENSLCAP00010012736
ENSDARP00000122062	afap1l1a	ENSLCAP00010012736
ENSDARP00000145106	afap1l1a	ENSLCAP00010012736
ENSDARP00000152800	afap1l1a	ENSLCAP00010012736
ENSDARP00000125884	aff4	ENSLCAP00010039098
ENSDARP00000126226	aff4	ENSLCAP00010039098
ENSDARP00000011155	agk	ENSLCAP00010004261
ENSDARP00000129194	ago1	ENSLCAP00010006325
ENSDARP00000081621	ago2	ENSLCAP00010038950
ENSDARP00000062849	agps	ENSLCAP00010035613
ENSDARP00000115987	agps	ENSLCAP00010035613
ENSDARP00000126175	agps	ENSLCAP00010035613
ENSDARP00000101095	agrn	ENSLCAP00010007678
ENSDARP00000133459	agrn	ENSLCAP00010007678
ENSDARP00000017923	agt	ENSLCAP00010026278
ENSDARP00000131912	agtpbp1	ENSLCAP00010060928
ENSDARP00000137743	agtpbp1	ENSLCAP00010060928
ENSDARP00000066833	agtr1b	ENSLCAP00010021460
ENSDARP00000124668	agtr1b	ENSLCAP00010021460
ENSDARP00000104107	agtrap	ENSLCAP00010037674
ENSDARP00000136189	agtrap	ENSLCAP00010037674
ENSDARP00000002844	ahcy	ENSLCAP00010042182
ENSDARP00000097988	aifm2	ENSLCAP00010009175
ENSDARP00000097988	aifm2	ENSLCAP00010044734
ENSDARP00000154365	aifm2	ENSLCAP00010009175
ENSDARP00000154365	aifm2	ENSLCAP00010044734
ENSDARP00000027924	ak5	ENSLCAP00010054950
ENSDARP00000116918	AK6	ENSLCAP00010018868
ENSDARP00000116918	AK6	ENSLCAP00010032871
ENSDARP00000124874	akap11	ENSLCAP00010018777
ENSDARP00000155816	akap11	ENSLCAP00010018777
ENSDARP00000156041	akap11	ENSLCAP00010018777
ENSDARP00000156168	akap11	ENSLCAP00010018777
XP_021333392	akap13	XP_018534076
ENSDARP00000090899	akip1	ENSLCAP00010005571
ENSDARP00000051081	akr1a1a	ENSLCAP00010060532
ENSDARP00000113164	akr1a1b	ENSLCAP00010043319
ENSDARP00000113696	akr1a1b	ENSLCAP00010043319
ENSDARP00000119690	akr1a1b	ENSLCAP00010043319
ENSDARP00000119785	akr1a1b	ENSLCAP00010043319
ENSDARP00000120539	akr1a1b	ENSLCAP00010043319
ENSDARP00000122715	akr1a1b	ENSLCAP00010043319
ENSDARP00000128295	akt1s1	ENSLCAP00010010474
ENSDARP00000029595	aktip	ENSLCAP00010035727
ENSDARP00000117483	aktip	ENSLCAP00010035727
ENSDARP00000120501	aktip	ENSLCAP00010035727
ENSDARP00000122322	aktip	ENSLCAP00010035727
ENSDARP00000123202	aktip	ENSLCAP00010035727
ENSDARP00000145750	aktip	ENSLCAP00010035727
ENSDARP00000136768	alad	ENSLCAP00010048598
ENSDARP00000145269	alad	ENSLCAP00010048598
ENSDARP00000126310	aldh1l1	ENSLCAP00010035406
ENSDARP00000093667	ALDH1L2	ENSLCAP00010039719
ENSDARP00000127567	ALDH1L2	ENSLCAP00010039719
ENSDARP00000002746	aldh3b1	ENSLCAP00010032136
ENSDARP00000126154	aldh3b1	ENSLCAP00010032136
ENSDARP00000143864	aldh3b1	ENSLCAP00010032136
ENSDARP00000070002	aldh6a1	ENSLCAP00010026686
ENSDARP00000053398	aldh8a1	ENSLCAP00010035227
ENSDARP00000091056	aldh9a1a.1	ENSLCAP00010016108
ENSDARP00000118280	aldh9a1a.1	ENSLCAP00010016108
ENSDARP00000120812	aldh9a1a.1	ENSLCAP00010016108
ENSDARP00000134258	aldh9a1a.1	ENSLCAP00010016108
ENSDARP00000070225	aldob	ENSLCAP00010006835
ENSDARP00000119391	aldob	ENSLCAP00010006835
ENSDARP00000123583	aldob	ENSLCAP00010006835
ENSDARP00000140932	aldob	ENSLCAP00010006835
ENSDARP00000152330	aldob	ENSLCAP00010006835
ENSDARP00000024492	aldocb	ENSLCAP00010021699
ENSDARP00000151215	aldocb	ENSLCAP00010021699
ENSDARP00000071703	alg1	ENSLCAP00010031224
ENSDARP00000070516	alg10	ENSLCAP00010032206
ENSDARP00000049513	alg11	ENSLCAP00010023494
ENSDARP00000120840	alg11	ENSLCAP00010023494
ENSDARP00000123442	alg11	ENSLCAP00010023494
ENSDARP00000153500	alg11	ENSLCAP00010023494
ENSDARP00000129967	alg14	ENSLCAP00010040820
ENSDARP00000120925	alg5	ENSLCAP00010052972
ENSDARP00000155806	alg5	ENSLCAP00010052972
ENSDARP00000108479	alg6	ENSLCAP00010022212
ENSDARP00000126123	alg6	ENSLCAP00010022212
ENSDARP00000067056	alkbh3	ENSLCAP00010055407
ENSDARP00000105012	alkbh3	ENSLCAP00010055407
ENSDARP00000116105	alkbh3	ENSLCAP00010055407
ENSDARP00000118854	alkbh3	ENSLCAP00010055407
ENSDARP00000122157	alkbh3	ENSLCAP00010055407
ENSDARP00000149194	alkbh3	ENSLCAP00010055407
ENSDARP00000119077	amd1	ENSLCAP00010004171
ENSDARP00000028107	amdhd1	ENSLCAP00010057649
ENSDARP00000002529	amfra	ENSLCAP00010036299
ENSDARP00000002529	amfra	ENSLCAP00010039981
ENSDARP00000002529	amfra	ENSLCAP00010049058
ENSDARP00000106624	amfra	ENSLCAP00010036299
ENSDARP00000106624	amfra	ENSLCAP00010039981
ENSDARP00000106624	amfra	ENSLCAP00010049058
ENSDARP00000083347	amotl2a	ENSLCAP00010023460
ENSDARP00000116113	amotl2a	ENSLCAP00010023460
ENSDARP00000118007	amotl2a	ENSLCAP00010023460
ENSDARP00000121125	amotl2a	ENSLCAP00010023460
ENSDARP00000134595	amotl2a	ENSLCAP00010023460
ENSDARP00000114222	amotl2b	ENSLCAP00010028879
ENSDARP00000045797	ampd2b	ENSLCAP00010011753
ENSDARP00000087522	ampd2b	ENSLCAP00010011753
ENSDARP00000113217	ampd2b	ENSLCAP00010011753
ENSDARP00000048721	ampd3b	XP_018528107
ENSDARP00000058523	anapc4	ENSLCAP00010032451
ENSDARP00000120188	anapc4	ENSLCAP00010032451
ENSDARP00000097038	ankha	ENSLCAP00010015175
ENSDARP00000105177	ankha	ENSLCAP00010015175
ENSDARP00000114225	ankha	ENSLCAP00010015175
ENSDARP00000124721	ankha	ENSLCAP00010015175
ENSDARP00000053925	ankrd10a	ENSLCAP00010015191
ENSDARP00000117515	ankrd10a	ENSLCAP00010015191
ENSDARP00000124541	ankrd10a	ENSLCAP00010015191
ENSDARP00000068759	ankrd12	ENSLCAP00010052789
ENSDARP00000088636	ankrd12	ENSLCAP00010052789
ENSDARP00000117121	ankrd12	ENSLCAP00010052789
ENSDARP00000116717	ankrd39	ENSLCAP00010046237
ENSDARP00000156398	ankrd39	ENSLCAP00010046237
ENSDARP00000036961	ankrd44	ENSLCAP00010046546
ENSDARP00000122308	ankrd44	ENSLCAP00010046546
ENSDARP00000030948	ankrd52a	ENSLCAP00010049546
ENSDARP00000049062	ankrd6b	ENSLCAP00010023616
ENSDARP00000049062	ankrd6b	ENSLCAP00010025338
ENSDARP00000049062	ankrd6b	ENSLCAP00010049521
ENSDARP00000118157	ankrd6b	ENSLCAP00010023616
ENSDARP00000118157	ankrd6b	ENSLCAP00010025338
ENSDARP00000118157	ankrd6b	ENSLCAP00010049521
ENSDARP00000107366	ankzf1	ENSLCAP00010051217
ENSDARP00000107366	ankzf1	ENSLCAP00010051230
ENSDARP00000118933	ankzf1	ENSLCAP00010051217
ENSDARP00000118933	ankzf1	ENSLCAP00010051230
ENSDARP00000120228	ankzf1	ENSLCAP00010051217
ENSDARP00000120228	ankzf1	ENSLCAP00010051230
ENSDARP00000143920	ankzf1	ENSLCAP00010051217
ENSDARP00000143920	ankzf1	ENSLCAP00010051230
ENSDARP00000112117	ano10a	ENSLCAP00010042124
ENSDARP00000151332	ano10a	ENSLCAP00010042124
ENSDARP00000127792	ano3	ENSLCAP00010021197
ENSDARP00000022360	anp32a	ENSLCAP00010046441
ENSDARP00000116615	anp32a	ENSLCAP00010046441
ENSDARP00000060425	antkmt	ENSLCAP00010040605
ENSDARP00000108116	antkmt	ENSLCAP00010040605
ENSDARP00000118768	antkmt	ENSLCAP00010040605
ENSDARP00000130103	antkmt	ENSLCAP00010040605
ENSDARP00000150116	antkmt	ENSLCAP00010040605
ENSDARP00000135609	antxr2a	ENSLCAP00010036166
ENSDARP00000041467	ap1ar	ENSLCAP00010054210
ENSDARP00000140904	ap1ar	ENSLCAP00010054210
ENSDARP00000137784	ap1m1	ENSLCAP00010036441
ENSDARP00000037980	ap1m2	ENSLCAP00010054666
ENSDARP00000057731	ap1m3	ENSLCAP00010029639
ENSDARP00000057731	ap1m3	ENSLCAP00010052990
ENSDARP00000146461	ap1m3	ENSLCAP00010029639
ENSDARP00000146461	ap1m3	ENSLCAP00010052990
ENSDARP00000127794	AP2A1	ENSLCAP00010031339
ENSDARP00000128168	AP2A1	ENSLCAP00010031339
ENSDARP00000128936	AP2A1	ENSLCAP00010031339
ENSDARP00000129796	AP2A1	ENSLCAP00010031339
ENSDARP00000025072	ap3m2	ENSLCAP00010039025
ENSDARP00000014260	ap4b1	ENSLCAP00010033517
ENSDARP00000151074	ap4b1	ENSLCAP00010033517
ENSDARP00000008347	apaf1	ENSLCAP00010033948
ENSDARP00000097917	apaf1	ENSLCAP00010033948
ENSDARP00000117778	apbb1ip	ENSLCAP00010030195
ENSDARP00000021896	apex2	ENSLCAP00010027493
ENSDARP00000149485	apex2	ENSLCAP00010027493
ENSDARP00000071593	aplp2	ENSLCAP00010012181
ENSDARP00000147863	aplp2	ENSLCAP00010012181
ENSDARP00000133853	apoea	ENSLCAP00010037018
ENSDARP00000137865	apoea	ENSLCAP00010037018
ENSDARP00000058964	apoeb	ENSLCAP00010021885
ENSDARP00000119141	apoeb	ENSLCAP00010021885
ENSDARP00000155792	apoeb	ENSLCAP00010021885
ENSDARP00000039266	apoob	ENSLCAP00010056869
NP_571639	app	XP_018516396
ENSDARP00000027941	appbp2	ENSLCAP00010009519
ENSDARP00000117999	appbp2	ENSLCAP00010009519
ENSDARP00000134726	aqp11	ENSLCAP00010049798
ENSDARP00000007286	aqr	ENSLCAP00010038287
ENSDARP00000110866	aqr	ENSLCAP00010038287
ENSDARP00000004127	arf2b	ENSLCAP00010033152
ENSDARP00000073556	arf2b	ENSLCAP00010033122
ENSDARP00000113756	arf2b	ENSLCAP00010033152
ENSDARP00000114712	arf2b	ENSLCAP00010033152
ENSDARP00000116959	arf2b	ENSLCAP00010033152
ENSDARP00000150631	arf2b	ENSLCAP00010033122
ENSDARP00000069359	arf6a	ENSLCAP00010045797
ENSDARP00000119598	arf6a	ENSLCAP00010045797
ENSDARP00000153097	arf6a	ENSLCAP00010045797
ENSDARP00000130480	arf6b	ENSLCAP00010026443
ENSDARP00000073650	arfip2b	ENSLCAP00010054805
ENSDARP00000116569	arfip2b	ENSLCAP00010054805
ENSDARP00000146265	arfip2b	ENSLCAP00010054805
ENSDARP00000057376	arg2	ENSLCAP00010048772
ENSDARP00000013189	arglu1a	ENSLCAP00010027367
ENSDARP00000133614	arhgap11a	ENSLCAP00010029967
ENSDARP00000136955	arhgap11a	ENSLCAP00010029967
ENSDARP00000137263	arhgap11a	ENSLCAP00010029967
ENSDARP00000105619	arhgap19	ENSLCAP00010038368
ENSDARP00000123168	arhgap19	ENSLCAP00010038368
ENSDARP00000129871	arhgap27l	ENSLCAP00010043339
ENSDARP00000149313	arhgap27l	ENSLCAP00010043339
ENSDARP00000149989	arhgap27l	ENSLCAP00010043339
ENSDARP00000156063	arhgap27l	ENSLCAP00010043339
ENSDARP00000051181	arhgap4b	ENSLCAP00010022560
ENSDARP00000120164	arhgap4b	ENSLCAP00010022560
XP_005172184	arhgap9	ENSLCAP00010035484
ENSDARP00000064310	arhgdia	ENSLCAP00010022141
ENSDARP00000127753	arhgdia	ENSLCAP00010022141
ENSDARP00000100913	ARHGEF10	ENSLCAP00010032708
ENSDARP00000124695	ARHGEF10	ENSLCAP00010032708
NP_001027010	arhgef11	ENSLCAP00010036072
ENSDARP00000139791	arhgef12b	ENSLCAP00010020079
ENSDARP00000141544	arhgef12b	ENSLCAP00010020079
ENSDARP00000101268	arhgef16	ENSLCAP00010059066
ENSDARP00000112801	arhgef16	ENSLCAP00010059066
ENSDARP00000098410	arhgef19	ENSLCAP00010002255
ENSDARP00000121356	arhgef19	ENSLCAP00010002255
ENSDARP00000059101	arhgef1a	ENSLCAP00010016389
ENSDARP00000096817	arhgef37	ENSLCAP00010010316
ENSDARP00000154158	arhgef37	ENSLCAP00010010316
ENSDARP00000012708	arhgef39	ENSLCAP00010001700
ENSDARP00000109555	arhgef39	ENSLCAP00010001700
ENSDARP00000125437	arhgef39	ENSLCAP00010001700
ENSDARP00000153387	arhgef39	ENSLCAP00010001700
XP_003200217	arhgef5	XP_018538215
ENSDARP00000053220	arl11	ENSLCAP00010057276
ENSDARP00000040809	arl4ab	ENSLCAP00010039611
ENSDARP00000137044	arl6ip4	ENSLCAP00010060811
ENSDARP00000093850	arl8bb	ENSLCAP00010039858
ENSDARP00000097450	arl9	ENSLCAP00010003244
ENSDARP00000098032	armc3	ENSLCAP00010052768
ENSDARP00000131155	ARMC6	ENSLCAP00010034368
ENSDARP00000131846	arnt2	ENSLCAP00010019853
ENSDARP00000136894	arnt2	ENSLCAP00010019853
ENSDARP00000090576	arpc2	ENSLCAP00010044525
ENSDARP00000075074	arpc3	ENSLCAP00010023311
ENSDARP00000025212	arpc4	ENSLCAP00010039114
ENSDARP00000025212	arpc4	ENSLCAP00010045599
ENSDARP00000115888	arpc4	ENSLCAP00010039114
ENSDARP00000115888	arpc4	ENSLCAP00010045599
ENSDARP00000155849	arpc4	ENSLCAP00010039114
ENSDARP00000155849	arpc4	ENSLCAP00010045599
ENSDARP00000025370	arpc5b	ENSLCAP00010019207
ENSDARP00000112695	arpc5b	ENSLCAP00010019207
ENSDARP00000127093	arpc5b	ENSLCAP00010019207
ENSDARP00000089131	arrdc1a	ENSLCAP00010058208
ENSDARP00000069080	arrdc3a	ENSLCAP00010059787
ENSDARP00000143258	ARSB	ENSLCAP00010017928
ENSDARP00000137037	arsg	ENSLCAP00010025759
ENSDARP00000139053	arsg	ENSLCAP00010025759
ENSDARP00000100653	arsj	ENSLCAP00010025505
ENSDARP00000082655	arvcfb	ENSLCAP00010039705
ENSDARP00000117208	arvcfb	ENSLCAP00010039705
ENSDARP00000122485	arvcfb	ENSLCAP00010039705
ENSDARP00000124021	arvcfb	ENSLCAP00010039705
ENSDARP00000124084	arvcfb	ENSLCAP00010039705
ENSDARP00000124493	arvcfb	ENSLCAP00010039705
ENSDARP00000131390	arvcfb	ENSLCAP00010039705
ENSDARP00000156781	arvcfb	ENSLCAP00010039705
ENSDARP00000105904	asb5a	ENSLCAP00010047205
ENSDARP00000114907	asb5a	ENSLCAP00010047205
ENSDARP00000142258	asb5a	ENSLCAP00010047205
ENSDARP00000018746	asb6	ENSLCAP00010052050
ENSDARP00000117222	asb6	ENSLCAP00010052050
ENSDARP00000121124	asb6	ENSLCAP00010052050
ENSDARP00000024474	asb7	ENSLCAP00010018481
ENSDARP00000012241	asb8	ENSLCAP00010017940
ENSDARP00000117633	asb8	ENSLCAP00010017940
ENSDARP00000121207	asb8	ENSLCAP00010017940
ENSDARP00000157539	asb8	ENSLCAP00010017940
ENSDARP00000106925	ASCC3	ENSLCAP00010039877
ENSDARP00000133266	ASCC3	ENSLCAP00010039877
ENSDARP00000064193	asf1bb	ENSLCAP00010025788
ENSDARP00000079466	ash2l	ENSLCAP00010044193
ENSDARP00000106773	ash2l	ENSLCAP00010044193
ENSDARP00000120186	ash2l	ENSLCAP00010044193
ENSDARP00000151238	asip2b	ENSLCAP00010051471
ENSDARP00000107713	asns	ENSLCAP00010012121
ENSDARP00000068606	aspa	ENSLCAP00010042611
ENSDARP00000124310	aspa	ENSLCAP00010042611
ENSDARP00000135909	aspm	ENSLCAP00010046361
ENSDARP00000142357	aspscr1	ENSLCAP00010011172
ENSDARP00000140635	ASS1	ENSLCAP00010016815
NP_991266	atad3	ENSLCAG00010018824
ENSDARP00000094508	atad5a	ENSLCAP00010029854
ENSDARP00000094509	atad5a	ENSLCAP00010029854
ENSDARP00000062291	atf2	ENSLCAP00010034429
ENSDARP00000116406	atf2	ENSLCAP00010034429
ENSDARP00000145716	atf2	ENSLCAP00010034429
ENSDARP00000098375	atf5b	ENSLCAP00010013464
ENSDARP00000127988	atf5b	ENSLCAP00010013464
ENSDARP00000136339	atf5b	ENSLCAP00010013464
ENSDARP00000009333	atf6	ENSLCAP00010024879
ENSDARP00000127124	atf6	ENSLCAP00010024879
ENSDARP00000094817	atf7b	ENSLCAP00010037185
ENSDARP00000120632	atf7b	ENSLCAP00010037185
ENSDARP00000063543	atg101	ENSLCAP00010034186
ENSDARP00000106121	atg101	ENSLCAP00010034186
ENSDARP00000122195	atg101	ENSLCAP00010034186
ENSDARP00000052323	atg13	ENSLCAP00010041989
ENSDARP00000120224	atg13	ENSLCAP00010041989
ENSDARP00000142751	atg13	ENSLCAP00010041989
ENSDARP00000142881	atg13	ENSLCAP00010041989
ENSDARP00000013568	atg14	ENSLCAP00010059166
ENSDARP00000088045	atg14	ENSLCAP00010059166
ENSDARP00000134373	ATG7	ENSLCAP00010043910
ENSDARP00000142048	ATG7	ENSLCAP00010043910
ENSDARP00000142189	ATG7	ENSLCAP00010043910
ENSDARP00000142239	ATG7	ENSLCAP00010043910
ENSDARP00000142484	ATG7	ENSLCAP00010043910
ENSDARP00000119442	atg9b	ENSLCAP00010009423
ENSDARP00000120741	atg9b	ENSLCAP00010009423
ENSDARP00000154856	atg9b	ENSLCAP00010009423
ENSDARP00000024082	atic	ENSLCAP00010013804
ENSDARP00000116176	atn1	ENSLCAP00010010928
ENSDARP00000105610	atox1	ENSLCAP00010013610
ENSDARP00000142235	atox1	ENSLCAP00010013610
ENSDARP00000115804	atp1b1b	ENSLCAP00010017879
ENSDARP00000133000	atp1b2a	ENSLCAP00010015234
ENSDARP00000133000	atp1b2a	ENSLCAP00010059159
ENSDARP00000138154	atp1b2a	ENSLCAP00010015234
ENSDARP00000138154	atp1b2a	ENSLCAP00010059159
ENSDARP00000139476	atp1b2a	ENSLCAP00010015234
ENSDARP00000139476	atp1b2a	ENSLCAP00010059159
ENSDARP00000141450	atp1b2a	ENSLCAP00010015234
ENSDARP00000141450	atp1b2a	ENSLCAP00010059159
ENSDARP00000096674	atp2a1l	ENSLCAP00010016830
ENSDARP00000114756	atp2a1l	ENSLCAP00010016830
ENSDARP00000146974	atp2a1l	ENSLCAP00010016830
ENSDARP00000087157	atp2b3b	ENSLCAP00010033193
ENSDARP00000127908	atp2b3b	ENSLCAP00010033193
ENSDARP00000078963	atp2c1	ENSLCAP00010026620
ENSDARP00000078963	atp2c1	ENSLCAP00010028705
ENSDARP00000152653	atp2c1	ENSLCAP00010026620
ENSDARP00000152653	atp2c1	ENSLCAP00010028705
ENSDARP00000060309	atp5f1b	ENSLCAP00010025218
ENSDARP00000066929	atp5f1c	ENSLCAP00010019922
ENSDARP00000027947	atp5fa1	ENSLCAP00010004640
ENSDARP00000027947	atp5fa1	ENSLCAP00010011512
ENSDARP00000072885	atp5mc1	ENSLCAP00010007763
ENSDARP00000135150	atp5pd	ENSLCAP00010019683
ENSDARP00000135150	atp5pd	ENSLCAP00010056681
ENSDARP00000003389	atp5po	ENSLCAP00010033434
ENSDARP00000060713	atp6ap1a	ENSLCAP00010041457
ENSDARP00000115900	atp6v0a2a	ENSLCAP00010011345
ENSDARP00000148827	atp6v0a2a	ENSLCAP00010011345
ENSDARP00000053138	atp6v0cb	ENSLCAP00010000541
ENSDARP00000053138	atp6v0cb	ENSLCAP00010001606
ENSDARP00000128988	atp6v1ab	ENSLCAP00010015505
ENSDARP00000128988	atp6v1ab	ENSLCAP00010025873
ENSDARP00000128988	atp6v1ab	ENSLCAP00010025873
ENSDARP00000008834	atp6v1ba	ENSLCAP00010035003
ENSDARP00000022320	atp6v1d	ENSLCAP00010038600
ENSDARP00000050220	atp6v1e1b	ENSLCAP00010049242
ENSDARP00000033069	atp6v1g1	ENSLCAP00010014582
ENSDARP00000099465	atp8a2	ENSLCAP00010026545
ENSDARP00000126352	atp8a2	ENSLCAP00010026545
ENSDARP00000127990	atp8a2	ENSLCAP00010026545
ENSDARP00000143969	atp8a2	ENSLCAP00010026545
ENSDARP00000145028	atp8a2	ENSLCAP00010026545
ENSDARP00000147552	atp8a2	ENSLCAP00010026545
ENSDARP00000152376	atp8a2	ENSLCAP00010026545
ENSDARP00000157188	atp8a2	ENSLCAP00010026545
ENSDARP00000041377	atpsckmt	ENSLCAP00010034521
ENSDARP00000111927	atpsckmt	ENSLCAP00010034521
ENSDARP00000122186	atpsckmt	ENSLCAP00010034521
ENSDARP00000076503	atpv0e2	ENSLCAP00010037558
ENSDARP00000086283	atrip	ENSLCAP00010037873
ENSDARP00000115477	atxn2l	ENSLCAP00010016265
ENSDARP00000115477	atxn2l	ENSLCAP00010019859
ENSDARP00000126649	atxn7l3b	ENSLCAP00010028422
ENSDARP00000126649	atxn7l3b	ENSLCAP00010030479
ENSDARP00000126649	atxn7l3b	ENSLCAP00010034265
ENSDARP00000148905	atxn7l3b	ENSLCAP00010028422
ENSDARP00000148905	atxn7l3b	ENSLCAP00010030479
ENSDARP00000148905	atxn7l3b	ENSLCAP00010034265
ENSDARP00000073379	auts2a	ENSLCAP00010034541
ENSDARP00000107382	auts2a	ENSLCAP00010034541
ENSDARP00000123081	auts2a	ENSLCAP00010034541
ENSDARP00000144835	auts2a	ENSLCAP00010034541
ENSDARP00000145745	auts2a	ENSLCAP00010034541
ENSDARP00000145935	auts2a	ENSLCAP00010034541
ENSDARP00000151262	auts2a	ENSLCAP00010034541
ENSDARP00000156015	auts2a	ENSLCAP00010034541
ENSDARP00000156834	auts2a	ENSLCAP00010034541
ENSDARP00000132477	axin2	ENSLCAP00010027716
ENSDARP00000138141	axin2	ENSLCAP00010027716
ENSDARP00000143690	axin2	ENSLCAP00010027716
ENSDARP00000067823	b3galnt2	ENSLCAP00010011428
ENSDARP00000124502	b3galnt2	ENSLCAP00010011428
ENSDARP00000139089	b3galt2	ENSLCAP00010046444
ENSDARP00000103068	b3glcta	ENSLCAP00010029265
ENSDARP00000135386	b3glcta	ENSLCAP00010029265
ENSDARP00000082248	b4galnt1a	ENSLCAP00010047461
ENSDARP00000122229	b4galnt1a	ENSLCAP00010047461
ENSDARP00000130823	b4galt4	ENSLCAP00010015323
ENSDARP00000132263	b4galt4	ENSLCAP00010015323
ENSDARP00000139422	b4galt4	ENSLCAP00010015323
ENSDARP00000103038	b4gat1	ENSLCAP00010028226
ENSDARP00000025044	bag5	ENSLCAP00010010522
ENSDARP00000111840	bag5	ENSLCAP00010010522
ENSDARP00000112636	bag5	ENSLCAP00010010522
ENSDARP00000092732	baiap2l1b	ENSLCAP00010029337
ENSDARP00000053793	banf1	ENSLCAP00010044298
XP_021327524	bax	XP_018518327
ENSDARP00000130173	baz1b	ENSLCAP00010034123
ENSDARP00000132502	baz1b	ENSLCAP00010034123
ENSDARP00000118542	bbc3	XP_018521098
ENSDARP00000104106	bbs1	ENSLCAP00010057505
ENSDARP00000140252	bcan	ENSLCAP00010019545
ENSDARP00000066106	bcap31	ENSLCAP00010056059
ENSDARP00000071640	bcas3	ENSLCAP00010009166
ENSDARP00000073750	bcas3	ENSLCAP00010009166
ENSDARP00000123733	bcas3	ENSLCAP00010009166
ENSDARP00000148019	bcas3	ENSLCAP00010009166
ENSDARP00000103460	bcl10	ENSLCAP00010001852
ENSDARP00000027919	bcl2l1	ENSLCAP00010001507
ENSDARP00000119990	bcl2l1	ENSLCAP00010001507
NP_001129263	bcl2l11	ENSLCAP00010042568
ENSDARP00000126206	bcl2l12	ENSLCAP00010030985
ENSDARP00000126206	bcl2l12	ENSLCAP00010032184
ENSDARP00000156732	bcl2l12	ENSLCAP00010030985
ENSDARP00000156732	bcl2l12	ENSLCAP00010032184
XP_001337969	bcl2l14	ENSLCAP00010021266
ENSDARP00000114813	bcl7a	ENSLCAP00010022868
ENSDARP00000146672	bcl7a	ENSLCAP00010022868
ENSDARP00000154468	bcl7a	ENSLCAP00010022868
ENSDARP00000102285	bcorl1	ENSLCAP00010034825
ENSDARP00000142077	bcorl1	ENSLCAP00010034825
ENSDARP00000152877	bcorl1	ENSLCAP00010034825
ENSDARP00000113792	bend5	ENSLCAP00010057900
ENSDARP00000049835	bgnb	ENSLCAP00010043525
ENSDARP00000023917	bhlhe40	ENSLCAP00010039841
ENSDARP00000061105	bhlhe41	ENSLCAP00010035691
ENSDARP00000142360	BICDL1	ENSLCAP00010059476
ENSDARP00000142530	BICDL1	ENSLCAP00010059476
ENSDARP00000142546	BICDL1	ENSLCAP00010059476
ENSDARP00000015168	bin2b	ENSLCAP00010050074
ENSDARP00000121654	bin2b	ENSLCAP00010050074
ENSDARP00000147269	bin2b	ENSLCAP00010050074
ENSDARP00000065554	birc2	ENSLCAP00010021098
ENSDARP00000103254	birc2	ENSLCAP00010021098
ENSDARP00000126110	birc2	ENSLCAP00010021098
ENSDARP00000151933	birc2	ENSLCAP00010021098
ENSDARP00000060254	blmh	ENSLCAP00010014922
ENSDARP00000126579	blmh	ENSLCAP00010014922
ENSDARP00000122569	bloc1s6	ENSLCAP00010002165
ENSDARP00000046870	bltp3b	ENSLCAP00010049759
ENSDARP00000122870	bltp3b	ENSLCAP00010049759
ENSDARP00000144345	bltp3b	ENSLCAP00010049759
ENSDARP00000009817	blvrb	ENSLCAP00010017687
ENSDARP00000116672	blvrb	ENSLCAP00010017687
ENSDARP00000133018	bmp16	ENSLCAP00010040901
ENSDARP00000145029	bmp16	ENSLCAP00010040901
ENSDARP00000069635	bmp4	ENSLCAP00010036312
ENSDARP00000103651	bmpr1bb	ENSLCAP00010018721
ENSDARP00000130007	bmpr1bb	ENSLCAP00010018721
ENSDARP00000053760	bms1	ENSLCAP00010050308
ENSDARP00000104852	bms1	ENSLCAP00010050308
ENSDARP00000084049	bmt2	ENSLCAP00010014562
ENSDARP00000098256	bnip1a	ENSLCAP00010015621
ENSDARP00000036535	bnip3la	ENSLCAP00010058307
ENSDARP00000038022	bnip3lb	ENSLCAP00010031519
ENSDARP00000038022	bnip3lb	ENSLCAP00010048272
ENSDARP00000120969	bop1	ENSLCAP00010030010
ENSDARP00000062627	bora	ENSLCAP00010027903
ENSDARP00000107229	bora	ENSLCAP00010027903
ENSDARP00000110650	bora	ENSLCAP00010027903
ENSDARP00000144626	bora	ENSLCAP00010027903
ENSDARP00000085122	brat1	ENSLCAP00010055992
ENSDARP00000130622	brdt	ENSLCAP00010018155
ENSDARP00000134162	brdt	ENSLCAP00010018155
ENSDARP00000139180	brdt	ENSLCAP00010018155
ENSDARP00000141695	brdt	ENSLCAP00010018155
ENSDARP00000006590	brf2	ENSLCAP00010012662
ENSDARP00000120181	brf2	ENSLCAP00010012662
ENSDARP00000130569	brf2	ENSLCAP00010012662
ENSDARP00000140772	brf2	ENSLCAP00010012662
ENSDARP00000148514	brf2	ENSLCAP00010012662
ENSDARP00000102913	brip1	ENSLCAP00010009245
ENSDARP00000124530	brip1	ENSLCAP00010009245
ENSDARP00000146170	brip1	ENSLCAP00010009245
ENSDARP00000149459	brip1	ENSLCAP00010009245
ENSDARP00000152216	brip1	ENSLCAP00010009245
ENSDARP00000155228	brip1	ENSLCAP00010009245
ENSDARP00000156330	brip1	ENSLCAP00010009245
ENSDARP00000157362	brip1	ENSLCAP00010009245
ENSDARP00000112377	brms1	ENSLCAP00010039078
XP_001920441	brwd1	ENSLCAP00010018458
ENSDARP00000103739	bsnb	ENSLCAP00010026866
ENSDARP00000108852	bsnb	ENSLCAP00010026866
ENSDARP00000142420	bsnb	ENSLCAP00010026866
ENSDARP00000086682	btbd11a	ENSLCAP00010058089
ENSDARP00000086175	btbd11b	ENSLCAP00010002670
ENSDARP00000086175	btbd11b	ENSLCAP00010041638
ENSDARP00000135784	btbd11b	ENSLCAP00010002670
ENSDARP00000135784	btbd11b	ENSLCAP00010041638
ENSDARP00000137947	btbd8	ENSLCAP00010018123
ENSDARP00000051294	btf3	ENSLCAP00010002479
ENSDARP00000119683	btf3	ENSLCAP00010002479
ENSDARP00000136619	btf3	ENSLCAP00010002479
ENSDARP00000117438	bub1	ENSLCAP00010039465
ENSDARP00000119299	bub1	ENSLCAP00010039465
ENSDARP00000155440	bub1	ENSLCAP00010039465
ENSDARP00000127247	bub3	ENSLCAP00010045768
ENSDARP00000151878	bub3	ENSLCAP00010045768
ENSDARP00000130248	bxdc2	ENSLCAP00010010995
ENSDARP00000001346	bysl	ENSLCAP00010038800
ENSDARP00000059399	C18H3orf33	ENSLCAP00010048732
ENSDARP00000058345	c1qbp	ENSLCAP00010037952
ENSDARP00000121339	c1qbp	ENSLCAP00010037952
ENSDARP00000094804	c1qtnf12	ENSLCAP00010054788
ENSDARP00000081121	c2cd2l	ENSLCAP00010002370
ENSDARP00000113686	c2cd2l	ENSLCAP00010002370
ENSDARP00000137621	c2cd2l	ENSLCAP00010002370
ENSDARP00000136582	cables1	ENSLCAP00010006524
ENSDARP00000140841	cables1	ENSLCAP00010006524
ENSDARP00000034848	cables2b	ENSLCAP00010056780
ENSDARP00000106524	cacfd1	ENSLCAP00010001610
ENSDARP00000082397	cachd1	ENSLCAP00010021922
ENSDARP00000129386	cachd1	ENSLCAP00010021922
ENSDARP00000031067	cacna1c	ENSLCAP00010048046
ENSDARP00000116425	cacna1c	ENSLCAP00010048046
ENSDARP00000027410	cacna2d1a	ENSLCAP00010010953
ENSDARP00000096745	cacna2d1a	ENSLCAP00010010953
ENSDARP00000151852	cacna2d1a	ENSLCAP00010010953
ENSDARP00000089504	cacybp	ENSLCAP00010030296
ENSDARP00000056368	cadm2a	ENSLCAP00010022504
ENSDARP00000113546	cadm2a	ENSLCAP00010022504
ENSDARP00000113242	cadm4	ENSLCAP00010021993
ENSDARP00000114285	cadm4	ENSLCAP00010021993
ENSDARP00000092429	calr	ENSLCAP00010057770
ENSDARP00000130666	calr3a	ENSLCAP00010028977
ENSDARP00000135281	calr3b	ENSLCAP00010036322
ENSDARP00000025396	calub	ENSLCAP00010022800
ENSDARP00000106302	calub	ENSLCAP00010022800
ENSDARP00000124902	calub	ENSLCAP00010022800
ENSDARP00000095447	camk1da	ENSLCAP00010046065
ENSDARP00000039570	camk2a	ENSLCAP00010040982
ENSDARP00000126124	camk2a	ENSLCAP00010040982
ENSDARP00000089438	camk2b1	ENSLCAP00010042695
ENSDARP00000118904	camk2b1	ENSLCAP00010042695
ENSDARP00000111677	camkk1b	ENSLCAP00010027427
ENSDARP00000129228	camkk1b	ENSLCAP00010027427
ENSDARP00000077150	camsap3	ENSLCAP00010042335
ENSDARP00000077150	camsap3	ENSLCAP00010042337
ENSDARP00000106133	CAMSAP3	ENSLCAP00010060164
ENSDARP00000011017	cand1	ENSLCAP00010017872
ENSDARP00000025119	cant1a	ENSLCAP00010057268
ENSDARP00000128479	cant1a	ENSLCAP00010057268
ENSDARP00000020578	cap1	ENSLCAP00010046792
ENSDARP00000117365	cap1	ENSLCAP00010046792
ENSDARP00000139926	cap2	ENSLCAP00010029187
ENSDARP00000150319	cap2	ENSLCAP00010029187
ENSDARP00000136284	capgb	ENSLCAP00010016110
ENSDARP00000141182	capgb	ENSLCAP00010016110
ENSDARP00000149411	capgb	ENSLCAP00010016110
ENSDARP00000153633	capgb	ENSLCAP00010016110
ENSDARP00000102675	capn1	ENSLCAP00010021449
ENSDARP00000097691	capn10	ENSLCAP00010033819
ENSDARP00000123910	capn10	ENSLCAP00010033819
ENSDARP00000125074	capn10	ENSLCAP00010033819
NP_001013519	capn8	XP_050926207
ENSDARP00000021850	capns1b	ENSLCAP00010019500
ENSDARP00000091792	caprin1a	ENSLCAP00010018617
ENSDARP00000106234	caprin1a	ENSLCAP00010018617
ENSDARP00000046972	capza1a	ENSLCAP00010037293
ENSDARP00000123699	capza1a	ENSLCAP00010037293
ENSDARP00000140899	capzb	ENSLCAP00010040064
ENSDARP00000107905	card19	ENSLCAP00010042481
ENSDARP00000146969	card19	ENSLCAP00010042481
ENSDARP00000113844	carmil3	ENSLCAP00010015692
ENSDARP00000122735	carmil3	ENSLCAP00010015692
ENSDARP00000144560	carmil3	ENSLCAP00010015692
ENSDARP00000052513	cars1	ENSLCAP00010011070
ENSDARP00000112444	cars1	ENSLCAP00010011070
ENSDARP00000157303	casp3	XP_018550482
ENSDARP00000071815	casp3b	ENSLCAP00010058548
NP_001018333	casp6	XP_018539675
ENSDARP00000095527	casp8	ENSLCAP00010008403
ENSDARP00000136351	casp8	ENSLCAP00010008403
NP_001092089	casp8	XP_018532962
ENSDARP00000133760	cat	ENSLCAP00010014276
ENSDARP00000134519	cat	ENSLCAP00010014276
ENSDARP00000134599	cav1	ENSLCAP00010004854
ENSDARP00000141857	cav1	ENSLCAP00010004854
ENSDARP00000078242	cbfa2t2	ENSLCAP00010034958
ENSDARP00000128623	cbfa2t2	ENSLCAP00010034958
ENSDARP00000135617	cbfa2t2	ENSLCAP00010034958
ENSDARP00000156695	cbfa2t2	ENSLCAP00010034958
ENSDARP00000027963	cbl	ENSLCAP00010015982
ENSDARP00000053151	cbr1	ENSLCAP00010001336
ENSDARP00000132762	cbr1	ENSLCAP00010001336
ENSDARP00000010074	cbr4	ENSLCAP00010032128
ENSDARP00000124681	cbr4	ENSLCAP00010032128
ENSDARP00000118656	cbx1a	ENSLCAP00010030853
ENSDARP00000125801	cbx1a	ENSLCAP00010030853
ENSDARP00000147866	cbx1a	ENSLCAP00010030853
ENSDARP00000009789	cbx3a	ENSLCAP00010035593
ENSDARP00000145648	cbx3a	ENSLCAP00010035593
ENSDARP00000115213	cbx3b	ENSLCAP00010025198
ENSDARP00000123074	cbx3b	ENSLCAP00010025198
ENSDARP00000081419	cbx5	ENSLCAP00010051558
ENSDARP00000114145	cbx5	ENSLCAP00010051558
ENSDARP00000115557	cbx5	ENSLCAP00010051558
ENSDARP00000117533	cbx5	ENSLCAP00010051558
ENSDARP00000120906	cbx5	ENSLCAP00010051558
ENSDARP00000120917	cbx5	ENSLCAP00010051558
ENSDARP00000122819	cbx5	ENSLCAP00010051558
ENSDARP00000145931	cbx5	ENSLCAP00010051558
ENSDARP00000055427	cbx7a	ENSLCAP00010023236
ENSDARP00000108616	cbx8a	ENSLCAP00010028066
ENSDARP00000143218	ccdc102a	ENSLCAP00010017698
ENSDARP00000121330	ccdc117	ENSLCAP00010060768
ENSDARP00000063862	ccdc124	ENSLCAP00010013489
ENSDARP00000063862	ccdc124	ENSLCAP00010041920
ENSDARP00000145529	ccdc124	ENSLCAP00010013489
ENSDARP00000145529	ccdc124	ENSLCAP00010041920
ENSDARP00000138176	ccdc142	ENSLCAP00010021745
ENSDARP00000145821	ccdc142	ENSLCAP00010021745
ENSDARP00000153477	ccdc142	ENSLCAP00010021745
ENSDARP00000098966	ccdc149a	ENSLCAP00010036331
ENSDARP00000117654	ccdc167	ENSLCAP00010023348
ENSDARP00000118096	ccdc167	ENSLCAP00010023348
ENSDARP00000120515	ccdc28b	ENSLCAP00010020791
ENSDARP00000155281	ccdc62	ENSLCAP00010022640
ENSDARP00000152039	ccdc69	ENSLCAP00010014512
ENSDARP00000152039	ccdc69	ENSLCAP00010046001
ENSDARP00000097388	ccdc85al	ENSLCAP00010007476
ENSDARP00000112758	ccdc85al	ENSLCAP00010007476
ENSDARP00000102366	cckbra	ENSLCAP00010020436
ENSDARP00000102366	cckbra	ENSLCAP00010031694
ENSDARP00000102366	cckbra	ENSLCAP00010058378
ENSDARP00000036965	ccn1	ENSLCAP00010052358
ENSDARP00000141127	ccn1l2	ENSLCAP00010058330
ENSDARP00000063027	ccn2a	ENSLCAP00010041778
ENSDARP00000020968	ccna1	ENSLCAP00010047573
ENSDARP00000115807	ccna1	ENSLCAP00010047573
ENSDARP00000149259	ccna1	ENSLCAP00010047573
ENSDARP00000029094	ccna2	ENSLCAP00010056469
ENSDARP00000146428	ccna2	ENSLCAP00010056469
ENSDARP00000156205	ccna2	ENSLCAP00010056469
ENSDARP00000129985	ccnd1	ENSLCAP00010000381
ENSDARP00000133850	ccnd1	ENSLCAP00010000381
ENSDARP00000134435	ccnd1	ENSLCAP00010000381
ENSDARP00000140550	ccnd1	ENSLCAP00010000381
ENSDARP00000057465	ccndbp1	ENSLCAP00010042122
ENSDARP00000094278	ccndx	ENSLCAP00010010432
ENSDARP00000133949	ccne2	ENSLCAP00010019748
ENSDARP00000141058	ccne2	ENSLCAP00010019748
ENSDARP00000141502	ccne2	ENSLCAP00010019748
ENSDARP00000151947	ccne2	ENSLCAP00010019748
ENSDARP00000141877	ccnf	ENSLCAP00010000303
ENSDARP00000101848	ccng1	ENSLCAP00010033195
ENSDARP00000115586	ccng1	ENSLCAP00010033195
ENSDARP00000132093	ccng1	ENSLCAP00010033195
ENSDARP00000004469	ccng2	ENSLCAP00010020327
ENSDARP00000125886	ccng2	ENSLCAP00010020327
ENSDARP00000126030	ccng2	ENSLCAP00010020327
ENSDARP00000157254	ccng2	ENSLCAP00010020327
ENSDARP00000105556	ccni	ENSLCAP00010020312
ENSDARP00000126046	ccni	ENSLCAP00010020312
ENSDARP00000071902	ccnl1a	ENSLCAP00010019518
ENSDARP00000110530	ccnl1a	ENSLCAP00010019518
ENSDARP00000114934	ccnl1a	ENSLCAP00010019518
ENSDARP00000030245	ccsapa	ENSLCAP00010059325
ENSDARP00000136332	ccsapa	ENSLCAP00010059325
ENSDARP00000111750	ccser2b	ENSLCAP00010027949
ENSDARP00000127079	ccser2b	ENSLCAP00010027949
ENSDARP00000136096	cct2	ENSLCAP00010018288
ENSDARP00000004738	cct3	ENSLCAP00010029780
ENSDARP00000066759	cct5	ENSLCAP00010012695
ENSDARP00000003107	cct7	ENSLCAP00010039072
ENSDARP00000003468	cct8	ENSLCAP00010021737
ENSDARP00000135440	cct8	ENSLCAP00010021737
ENSDARP00000055842	cd151	ENSLCAP00010029600
ENSDARP00000002468	cd164	ENSLCAP00010012299
ENSDARP00000033213	cd276	ENSLCAP00010040498
ENSDARP00000123693	cd276	ENSLCAP00010040498
ENSDARP00000124455	cd276	ENSLCAP00010040498
ENSDARP00000093386	cd2ap	ENSLCAP00010026799
ENSDARP00000109636	cd302	ENSLCAP00010054496
ENSDARP00000127635	cd44b	ENSLCAP00010037060
ENSDARP00000072334	cd68	ENSLCAP00010047431
ENSDARP00000116394	cd82b	ENSLCAP00010015293
ENSDARP00000146155	cd82b	ENSLCAP00010015293
ENSDARP00000123227	cd83	ENSLCAP00010019637
ENSDARP00000116659	cd99	ENSLCAP00010036426
ENSDARP00000122599	cd99	ENSLCAP00010036426
ENSDARP00000155934	cd99	ENSLCAP00010036426
ENSDARP00000073691	cd99l2	ENSLCAP00010033572
ENSDARP00000073701	cd99l2	ENSLCAP00010033572
ENSDARP00000142684	cd99l2	ENSLCAP00010033572
ENSDARP00000142717	cd99l2	ENSLCAP00010033572
ENSDARP00000142732	cd99l2	ENSLCAP00010033572
ENSDARP00000142962	cd99l2	ENSLCAP00010033572
ENSDARP00000147027	cd99l2	ENSLCAP00010033572
ENSDARP00000055693	cdab	ENSLCAP00010007460
ENSDARP00000053231	cdadc1	ENSLCAP00010038090
ENSDARP00000124195	cdadc1	ENSLCAP00010038090
ENSDARP00000096458	cdc14ab	ENSLCAP00010034308
ENSDARP00000096458	cdc14ab	ENSLCAP00010055242
ENSDARP00000124574	cdc14ab	ENSLCAP00010034308
ENSDARP00000124574	cdc14ab	ENSLCAP00010055242
ENSDARP00000139460	cdc14ab	ENSLCAP00010034308
ENSDARP00000139460	cdc14ab	ENSLCAP00010055242
ENSDARP00000003494	cdc25b	XP_018521791
ENSDARP00000110971	cdc37l1	ENSLCAP00010009206
ENSDARP00000129339	cdc42	ENSLCAP00010050203
ENSDARP00000129719	cdc42	ENSLCAP00010050203
ENSDARP00000149720	cdc42	ENSLCAP00010050203
ENSDARP00000155235	cdc42	ENSLCAP00010050203
ENSDARP00000069193	cdc42ep3	ENSLCAP00010018949
ENSDARP00000127185	cdc42ep4b	ENSLCAP00010031363
ENSDARP00000058736	cdc42l	ENSLCAP00010051906
ENSDARP00000064200	cdc45	ENSLCAP00010007031
ENSDARP00000032739	cdc7	ENSLCAP00010048952
ENSDARP00000091380	cdc7	ENSLCAP00010048952
ENSDARP00000118103	cdc7	ENSLCAP00010048952
ENSDARP00000094724	cdca3	ENSLCAP00010009717
ENSDARP00000151355	cdca3	ENSLCAP00010009717
ENSDARP00000152315	cdca3	ENSLCAP00010009717
ENSDARP00000065263	cdca5	ENSLCAP00010046624
ENSDARP00000117288	cdca7a	ENSLCAP00010055827
ENSDARP00000119552	cdca7a	ENSLCAP00010055827
ENSDARP00000100481	cdca7b	ENSLCAP00010026482
ENSDARP00000100481	cdca7b	ENSLCAP00010042904
ENSDARP00000124759	cdcp1a	ENSLCAP00010012385
XP_021325923	cdh19	XP_050922809
ENSDARP00000094210	cdin1	ENSLCAP00010038301
ENSDARP00000128826	cdin1	ENSLCAP00010038301
ENSDARP00000094826	cdipt	ENSLCAP00010022912
ENSDARP00000109027	cdk1	ENSLCAP00010028139
ENSDARP00000109027	cdk1	ENSLCAP00010053301
ENSDARP00000087834	cdk12	ENSLCAP00010044495
ENSDARP00000126079	cdk12	ENSLCAP00010044495
ENSDARP00000126170	cdk12	ENSLCAP00010044495
ENSDARP00000002635	cdk18	ENSLCAP00010050541
ENSDARP00000137603	cdk18	ENSLCAP00010050541
ENSDARP00000093662	cdk6	ENSLCAP00010041910
ENSDARP00000122935	cdk6	ENSLCAP00010041910
ENSDARP00000126132	cdk6	ENSLCAP00010041910
ENSDARP00000054208	cdkn2a/b	ENSLCAP00010007435
ENSDARP00000145630	cdkn2a/b	ENSLCAP00010007435
ENSDARP00000069921	cdkn2aipnl	ENSLCAP00010028369
ENSDARP00000125715	cdkn2aipnl	ENSLCAP00010028369
ENSDARP00000125767	cdkn2aipnl	ENSLCAP00010028369
ENSDARP00000126262	cdkn2aipnl	ENSLCAP00010028369
ENSDARP00000057154	cdkn3	ENSLCAP00010050605
ENSDARP00000137807	cdo1	ENSLCAP00010009174
ENSDARP00000141126	cdo1	ENSLCAP00010009174
ENSDARP00000003167	cds2	ENSLCAP00010034834
ENSDARP00000089247	cdt1	ENSLCAP00010000317
ENSDARP00000124390	cdt1	ENSLCAP00010000317
ENSDARP00000031228	cdv3	ENSLCAP00010016351
ENSDARP00000031228	cdv3	ENSLCAP00010031733
ENSDARP00000031228	cdv3	ENSLCAP00010040980
ENSDARP00000112432	cebpd	ENSLCAP00010011216
ENSDARP00000052364	cebpg	ENSLCAP00010016516
ENSDARP00000120597	cebpg	ENSLCAP00010016516
ENSDARP00000025183	celf2	ENSLCAP00010019793
ENSDARP00000072392	celf2	ENSLCAP00010019793
ENSDARP00000112156	celf2	ENSLCAP00010019793
ENSDARP00000117897	celf2	ENSLCAP00010019793
ENSDARP00000118474	celf2	ENSLCAP00010019793
ENSDARP00000120220	celf2	ENSLCAP00010019793
ENSDARP00000121792	celf2	ENSLCAP00010019793
ENSDARP00000122415	celf2	ENSLCAP00010019793
ENSDARP00000075789	CEMIP	ENSLCAP00010020157
ENSDARP00000146139	CEMIP	ENSLCAP00010020157
ENSDARP00000077450	cenatac	ENSLCAP00010039062
ENSDARP00000157659	cenatac	ENSLCAP00010039062
ENSDARP00000115642	cenpf	ENSLCAP00010056970
ENSDARP00000143468	cenpf	ENSLCAP00010056970
ENSDARP00000152810	cenpf	ENSLCAP00010056970
ENSDARP00000121115	cenpk	ENSLCAP00010008000
ENSDARP00000123524	cenpk	ENSLCAP00010008000
ENSDARP00000146485	cenpk	ENSLCAP00010008000
ENSDARP00000094265	cenps	XP_018555104
ENSDARP00000115746	cenpt	ENSLCAP00010030616
ENSDARP00000120776	cenpt	ENSLCAP00010030616
ENSDARP00000106330	cenpu	ENSLCAP00010058551
ENSDARP00000154525	cenpu	ENSLCAP00010058551
ENSDARP00000109030	cenpx	ENSLCAP00010057290
ENSDARP00000124475	cenpx	ENSLCAP00010057290
ENSDARP00000104192	cep152	ENSLCAP00010017835
ENSDARP00000127593	cep152	ENSLCAP00010017835
ENSDARP00000076659	cep19	ENSLCAP00010014634
ENSDARP00000117048	cep19	ENSLCAP00010014634
ENSDARP00000122139	cep19	ENSLCAP00010014634
ENSDARP00000136406	cep55l	ENSLCAP00010011435
ENSDARP00000088236	cep57	ENSLCAP00010035405
ENSDARP00000048536	cep57l1	ENSLCAP00010012289
ENSDARP00000048536	cep57l1	ENSLCAP00010012295
ENSDARP00000127169	cep57l1	ENSLCAP00010012289
ENSDARP00000127169	cep57l1	ENSLCAP00010012295
ENSDARP00000127198	cep57l1	ENSLCAP00010012289
ENSDARP00000127198	cep57l1	ENSLCAP00010012295
ENSDARP00000139674	cep72	ENSLCAP00010027064
ENSDARP00000075595	cep76	ENSLCAP00010043055
ENSDARP00000132156	cep83	ENSLCAP00010010462
ENSDARP00000132156	cep83	ENSLCAP00010058923
ENSDARP00000139309	cep83	ENSLCAP00010010462
ENSDARP00000139309	cep83	ENSLCAP00010058923
ENSDARP00000007330	cers2a	ENSLCAP00010047874
ENSDARP00000126176	cers2a	ENSLCAP00010047874
ENSDARP00000147378	cers2a	ENSLCAP00010047874
ENSDARP00000147616	cers2a	ENSLCAP00010047874
ENSDARP00000042193	cers4a	ENSLCAP00010051270
ENSDARP00000002973	cers5	ENSLCAP00010008866
ENSDARP00000002973	cers5	ENSLCAP00010033443
ENSDARP00000014968	cetn3	ENSLCAP00010047535
ENSDARP00000144776	cetn3	ENSLCAP00010047535
ENSDARP00000060416	cetn4	ENSLCAP00010002613
ENSDARP00000127203	cfap119	ENSLCAP00010056667
ENSDARP00000127338	cfap119	ENSLCAP00010056667
ENSDARP00000093287	cfap36	ENSLCAP00010046778
ENSDARP00000142299	CFAP410	ENSLCAP00010008755
ENSDARP00000123525	CFAP43	ENSLCAP00010015154
ENSDARP00000023177	cfl1	ENSLCAP00010042588
ENSDARP00000006783	cfl2	ENSLCAP00010059332
ENSDARP00000076052	cgnb	ENSLCAP00010048514
ENSDARP00000102223	cgnb	ENSLCAP00010048514
ENSDARP00000138029	cgnb	ENSLCAP00010048514
ENSDARP00000053837	cgrrf1	ENSLCAP00010025819
ENSDARP00000126670	cgrrf1	ENSLCAP00010025819
ENSDARP00000066438	ch25h	ENSLCAP00010057803
ENSDARP00000050830	chac2	ENSLCAP00010049615
ENSDARP00000091714	chchd1	ENSLCAP00010036164
ENSDARP00000076823	chchd2	ENSLCAP00010014780
ENSDARP00000141478	chchd2	ENSLCAP00010014780
ENSDARP00000105322	chchd3a	ENSLCAP00010004921
ENSDARP00000139417	chchd3a	ENSLCAP00010004921
ENSDARP00000039846	chchd4a	ENSLCAP00010047115
ENSDARP00000112879	chchd4a	ENSLCAP00010047115
ENSDARP00000011638	chd7	ENSLCAP00010004122
ENSDARP00000011638	chd7	ENSLCAP00010034225
ENSDARP00000108570	chd7	ENSLCAP00010004122
ENSDARP00000108570	chd7	ENSLCAP00010034225
ENSDARP00000114372	chd7	ENSLCAP00010004122
ENSDARP00000114372	chd7	ENSLCAP00010034225
ENSDARP00000133553	chdh	ENSLCAP00010005540
ENSDARP00000151847	chdh	ENSLCAP00010005540
ENSDARP00000129029	chid1	ENSLCAP00010029582
ENSDARP00000157600	chid1	ENSLCAP00010029582
ENSDARP00000060014	chka	ENSLCAP00010040611
ENSDARP00000060183	chka	ENSLCAP00010040611
ENSDARP00000086486	chkb	ENSLCAP00010026896
ENSDARP00000115597	chmp5a	ENSLCAP00010045252
ENSDARP00000149883	chmp5a	ENSLCAP00010045252
ENSDARP00000138817	chmp5b	ENSLCAP00010013173
ENSDARP00000138817	chmp5b	ENSLCAP00010059006
ENSDARP00000027417	chn2	ENSLCAP00010024989
ENSDARP00000122731	chn2	ENSLCAP00010024989
ENSDARP00000078402	chpf2	ENSLCAP00010018410
ENSDARP00000062079	chrac1	ENSLCAP00010029563
ENSDARP00000134919	chrac1	ENSLCAP00010029563
ENSDARP00000134707	chrm2a	ENSLCAP00010005579
ENSDARP00000139587	chrm2a	ENSLCAP00010005579
ENSDARP00000047210	chst10	ENSLCAP00010058244
ENSDARP00000124388	chst10	ENSLCAP00010058244
ENSDARP00000124712	chst10	ENSLCAP00010058244
ENSDARP00000125022	chst10	ENSLCAP00010058244
ENSDARP00000151627	chst10	ENSLCAP00010058244
ENSDARP00000124000	chst6	ENSLCAP00010038907
ENSDARP00000129696	chst7	ENSLCAP00010030108
ENSDARP00000043506	ciarta	ENSLCAP00010047933
ENSDARP00000099471	cinp	ENSLCAP00010048260
ENSDARP00000129571	cinp	ENSLCAP00010048260
ENSDARP00000099227	cipcb	ENSLCAP00010026541
ENSDARP00000122093	cipcb	ENSLCAP00010026541
ENSDARP00000134395	cirbpa	ENSLCAP00010034562
ENSDARP00000139380	ckap2l	ENSLCAP00010051169
ENSDARP00000130881	ckap5	ENSLCAP00010045174
ENSDARP00000130905	ckap5	ENSLCAP00010045174
ENSDARP00000139073	ckap5	ENSLCAP00010045174
ENSDARP00000139209	ckap5	ENSLCAP00010045174
ENSDARP00000015917	ckba	ENSLCAP00010010465
ENSDARP00000092517	ckba	ENSLCAP00010010465
ENSDARP00000117584	ckba	ENSLCAP00010010465
ENSDARP00000122552	ckba	ENSLCAP00010010465
ENSDARP00000134063	ckba	ENSLCAP00010010465
ENSDARP00000140525	ckba	ENSLCAP00010010465
ENSDARP00000003357	cks1b	ENSLCAP00010048381
ENSDARP00000096323	cks2	ENSLCAP00010058316
ENSDARP00000118209	cks2	ENSLCAP00010058316
ENSDARP00000111822	clasrp	ENSLCAP00010014125
ENSDARP00000117504	clasrp	ENSLCAP00010014125
ENSDARP00000146846	clasrp	ENSLCAP00010014125
ENSDARP00000049310	clcn3	ENSLCAP00010028425
ENSDARP00000142439	clcn3	ENSLCAP00010028425
ENSDARP00000142446	clcn3	ENSLCAP00010028425
ENSDARP00000142496	clcn3	ENSLCAP00010028425
ENSDARP00000150812	cldn15a	ENSLCAP00010014061
ENSDARP00000139434	clic1	ENSLCAP00010032681
ENSDARP00000077418	clip2	ENSLCAP00010015844
ENSDARP00000077418	clip2	ENSLCAP00010016795
ENSDARP00000123919	clip2	ENSLCAP00010015844
ENSDARP00000123919	clip2	ENSLCAP00010016795
ENSDARP00000123947	clip2	ENSLCAP00010015844
ENSDARP00000123947	clip2	ENSLCAP00010016795
ENSDARP00000124509	clip2	ENSLCAP00010015844
ENSDARP00000124509	clip2	ENSLCAP00010016795
ENSDARP00000144280	clip2	ENSLCAP00010015844
ENSDARP00000144280	clip2	ENSLCAP00010016795
ENSDARP00000150723	clip2	ENSLCAP00010015844
ENSDARP00000150723	clip2	ENSLCAP00010016795
ENSDARP00000071119	clip3	ENSLCAP00010050391
ENSDARP00000085966	clk2a	ENSLCAP00010047820
ENSDARP00000085966	clk2a	ENSLCAP00010058180
ENSDARP00000112318	clk2a	ENSLCAP00010047820
ENSDARP00000112318	clk2a	ENSLCAP00010058180
ENSDARP00000116449	clk2a	ENSLCAP00010047820
ENSDARP00000116449	clk2a	ENSLCAP00010058180
ENSDARP00000108440	clk4a	ENSLCAP00010010033
ENSDARP00000134154	clk4a	ENSLCAP00010010033
ENSDARP00000133397	clns1a	ENSLCAP00010049807
ENSDARP00000014377	clocka	ENSLCAP00010012467
ENSDARP00000126787	clocka	ENSLCAP00010012467
ENSDARP00000087664	clp1	ENSLCAP00010039704
ENSDARP00000110209	CLPB	ENSLCAP00010046110
ENSDARP00000046647	clptm1	ENSLCAP00010013588
ENSDARP00000008246	clptm1l	ENSLCAP00010027468
ENSDARP00000140380	clrn1	ENSLCAP00010003488
XP_021323867	clspn	XP_050923997
ENSDARP00000059338	clstn1	ENSLCAP00010010229
ENSDARP00000109493	clstn1	ENSLCAP00010010229
ENSDARP00000119688	clstn1	ENSLCAP00010010229
ENSDARP00000139138	clstn1	ENSLCAP00010010229
ENSDARP00000080110	clstn2a	ENSLCAP00010045866
ENSDARP00000067081	clta	ENSLCAP00010019330
ENSDARP00000113917	clta	ENSLCAP00010019330
ENSDARP00000114058	clta	ENSLCAP00010019330
ENSDARP00000047470	cluha	ENSLCAP00010026162
ENSDARP00000126730	cluha	ENSLCAP00010026162
ENSDARP00000126791	cluha	ENSLCAP00010026162
ENSDARP00000126976	cluha	ENSLCAP00010026162
ENSDARP00000008412	cmpk	ENSLCAP00010051178
ENSDARP00000113335	cmpk	ENSLCAP00010051178
ENSDARP00000117353	cmpk	ENSLCAP00010051178
ENSDARP00000095293	cnbpb	ENSLCAP00010050115
ENSDARP00000129692	cnbpb	ENSLCAP00010050115
ENSDARP00000033632	cndp2	ENSLCAP00010008808
ENSDARP00000120032	cndp2	ENSLCAP00010008808
ENSDARP00000007824	cnih1	ENSLCAP00010050589
ENSDARP00000110623	CNIH4	ENSLCAP00010006461
XP_021335293	cnn2	ENSLCAP00010046532
ENSDARP00000071278	cnot6l	ENSLCAP00010014454
ENSDARP00000156384	cnot6l	ENSLCAP00010014454
ENSDARP00000087385	cnot7	ENSLCAP00010002266
ENSDARP00000113903	cnot7	ENSLCAP00010002266
ENSDARP00000156128	cnot7	ENSLCAP00010002266
ENSDARP00000095074	cnp	ENSLCAP00010016132
ENSDARP00000130420	cnp	ENSLCAP00010016132
ENSDARP00000131408	cnp	ENSLCAP00010016132
ENSDARP00000135781	cnp	ENSLCAP00010016132
ENSDARP00000137524	cnp	ENSLCAP00010016132
ENSDARP00000137949	cnp	ENSLCAP00010016132
ENSDARP00000138110	cnp	ENSLCAP00010016132
ENSDARP00000138283	cnp	ENSLCAP00010016132
ENSDARP00000148933	cnp	ENSLCAP00010016132
ENSDARP00000009432	cnpy1	ENSLCAP00010016466
ENSDARP00000133952	cnpy1	ENSLCAP00010016466
ENSDARP00000111036	cnrip1a	ENSLCAP00010025953
ENSDARP00000114970	cntfr	ENSLCAP00010007920
ENSDARP00000148232	cntfr	ENSLCAP00010007920
ENSDARP00000122164	cntln	ENSLCAP00010011073
ENSDARP00000124932	cntln	ENSLCAP00010011073
ENSDARP00000144999	cntln	ENSLCAP00010011073
ENSDARP00000149036	cntln	ENSLCAP00010011073
ENSDARP00000153049	cntln	ENSLCAP00010011073
ENSDARP00000154169	cntln	ENSLCAP00010011073
XP_021323851	col16a1	XP_018526993
ENSDARP00000003177	col1a1a	ENSLCAP00010015367
ENSDARP00000003038	col1a1b	ENSLCAP00010031632
ENSDARP00000071763	COL4A1	ENSLCAP00010003405
ENSDARP00000071763	COL4A1	ENSLCAP00010003438
ENSDARP00000111488	COL4A1	ENSLCAP00010003405
ENSDARP00000111488	COL4A1	ENSLCAP00010003438
XP_694040	col4a1	XP_018555860
XP_017213247	col4a2	XP_018555855
XP_021333076	col4a5	XP_018559311
XP_017212581	col4a6	XP_050931534
ENSDARP00000120854	COL5A1	ENSLCAP00010043620
ENSDARP00000138783	COL5A1	ENSLCAP00010043620
ENSDARP00000081297	colec12	ENSLCAP00010043303
ENSDARP00000015280	commd2	ENSLCAP00010017789
ENSDARP00000104508	commd8	ENSLCAP00010041818
ENSDARP00000119166	commd8	ENSLCAP00010041818
ENSDARP00000038939	comtb	ENSLCAP00010040080
ENSDARP00000113393	comtb	ENSLCAP00010040080
ENSDARP00000048276	copa	ENSLCAP00010001556
ENSDARP00000143620	copa	ENSLCAP00010001556
ENSDARP00000073498	copb1	ENSLCAP00010026767
ENSDARP00000044330	copb2	ENSLCAP00010008846
ENSDARP00000044330	copb2	ENSLCAP00010045628
ENSDARP00000043659	copg2	ENSLCAP00010005150
ENSDARP00000012359	cops2	ENSLCAP00010003658
ENSDARP00000120999	cops2	ENSLCAP00010003658
ENSDARP00000073037	coq10b	ENSLCAP00010017535
ENSDARP00000073037	coq10b	ENSLCAP00010046859
ENSDARP00000073037	coq10b	ENSLCAP00010049483
ENSDARP00000073037	coq10b	ENSLCAP00010059878
ENSDARP00000141191	coq10b	ENSLCAP00010017535
ENSDARP00000141191	coq10b	ENSLCAP00010046859
ENSDARP00000141191	coq10b	ENSLCAP00010049483
ENSDARP00000141191	coq10b	ENSLCAP00010059878
ENSDARP00000024635	coq8aa	ENSLCAP00010041002
ENSDARP00000120211	coq8aa	ENSLCAP00010041002
ENSDARP00000046933	coq9	ENSLCAP00010017991
ENSDARP00000014182	coro2aa	ENSLCAP00010004098
ENSDARP00000126993	coro2aa	ENSLCAP00010004098
ENSDARP00000137370	coro2aa	ENSLCAP00010004098
ENSDARP00000144803	coro2aa	ENSLCAP00010004098
ENSDARP00000111846	coro7	ENSLCAP00010000762
ENSDARP00000125418	coro7	ENSLCAP00010000762
ENSDARP00000138414	CORO7	ENSLCAP00010000762
ENSDARP00000138812	coro7	ENSLCAP00010000762
ENSDARP00000139047	coro7	ENSLCAP00010000762
ENSDARP00000037758	cotl1	ENSLCAP00010043364
ENSDARP00000087872	cox2	YP_337801
ENSDARP00000073502	CPAMD8	ENSLCAP00010058333
ENSDARP00000123096	CPAMD8	ENSLCAP00010058333
ENSDARP00000078789	cpeb3	ENSLCAP00010019372
ENSDARP00000007770	cpm	ENSLCAP00010036813
ENSDARP00000007770	cpm	ENSLCAP00010049844
ENSDARP00000112739	cpm	ENSLCAP00010036813
ENSDARP00000112739	cpm	ENSLCAP00010049844
ENSDARP00000045608	cpped1	ENSLCAP00010001539
ENSDARP00000013089	CPS1	ENSLCAP00010045778
ENSDARP00000138019	CPS1	ENSLCAP00010045778
ENSDARP00000146665	CPS1	ENSLCAP00010045778
ENSDARP00000149092	CPS1	ENSLCAP00010045778
ENSDARP00000023736	cpsf1	ENSLCAP00010001812
ENSDARP00000130523	cpsf1	ENSLCAP00010001812
ENSDARP00000134781	cpsf1	ENSLCAP00010001812
ENSDARP00000135813	cpsf1	ENSLCAP00010001812
ENSDARP00000047211	cpsf2	ENSLCAP00010038026
ENSDARP00000122122	cpsf2	ENSLCAP00010038026
ENSDARP00000156082	cpsf2	ENSLCAP00010038026
ENSDARP00000040291	cpsf3	ENSLCAP00010049557
ENSDARP00000040291	cpsf3	ENSLCAP00010055928
ENSDARP00000068896	cptp	ENSLCAP00010052452
ENSDARP00000073441	cpvl	ENSLCAP00010025046
ENSDARP00000155724	cpvl	ENSLCAP00010025046
ENSDARP00000101574	crabp2a	ENSLCAP00010053498
ENSDARP00000134145	crabp2a	ENSLCAP00010053498
ENSDARP00000116697	crata	ENSLCAP00010021593
ENSDARP00000116697	crata	ENSLCAP00010046045
ENSDARP00000146631	crata	ENSLCAP00010021593
ENSDARP00000146631	crata	ENSLCAP00010046045
ENSDARP00000094406	creb5b	ENSLCAP00010025065
ENSDARP00000137889	crebl2	ENSLCAP00010044030
ENSDARP00000155966	crebl2	ENSLCAP00010044030
ENSDARP00000133956	crebrf	ENSLCAP00010045405
ENSDARP00000141689	creg1	ENSLCAP00010054244
ENSDARP00000116391	creg2	ENSLCAP00010014936
ENSDARP00000048382	creld2	ENSLCAP00010050816
ENSDARP00000070383	crlf3	ENSLCAP00010029420
ENSDARP00000121394	crlf3	ENSLCAP00010029420
ENSDARP00000007394	crot	ENSLCAP00010010491
ENSDARP00000150510	crot	ENSLCAP00010010491
ENSDARP00000111754	crtac1a	ENSLCAP00010012928
ENSDARP00000123153	crtac1a	ENSLCAP00010012928
ENSDARP00000101531	crtc1a	ENSLCAP00010046517
ENSDARP00000067280	cry1a	ENSLCAP00010058120
ENSDARP00000112452	cry1a	ENSLCAP00010058120
ENSDARP00000141120	cry1b	ENSLCAP00010041219
ENSDARP00000062655	cryl1	ENSLCAP00010026790
ENSDARP00000108334	cryl1	ENSLCAP00010026790
ENSDARP00000145972	cryl1	ENSLCAP00010026790
ENSDARP00000126995	crym	ENSLCAP00010015118
ENSDARP00000081967	csgalnact2	ENSLCAP00010017291
ENSDARP00000138782	csnk1g1	ENSLCAP00010041271
ENSDARP00000140298	csnk1g1	ENSLCAP00010041271
ENSDARP00000146967	csnk1g1	ENSLCAP00010041271
ENSDARP00000098474	csnk2b	ENSLCAP00010018397
ENSDARP00000146410	csnk2b	ENSLCAP00010018397
ENSDARP00000101512	cspg4ba	ENSLCAP00010001082
ENSDARP00000121158	cspg4ba	ENSLCAP00010001082
ENSDARP00000094810	ctdsp2	ENSLCAP00010006963
ENSDARP00000105921	ctdspl3	ENSLCAP00010021332
ENSDARP00000117293	cth	ENSLCAP00010028407
ENSDARP00000108736	ctif	ENSLCAP00010011191
ENSDARP00000032935	ctnnb1	ENSLCAP00010036719
ENSDARP00000139205	ctnnb1	ENSLCAP00010036719
ENSDARP00000056864	ctnnbip1	ENSLCAP00010010306
ENSDARP00000136166	ctnnbl1	ENSLCAP00010013629
ENSDARP00000096826	ctnnd1	ENSLCAP00010025168
ENSDARP00000096826	ctnnd1	ENSLCAP00010037358
ENSDARP00000133339	ctnnd1	ENSLCAP00010025168
ENSDARP00000133339	ctnnd1	ENSLCAP00010037358
ENSDARP00000133414	ctnnd1	ENSLCAP00010025168
ENSDARP00000133414	ctnnd1	ENSLCAP00010037358
ENSDARP00000134101	ctnnd1	ENSLCAP00010025168
ENSDARP00000134101	ctnnd1	ENSLCAP00010037358
ENSDARP00000140042	ctnnd1	ENSLCAP00010025168
ENSDARP00000140042	ctnnd1	ENSLCAP00010037358
ENSDARP00000143408	ctnnd1	ENSLCAP00010025168
ENSDARP00000143408	ctnnd1	ENSLCAP00010037358
ENSDARP00000121703	ctps1a	ENSLCAP00010006792
ENSDARP00000156143	ctps1a	ENSLCAP00010006792
ENSDARP00000135590	ctsa	ENSLCAP00010050453
ENSDARP00000138030	ctsa	ENSLCAP00010050453
ENSDARP00000071885	ctsba	ENSLCAP00010057012
ENSDARP00000114825	ctsba	ENSLCAP00010057012
ENSDARP00000135284	ctsc	ENSLCAP00010046844
ENSDARP00000074872	ctsd	ENSLCAP00010008807
ENSDARP00000124482	ctsd	ENSLCAP00010008807
ENSDARP00000112297	ctsf	ENSLCAP00010054104
ENSDARP00000132041	ctsf	ENSLCAP00010054104
ENSDARP00000007535	ctsk	ENSLCAP00010009425
ENSDARP00000150578	ctsk	ENSLCAP00010009425
ENSDARP00000106602	ctsla	ENSLCAP00010050672
ENSDARP00000112793	ctsla	ENSLCAP00010050672
ENSDARP00000115629	ctsla	ENSLCAP00010050672
ENSDARP00000157273	ctsla	ENSLCAP00010050672
ENSDARP00000099159	ctss2.1	ENSLCAP00010009562
ENSDARP00000063250	ctsz	ENSLCAP00010002475
ENSDARP00000063250	ctsz	ENSLCAP00010055662
ENSDARP00000124400	ctsz	ENSLCAP00010002475
ENSDARP00000124400	ctsz	ENSLCAP00010055662
ENSDARP00000135504	CUBN	ENSLCAP00010031490
ENSDARP00000135504	CUBN	ENSLCAP00010044336
ENSDARP00000057527	cuedc2	ENSLCAP00010034348
ENSDARP00000057527	cuedc2	ENSLCAP00010049709
ENSDARP00000107612	cuedc2	ENSLCAP00010034348
ENSDARP00000107612	cuedc2	ENSLCAP00010049709
ENSDARP00000116061	cuedc2	ENSLCAP00010034348
ENSDARP00000116061	cuedc2	ENSLCAP00010049709
ENSDARP00000123298	cuedc2	ENSLCAP00010034348
ENSDARP00000123298	cuedc2	ENSLCAP00010049709
ENSDARP00000114274	cul2	ENSLCAP00010059552
ENSDARP00000123380	cul2	ENSLCAP00010059552
ENSDARP00000143406	cul2	ENSLCAP00010059552
ENSDARP00000101767	cutc	ENSLCAP00010009706
ENSDARP00000013971	cwc22	ENSLCAP00010024883
ENSDARP00000064106	cxadr	ENSLCAP00010034357
ENSDARP00000141108	cxadr	ENSLCAP00010034357
ENSDARP00000132286	cxxc1a	ENSLCAP00010037793
ENSDARP00000103775	cxxc5b	ENSLCAP00010053537
ENSDARP00000135259	cxxc5b	ENSLCAP00010053537
ENSDARP00000151361	cxxc5b	ENSLCAP00010053537
NP_998190	cycs	ENSLCAP00010030622
ENSDARP00000065126	cyfip1	ENSLCAP00010029963
ENSDARP00000107761	cyfip1	ENSLCAP00010029963
ENSDARP00000106311	cyfip2	ENSLCAP00010012081
ENSDARP00000124883	cyfip2	ENSLCAP00010012081
ENSDARP00000147949	cyfip2	ENSLCAP00010012081
ENSDARP00000150209	cyfip2	ENSLCAP00010012081
ENSDARP00000006121	cyth1a	ENSLCAP00010057197
ENSDARP00000117649	cyth2	ENSLCAP00010050670
ENSDARP00000152178	cyth2	ENSLCAP00010050670
ENSDARP00000046282	dachb	ENSLCAP00010022977
ENSDARP00000046282	dachb	ENSLCAP00010027918
ENSDARP00000094311	dachb	ENSLCAP00010022977
ENSDARP00000094311	dachb	ENSLCAP00010027918
ENSDARP00000115295	dachb	ENSLCAP00010022977
ENSDARP00000115295	dachb	ENSLCAP00010027918
ENSDARP00000008927	dachc	ENSLCAP00010022977
ENSDARP00000008927	dachc	ENSLCAP00010027918
ENSDARP00000091844	dachd	ENSLCAP00010022977
ENSDARP00000091844	dachd	ENSLCAP00010027918
ENSDARP00000132059	dad1	ENSLCAP00010016043
ENSDARP00000044425	dapk2	ENSLCAP00010017285
ENSDARP00000109996	dazap1	ENSLCAP00010021272
ENSDARP00000111358	dazap1	ENSLCAP00010021272
ENSDARP00000117590	dazap1	ENSLCAP00010021272
ENSDARP00000130727	dazap1	ENSLCAP00010021272
ENSDARP00000065642	dbf4	ENSLCAP00010003550
ENSDARP00000027911	dbnlb	ENSLCAP00010059009
ENSDARP00000104897	dbnlb	ENSLCAP00010059009
ENSDARP00000074822	dbpb	ENSLCAP00010019535
ENSDARP00000120819	dbpb	ENSLCAP00010019535
ENSDARP00000027560	dcaf11	ENSLCAP00010006003
ENSDARP00000113457	dcaf11	ENSLCAP00010006003
ENSDARP00000119876	dcaf11	ENSLCAP00010006003
ENSDARP00000122407	dcaf11	ENSLCAP00010006003
ENSDARP00000086448	dcaf12	ENSLCAP00010015458
ENSDARP00000125980	dcaf12	ENSLCAP00010015458
ENSDARP00000118384	dcaf17	ENSLCAP00010054471
ENSDARP00000121682	dcaf17	ENSLCAP00010054471
ENSDARP00000139615	dcaf17	ENSLCAP00010054471
ENSDARP00000079302	dcaf5	ENSLCAP00010050245
ENSDARP00000122015	dcaf5	ENSLCAP00010050245
ENSDARP00000102072	dcaf6	ENSLCAP00010050918
ENSDARP00000121354	dcaf6	ENSLCAP00010050918
ENSDARP00000070307	dcdc2b	ENSLCAP00010044754
ENSDARP00000114527	dcdc2b	ENSLCAP00010044754
ENSDARP00000025940	dcn	ENSLCAP00010033212
ENSDARP00000145539	dcn	ENSLCAP00010033212
ENSDARP00000022189	dcps	ENSLCAP00010054545
ENSDARP00000053762	dctd	ENSLCAP00010046897
ENSDARP00000070991	dctpp1	ENSLCAP00010039619
ENSDARP00000059860	dcun1d2a	ENSLCAP00010050360
ENSDARP00000121805	dcun1d2a	ENSLCAP00010050360
ENSDARP00000121845	dcun1d2a	ENSLCAP00010050360
ENSDARP00000123371	dcun1d2a	ENSLCAP00010050360
ENSDARP00000114939	dcun1d4	ENSLCAP00010035521
ENSDARP00000120052	dcun1d4	ENSLCAP00010035521
ENSDARP00000137327	ddah1	ENSLCAP00010052367
ENSDARP00000060301	ddb2	ENSLCAP00010029467
ENSDARP00000091438	ddb2	ENSLCAP00010029467
ENSDARP00000119193	ddb2	ENSLCAP00010029467
ENSDARP00000145040	ddb2	ENSLCAP00010029467
ENSDARP00000103209	DDHD2	ENSLCAP00010060550
ENSDARP00000138955	DDHD2	ENSLCAP00010060550
ENSDARP00000156454	DDHD2	ENSLCAP00010060550
ENSDARP00000105892	ddost	ENSLCAP00010001704
ENSDARP00000139193	ddr2a	ENSLCAP00010019861
ENSDARP00000065771	ddt	ENSLCAP00010003217
ENSDARP00000048752	ddx18	ENSLCAP00010032471
ENSDARP00000003250	ddx19b	ENSLCAP00010007441
ENSDARP00000134414	ddx19b	ENSLCAP00010007441
ENSDARP00000137840	ddx19b	ENSLCAP00010007441
ENSDARP00000130877	DDX24	ENSLCAP00010047803
ENSDARP00000136007	DDX24	ENSLCAP00010047803
ENSDARP00000105288	ddx27	ENSLCAP00010023652
ENSDARP00000105288	ddx27	ENSLCAP00010050927
ENSDARP00000119101	ddx31	ENSLCAP00010051887
ENSDARP00000123604	ddx31	ENSLCAP00010051887
ENSDARP00000147764	ddx31	ENSLCAP00010051887
ENSDARP00000010925	ddx39ab	ENSLCAP00010037108
ENSDARP00000010925	ddx39ab	ENSLCAP00010052922
ENSDARP00000052354	ddx39b	ENSLCAP00010020371
ENSDARP00000144813	ddx39b	ENSLCAP00010020371
XP_005168845	ddx3xb	ENSLCAP00010043515
ENSDARP00000055491	ddx5	ENSLCAP00010000761
ENSDARP00000121201	ddx5	ENSLCAP00010000761
ENSDARP00000122701	ddx5	ENSLCAP00010000761
ENSDARP00000132531	ddx5	ENSLCAP00010000761
ENSDARP00000138094	ddx54	ENSLCAP00010011997
ENSDARP00000096377	ddx59	ENSLCAP00010020629
ENSDARP00000111503	ddx59	ENSLCAP00010020629
ENSDARP00000065466	dedd1	ENSLCAP00010000196
ENSDARP00000105333	dedd1	ENSLCAP00010000196
ENSDARP00000089275	def8	ENSLCAP00010007283
ENSDARP00000125613	def8	ENSLCAP00010007283
ENSDARP00000131683	def8	ENSLCAP00010007283
ENSDARP00000132751	def8	ENSLCAP00010007283
ENSDARP00000086028	dennd10	ENSLCAP00010018463
ENSDARP00000055335	DENND1A	ENSLCAP00010025809
ENSDARP00000119320	DENND1A	ENSLCAP00010025809
ENSDARP00000149747	DENND1A	ENSLCAP00010025809
ENSDARP00000140522	DENND1B	ENSLCAP00010013853
ENSDARP00000140950	DENND1B	ENSLCAP00010013853
ENSDARP00000054367	dennd2b	ENSLCAP00010017846
ENSDARP00000100317	dennd2b	ENSLCAP00010017846
ENSDARP00000142811	dennd2b	ENSLCAP00010017846
ENSDARP00000042598	dennd6aa	ENSLCAP00010054938
ENSDARP00000132914	dennd6aa	ENSLCAP00010054938
ENSDARP00000150731	dennd6aa	ENSLCAP00010054938
ENSDARP00000054152	denr	ENSLCAP00010022650
ENSDARP00000149057	denr	ENSLCAP00010022650
ENSDARP00000008455	dera	ENSLCAP00010003448
ENSDARP00000008455	dera	ENSLCAP00010037747
ENSDARP00000036613	derl1	ENSLCAP00010035028
ENSDARP00000048870	desi1a	ENSLCAP00010010929
ENSDARP00000033545	desi2	ENSLCAP00010042452
ENSDARP00000137104	desi2	ENSLCAP00010042452
ENSDARP00000072629	dffa	ENSLCAP00010009253
ENSDARP00000063070	dgcr2	ENSLCAP00010014428
ENSDARP00000080077	dgkaa	ENSLCAP00010049280
ENSDARP00000114394	dgkaa	ENSLCAP00010049280
ENSDARP00000146803	dgkaa	ENSLCAP00010049280
ENSDARP00000110651	dhcr24	ENSLCAP00010014750
ENSDARP00000124571	dhcr24	ENSLCAP00010014750
ENSDARP00000058289	dhdds	ENSLCAP00010006339
ENSDARP00000137193	dhdds	ENSLCAP00010006339
ENSDARP00000115782	dhdh.2	ENSLCAP00010040065
ENSDARP00000141650	dhdh.2	ENSLCAP00010040065
ENSDARP00000145153	dhdh.2	ENSLCAP00010040065
ENSDARP00000014124	dhfr	ENSLCAP00010052335
ENSDARP00000068087	dhodh	ENSLCAP00010041612
ENSDARP00000070950	dhrs1	ENSLCAP00010014399
ENSDARP00000148058	dhrs1	ENSLCAP00010014399
ENSDARP00000120613	dhrs11a	ENSLCAP00010040444
ENSDARP00000128056	dhrs13b.2	ENSLCAP00010000393
ENSDARP00000105267	dhrs4	ENSLCAP00010000417
ENSDARP00000106922	dhrs4	ENSLCAP00010000417
ENSDARP00000117422	dhrs4	ENSLCAP00010000417
ENSDARP00000150921	dhrs4	ENSLCAP00010000417
ENSDARP00000027139	dhrs9	ENSLCAP00010051269
ENSDARP00000110039	dhx58	ENSLCAP00010015962
ENSDARP00000147351	dhx58	ENSLCAP00010015962
ENSDARP00000118509	dhx9	ENSLCAP00010009225
ENSDARP00000045880	dicer1	ENSLCAP00010009001
ENSDARP00000133052	dicer1	ENSLCAP00010009001
ENSDARP00000086003	dipk1aa	ENSLCAP00010048922
ENSDARP00000079889	dis3	ENSLCAP00010027805
ENSDARP00000035679	disc1	ENSLCAP00010009960
ENSDARP00000124789	disc1	ENSLCAP00010009960
ENSDARP00000053767	DISP3	ENSLCAP00010059570
ENSDARP00000111460	DISP3	ENSLCAP00010059570
ENSDARP00000133604	DISP3	ENSLCAP00010059570
ENSDARP00000073184	dixdc1a	ENSLCAP00010058246
ENSDARP00000007628	dkc1	ENSLCAP00010048242
ENSDARP00000105779	dkc1	ENSLCAP00010048242
ENSDARP00000061678	dmap1	ENSLCAP00010049999
ENSDARP00000152002	dmap1	ENSLCAP00010049999
ENSDARP00000057589	dmrta2	ENSLCAP00010057828
ENSDARP00000028305	dmtf1	ENSLCAP00010004129
ENSDARP00000114863	dmtf1	ENSLCAP00010004129
ENSDARP00000125445	dmtf1	ENSLCAP00010004129
ENSDARP00000145142	dmtf1	ENSLCAP00010004129
ENSDARP00000152372	dmtf1	ENSLCAP00010004129
ENSDARP00000102078	dnaaf9	ENSLCAP00010005510
ENSDARP00000078912	DNAH12	ENSLCAP00010031130
ENSDARP00000119125	DNAH12	ENSLCAP00010031130
ENSDARP00000148868	DNAH12	ENSLCAP00010031130
ENSDARP00000152073	DNAH12	ENSLCAP00010031130
ENSDARP00000054387	DNAH6	ENSLCAP00010032799
ENSDARP00000117837	DNAH6	ENSLCAP00010032799
ENSDARP00000122341	DNAH6	ENSLCAP00010032799
ENSDARP00000107433	dnajb11	ENSLCAP00010017762
ENSDARP00000141952	dnajb1a	ENSLCAP00010056133
ENSDARP00000115536	dnajb5	ENSLCAP00010060531
ENSDARP00000010641	dnajb6b	ENSLCAP00010050399
ENSDARP00000142741	dnajb6b	ENSLCAP00010050399
ENSDARP00000105475	dnajc12	ENSLCAP00010015886
ENSDARP00000055871	dnajc15	ENSLCAP00010024949
ENSDARP00000094239	dnajc2	ENSLCAP00010033774
ENSDARP00000108723	dnajc2	ENSLCAP00010033774
ENSDARP00000109834	dnajc27	ENSLCAP00010054278
ENSDARP00000127972	dnajc27	ENSLCAP00010054278
ENSDARP00000060245	dnajc3a	ENSLCAP00010055760
ENSDARP00000141699	dnajc3b	ENSLCAP00010014117
ENSDARP00000121280	dnajc4	ENSLCAP00010042783
ENSDARP00000136945	dnajc4	ENSLCAP00010042783
ENSDARP00000016772	dnajc5gb	ENSLCAP00010053465
ENSDARP00000135560	dnajc5gb	ENSLCAP00010053465
ENSDARP00000044149	dnajc9	ENSLCAP00010039721
ENSDARP00000118216	dnajc9	ENSLCAP00010039721
ENSDARP00000119266	dnajc9	ENSLCAP00010039721
ENSDARP00000119568	dnajc9	ENSLCAP00010039721
ENSDARP00000126887	dnajc9	ENSLCAP00010039721
ENSDARP00000120160	dnase2	ENSLCAP00010002032
ENSDARP00000154885	dnase2	ENSLCAP00010002032
ENSDARP00000006315	dnm1l	ENSLCAP00010047000
ENSDARP00000006315	dnm1l	ENSLCAP00010053198
ENSDARP00000115534	dnm1l	ENSLCAP00010047000
ENSDARP00000115534	dnm1l	ENSLCAP00010053198
ENSDARP00000118472	dnm1l	ENSLCAP00010047000
ENSDARP00000118472	dnm1l	ENSLCAP00010053198
ENSDARP00000142560	dnm1l	ENSLCAP00010047000
ENSDARP00000142560	dnm1l	ENSLCAP00010053198
ENSDARP00000013243	dnmt1	ENSLCAP00010056006
ENSDARP00000079796	dnmt3ba	ENSLCAP00010036273
ENSDARP00000108732	dnmt3ba	ENSLCAP00010036273
ENSDARP00000118153	dnmt3ba	ENSLCAP00010036273
ENSDARP00000053417	dnmt3bb.1	ENSLCAP00010042806
ENSDARP00000103969	dnph1	ENSLCAP00010013323
ENSDARP00000120322	dnph1	ENSLCAP00010013323
ENSDARP00000108848	doc2b	ENSLCAP00010016399
ENSDARP00000111593	doc2b	ENSLCAP00010016399
ENSDARP00000156231	doc2b	ENSLCAP00010016399
ENSDARP00000103967	dock10	ENSLCAP00010034582
ENSDARP00000127598	dock10	ENSLCAP00010034582
ENSDARP00000128864	dock10	ENSLCAP00010034582
ENSDARP00000150673	dock10	ENSLCAP00010034582
ENSDARP00000153137	dock10	ENSLCAP00010034582
ENSDARP00000084839	dock11	ENSLCAP00010019698
ENSDARP00000119904	dock11	ENSLCAP00010019698
ENSDARP00000135438	dock11	ENSLCAP00010019698
ENSDARP00000098728	dpep2	ENSLCAP00010038728
ENSDARP00000156443	dpep2	ENSLCAP00010038728
ENSDARP00000054242	dpf2l	ENSLCAP00010045709
ENSDARP00000114804	dph1	ENSLCAP00010058412
ENSDARP00000126645	dph1	ENSLCAP00010058412
ENSDARP00000138483	dph5	ENSLCAP00010055347
ENSDARP00000106089	dph6	ENSLCAP00010038298
ENSDARP00000128574	dph6	ENSLCAP00010038298
ENSDARP00000129691	dph6	ENSLCAP00010038298
ENSDARP00000083772	dph7	ENSLCAP00010052714
ENSDARP00000006875	dpp3	ENSLCAP00010043955
ENSDARP00000120355	dpp3	ENSLCAP00010043955
ENSDARP00000028345	dpp7	ENSLCAP00010052592
ENSDARP00000083260	dpp7	ENSLCAP00010052592
ENSDARP00000118314	dpp7	ENSLCAP00010052592
ENSDARP00000144016	dpp7	ENSLCAP00010052592
ENSDARP00000017331	dpy30	ENSLCAP00010032298
ENSDARP00000122859	dpy30	ENSLCAP00010032298
ENSDARP00000090906	dpydb	ENSLCAP00010034146
ENSDARP00000108791	dpydb	ENSLCAP00010034146
ENSDARP00000157388	dpydb	ENSLCAP00010034146
ENSDARP00000077086	DQX1	ENSLCAP00010025061
ENSDARP00000060526	drc3	ENSLCAP00010029107
XP_021324396	dsp	XP_018526376
XP_021336603	dst	XP_018545400
ENSDARP00000075308	dtnba	ENSLCAP00010025475
ENSDARP00000129927	dtnba	ENSLCAP00010025475
ENSDARP00000136937	dtnba	ENSLCAP00010025475
ENSDARP00000140097	dtnba	ENSLCAP00010025475
ENSDARP00000068373	dtymk	ENSLCAP00010022777
ENSDARP00000068373	dtymk	ENSLCAP00010043004
ENSDARP00000068814	dusp10	ENSLCAP00010041107
ENSDARP00000118957	dusp10	ENSLCAP00010041107
ENSDARP00000131365	dusp7	ENSLCAP00010029818
ENSDARP00000138055	dusp7	ENSLCAP00010029818
ENSDARP00000156654	dut	ENSLCAP00010006923
ENSDARP00000101882	dync2i1	ENSLCAP00010050612
ENSDARP00000142632	dync2i1	ENSLCAP00010050612
ENSDARP00000058146	dync2li1	ENSLCAP00010027146
ENSDARP00000075768	dynll1	ENSLCAP00010006048
ENSDARP00000092617	dynll1	ENSLCAP00010006048
ENSDARP00000015065	dynll2a	ENSLCAP00010026074
ENSDARP00000070898	dynlt2b	ENSLCAP00010021327
ENSDARP00000152151	dynlt2b	ENSLCAP00010021327
ENSDARP00000122944	dyrk2	ENSLCAP00010017304
ENSDARP00000140216	dyrk2	ENSLCAP00010017304
ENSDARP00000149505	dyrk2	ENSLCAP00010017304
ENSDARP00000072635	dzank1	ENSLCAP00010030530
ENSDARP00000049694	dzip1	ENSLCAP00010025358
ENSDARP00000077859	dzip1	ENSLCAP00010025358
ENSDARP00000105423	dzip1	ENSLCAP00010025358
ENSDARP00000114860	dzip1	ENSLCAP00010025358
ENSDARP00000143508	dzip1	ENSLCAP00010025358
ENSDARP00000137549	E2F1	ENSLCAP00010013681
XP_005174590	e2f1	ENSLCAP00010013681
ENSDARP00000020835	e2f6	ENSLCAP00010003091
ENSDARP00000020835	e2f6	ENSLCAP00010024174
ENSDARP00000020835	e2f6	ENSLCAP00010039276
ENSDARP00000106693	e2f6	ENSLCAP00010003091
ENSDARP00000106693	e2f6	ENSLCAP00010024174
ENSDARP00000106693	e2f6	ENSLCAP00010039276
ENSDARP00000121362	e2f6	ENSLCAP00010003091
ENSDARP00000121362	e2f6	ENSLCAP00010024174
ENSDARP00000121362	e2f6	ENSLCAP00010039276
ENSDARP00000117568	e2f7	ENSLCAP00010032922
ENSDARP00000125355	e2f7	ENSLCAP00010032922
ENSDARP00000005794	eaf2	ENSLCAP00010038525
ENSDARP00000132607	ears2	ENSLCAP00010060209
ENSDARP00000071726	ebna1bp2	ENSLCAP00010053036
ENSDARP00000129654	ebna1bp2	ENSLCAP00010053036
ENSDARP00000151663	ebna1bp2	ENSLCAP00010053036
ENSDARP00000088895	ece2a	ENSLCAP00010033615
ENSDARP00000115459	ece2a	ENSLCAP00010033615
ENSDARP00000150333	ece2a	ENSLCAP00010033615
ENSDARP00000009555	echdc2	ENSLCAP00010018251
ENSDARP00000004102	ect2	ENSLCAP00010055883
ENSDARP00000076266	ect2	ENSLCAP00010055883
ENSDARP00000134213	ect2	ENSLCAP00010055883
ENSDARP00000144703	ect2	ENSLCAP00010055883
ENSDARP00000146880	ect2	ENSLCAP00010055883
ENSDARP00000131820	eed	ENSLCAP00010022305
ENSDARP00000076579	EFEMP1	ENSLCAP00010028756
ENSDARP00000047007	efhd2	ENSLCAP00010017152
ENSDARP00000108177	efhd2	ENSLCAP00010017152
ENSDARP00000050216	efna1a	ENSLCAP00010048374
ENSDARP00000136933	efna5b	ENSLCAP00010011878
ENSDARP00000010432	efnb2a	ENSLCAP00010027374
ENSDARP00000028033	eftud2	ENSLCAP00010050752
ENSDARP00000112204	eftud2	ENSLCAP00010050752
ENSDARP00000114493	eftud2	ENSLCAP00010050752
ENSDARP00000115252	eftud2	ENSLCAP00010050752
ENSDARP00000126905	egln2	ENSLCAP00010040374
ENSDARP00000152746	egln2	ENSLCAP00010040374
ENSDARP00000123982	egln3	ENSLCAP00010010750
ENSDARP00000124991	egln3	ENSLCAP00010010750
ENSDARP00000142374	ehd1a	ENSLCAP00010045693
ENSDARP00000093211	ehhadh	ENSLCAP00010051111
ENSDARP00000002313	eif2ak1	ENSLCAP00010013019
ENSDARP00000113730	eif2ak1	ENSLCAP00010013019
ENSDARP00000083934	eif2ak3	ENSLCAP00010006023
ENSDARP00000120826	eif2ak3	ENSLCAP00010006023
ENSDARP00000060688	eif2b2	ENSLCAP00010017903
ENSDARP00000104653	eif4a2	ENSLCAP00010052053
ENSDARP00000135932	eif4a2	ENSLCAP00010052053
ENSDARP00000031553	eif4e1c	ENSLCAP00010008963
ENSDARP00000119224	eif4e1c	ENSLCAP00010008963
ENSDARP00000124732	eif4e1c	ENSLCAP00010008963
ENSDARP00000150557	eif4e1c	ENSLCAP00010008963
ENSDARP00000020911	eif4e2	ENSLCAP00010033794
ENSDARP00000107220	eif4e2	ENSLCAP00010033794
ENSDARP00000103599	eif4ea	ENSLCAP00010048889
ENSDARP00000007117	eif4eb	ENSLCAP00010047551
ENSDARP00000081541	eif4g1a	ENSLCAP00010028278
ENSDARP00000081554	eif4g1a	ENSLCAP00010028278
ENSDARP00000114122	eif4g1a	ENSLCAP00010028278
ENSDARP00000147911	eif4g1a	ENSLCAP00010028278
ENSDARP00000151919	eif4g1a	ENSLCAP00010028278
ENSDARP00000154349	eif4g1a	ENSLCAP00010028278
ENSDARP00000017878	eif4g2a	ENSLCAP00010034047
ENSDARP00000017878	eif4g2a	ENSLCAP00010058994
ENSDARP00000015326	eif6	ENSLCAP00010004898
ENSDARP00000113519	eif6	ENSLCAP00010004898
ENSDARP00000119599	eif6	ENSLCAP00010004898
ENSDARP00000066306	elac1	ENSLCAP00010002815
ENSDARP00000123750	elac1	ENSLCAP00010002815
ENSDARP00000033555	ell	ENSLCAP00010053874
ENSDARP00000091415	ell	ENSLCAP00010053874
ENSDARP00000148731	ell	ENSLCAP00010053874
ENSDARP00000155550	ell	ENSLCAP00010053874
ENSDARP00000093181	ell2	ENSLCAP00010015547
ENSDARP00000093185	ell2	ENSLCAP00010015547
NP_001186987	elmo1	XP_018553080
ENSDARP00000133941	elovl1b	ENSLCAP00010024483
ENSDARP00000134699	elovl1b	ENSLCAP00010024483
ENSDARP00000138412	elovl1b	ENSLCAP00010024483
ENSDARP00000139034	elovl1b	ENSLCAP00010024483
ENSDARP00000141128	elovl1b	ENSLCAP00010024483
ENSDARP00000144796	elovl1b	ENSLCAP00010024483
ENSDARP00000147084	elovl1b	ENSLCAP00010024483
ENSDARP00000151610	elovl1b	ENSLCAP00010024483
ENSDARP00000154242	elovl1b	ENSLCAP00010024483
ENSDARP00000027516	elovl5	ENSLCAP00010030518
ENSDARP00000135666	elovl5	ENSLCAP00010030518
ENSDARP00000139643	elovl5	ENSLCAP00010030518
ENSDARP00000096379	elovl6	ENSLCAP00010047091
ENSDARP00000142442	elovl6	ENSLCAP00010047091
ENSDARP00000073952	emg1	ENSLCAP00010022878
ENSDARP00000033466	emilin1a	ENSLCAP00010011481
ENSDARP00000106093	emilin1a	ENSLCAP00010011481
ENSDARP00000137101	emilin2b	ENSLCAP00010012071
ENSDARP00000139414	emilin2b	ENSLCAP00010012071
ENSDARP00000095082	eml1	ENSLCAP00010048658
ENSDARP00000104791	eml1	ENSLCAP00010048658
ENSDARP00000117339	eml1	ENSLCAP00010048658
ENSDARP00000126354	eml1	ENSLCAP00010048658
ENSDARP00000137688	eml1	ENSLCAP00010048658
ENSDARP00000148317	eml1	ENSLCAP00010048658
ENSDARP00000148944	eml1	ENSLCAP00010048658
ENSDARP00000149673	eml1	ENSLCAP00010048658
ENSDARP00000008223	eml2	ENSLCAP00010017418
ENSDARP00000129034	eml2	ENSLCAP00010017418
ENSDARP00000145194	eml2	ENSLCAP00010017418
ENSDARP00000146589	eml2	ENSLCAP00010017418
ENSDARP00000127915	EML5	ENSLCAP00010043212
ENSDARP00000143477	EML5	ENSLCAP00010043212
ENSDARP00000019206	enah	ENSLCAP00010026662
ENSDARP00000019206	enah	ENSLCAP00010026684
ENSDARP00000062892	enah	ENSLCAP00010026662
ENSDARP00000062892	enah	ENSLCAP00010026684
ENSDARP00000127306	enah	ENSLCAP00010026662
ENSDARP00000127306	enah	ENSLCAP00010026684
ENSDARP00000132045	enah	ENSLCAP00010026662
ENSDARP00000132045	enah	ENSLCAP00010026684
ENSDARP00000154618	endouc	ENSLCAP00010033576
ENSDARP00000005952	engase	ENSLCAP00010044094
ENSDARP00000153516	engase	ENSLCAP00010044094
ENSDARP00000003738	eno1a	ENSLCAP00010011226
ENSDARP00000119994	eno1a	ENSLCAP00010011226
ENSDARP00000144676	eno1a	ENSLCAP00010011226
ENSDARP00000113905	eno1b	ENSLCAP00010021984
ENSDARP00000004660	enpp4	ENSLCAP00010050433
ENSDARP00000120472	enpp5	ENSLCAP00010022919
ENSDARP00000150158	enpp5	ENSLCAP00010022919
ENSDARP00000118651	entpd5b	ENSLCAP00010026621
ENSDARP00000156306	entpd5b	ENSLCAP00010026621
ENSDARP00000129320	eogt	ENSLCAP00010048631
ENSDARP00000066787	epdr1	ENSLCAP00010002149
ENSDARP00000121482	epg5	ENSLCAP00010060525
ENSDARP00000003161	epha4l	ENSLCAP00010008522
ENSDARP00000062897	ephx1	ENSLCAP00010026702
ENSDARP00000130219	ephx1	ENSLCAP00010026702
ENSDARP00000058889	ephx2	ENSLCAP00010042165
ENSDARP00000137832	ephx2	ENSLCAP00010042165
ENSDARP00000123332	EPM2A	ENSLCAP00010016498
ENSDARP00000101039	epn1b	ENSLCAP00010052474
ENSDARP00000155809	epn1b	ENSLCAP00010052474
ENSDARP00000133193	eps8a	ENSLCAP00010044004
ENSDARP00000134730	eps8a	ENSLCAP00010044004
ENSDARP00000095696	eps8l2	ENSLCAP00010029641
ENSDARP00000129032	eps8l2	ENSLCAP00010029641
ENSDARP00000129521	eps8l2	ENSLCAP00010029641
ENSDARP00000078213	eral1	ENSLCAP00010040648
ENSDARP00000136067	erap2	ENSLCAP00010060508
ENSDARP00000012447	ercc6l	ENSLCAP00010030417
ENSDARP00000085616	erfl3	ENSLCAP00010000192
ENSDARP00000149428	erg28	ENSLCAP00010042771
ENSDARP00000139851	ergic1	ENSLCAP00010023782
ENSDARP00000065670	eri1	ENSLCAP00010057597
ENSDARP00000141402	eri1	ENSLCAP00010057597
ENSDARP00000015815	erlin1	ENSLCAP00010028143
ENSDARP00000112673	erlin1	ENSLCAP00010028143
ENSDARP00000140094	erlin1	ENSLCAP00010028143
ENSDARP00000015478	ero1a	ENSLCAP00010037644
ENSDARP00000098934	ero1a	ENSLCAP00010037644
ENSDARP00000117586	ero1a	ENSLCAP00010037644
ENSDARP00000133796	ero1a	ENSLCAP00010037644
ENSDARP00000017258	erp44	ENSLCAP00010012139
ENSDARP00000130213	errfi1a	ENSLCAP00010052175
ENSDARP00000153456	errfi1a	ENSLCAP00010052175
ENSDARP00000024121	esd	ENSLCAP00010003624
ENSDARP00000116143	esd	ENSLCAP00010003624
ENSDARP00000118149	esd	ENSLCAP00010003624
ENSDARP00000140383	esd	ENSLCAP00010003624
ENSDARP00000150166	esd	ENSLCAP00010003624
ENSDARP00000019763	etnk1	ENSLCAP00010031029
ENSDARP00000093642	etnk2	ENSLCAP00010050305
ENSDARP00000016969	etv4	ENSLCAP00010060047
ENSDARP00000113224	etv4	ENSLCAP00010060047
ENSDARP00000123690	etv4	ENSLCAP00010060047
ENSDARP00000092546	etv5a	ENSLCAP00010044217
ENSDARP00000108566	etv5a	ENSLCAP00010044217
ENSDARP00000114176	etv5a	ENSLCAP00010044217
ENSDARP00000123061	etv5a	ENSLCAP00010044217
ENSDARP00000156093	etv5a	ENSLCAP00010044217
ENSDARP00000051696	evla	ENSLCAP00010045937
ENSDARP00000121600	evla	ENSLCAP00010045937
ENSDARP00000146002	evla	ENSLCAP00010045937
ENSDARP00000098875	exd2	ENSLCAP00010021328
ENSDARP00000129567	exd2	ENSLCAP00010021328
ENSDARP00000112410	exoc6	ENSLCAP00010051359
ENSDARP00000126777	exoc6	ENSLCAP00010051359
ENSDARP00000134880	exoc6b	ENSLCAP00010011834
ENSDARP00000142969	exoc6b	ENSLCAP00010011834
ENSDARP00000124376	exosc2	ENSLCAP00010012406
ENSDARP00000137440	exosc3	ENSLCAP00010000248
ENSDARP00000137440	exosc3	ENSLCAP00010021743
ENSDARP00000138743	exosc4	ENSLCAP00010019825
ENSDARP00000139168	exosc7	ENSLCAP00010032991
ENSDARP00000090326	exosc8	ENSLCAP00010053018
ENSDARP00000086549	extl2	ENSLCAP00010032038
ENSDARP00000144187	extl2	ENSLCAP00010032038
ENSDARP00000049839	eya3	ENSLCAP00010037180
ENSDARP00000118433	eya3	ENSLCAP00010037180
ENSDARP00000156062	eya3	ENSLCAP00010037180
ENSDARP00000028564	ezh1	ENSLCAP00010014777
ENSDARP00000092740	ezh1	ENSLCAP00010014777
ENSDARP00000124899	ezh1	ENSLCAP00010014777
ENSDARP00000063817	ezrb	ENSLCAP00010044527
ENSDARP00000073352	ezrb	ENSLCAP00010044527
ENSDARP00000126624	ezrb	ENSLCAP00010044527
ENSDARP00000126801	ezrb	ENSLCAP00010044527
ENSDARP00000099952	f11r.1	ENSLCAP00010002138
ENSDARP00000138770	f3a	ENSLCAP00010040834
ENSDARP00000091102	f9b	ENSLCAP00010044183
ENSDARP00000022396	fads2	ENSLCAP00010029942
ENSDARP00000103548	fads2	ENSLCAP00010029942
ENSDARP00000110187	fads2	ENSLCAP00010029942
ENSDARP00000104846	fads6	ENSLCAP00010033864
ENSDARP00000155025	fads6	ENSLCAP00010033864
ENSDARP00000136083	fah	ENSLCAP00010019077
ENSDARP00000149145	fah	ENSLCAP00010019077
ENSDARP00000021216	faima	ENSLCAP00010060272
ENSDARP00000146320	faima	ENSLCAP00010060272
ENSDARP00000029876	fam107b	ENSLCAP00010022870
ENSDARP00000101290	fam107b	ENSLCAP00010022870
ENSDARP00000122627	fam107b	ENSLCAP00010022870
ENSDARP00000084963	fam110d	ENSLCAP00010006353
ENSDARP00000076500	fam114a1	ENSLCAP00010001783
ENSDARP00000119107	fam114a1	ENSLCAP00010001783
ENSDARP00000094525	fam131bb	ENSLCAP00010022840
ENSDARP00000142404	fam131bb	ENSLCAP00010022840
ENSDARP00000133287	fam136a	ENSLCAP00010004351
ENSDARP00000081496	fam149b1	ENSLCAP00010039715
ENSDARP00000144166	fam149b1	ENSLCAP00010039715
ENSDARP00000111624	FAM161B	ENSLCAP00010044658
ENSDARP00000131093	fam174c	ENSLCAP00010046158
ENSDARP00000140817	fam174c	ENSLCAP00010046158
ENSDARP00000012414	fam185a	ENSLCAP00010030876
ENSDARP00000108033	fam20cb	ENSLCAP00010045999
ENSDARP00000069022	fam210b	ENSLCAP00010035130
ENSDARP00000002156	fam219aa	ENSLCAP00010015262
ENSDARP00000115661	fam219aa	ENSLCAP00010015262
ENSDARP00000123113	fam219aa	ENSLCAP00010015262
ENSDARP00000084079	fam234b	ENSLCAP00010026479
ENSDARP00000007418	fam49a	ENSLCAP00010009271
ENSDARP00000118942	fam49a	ENSLCAP00010009271
ENSDARP00000127400	fam49a	ENSLCAP00010009271
ENSDARP00000136153	fam49a	ENSLCAP00010009271
ENSDARP00000156770	fam49a	ENSLCAP00010009271
ENSDARP00000066783	fam49bb	ENSLCAP00010015347
ENSDARP00000093261	fam49bb	ENSLCAP00010015347
ENSDARP00000120282	fam49bb	ENSLCAP00010015347
ENSDARP00000123159	fam49bb	ENSLCAP00010015347
ENSDARP00000020465	fam53b	ENSLCAP00010045973
ENSDARP00000123381	fam53b	ENSLCAP00010045973
ENSDARP00000066362	fam53c	ENSLCAP00010010393
ENSDARP00000146358	fam53c	ENSLCAP00010010393
ENSDARP00000146879	fam53c	ENSLCAP00010010393
ENSDARP00000100036	fam83d	ENSLCAP00010041428
ENSDARP00000117454	fam83d	ENSLCAP00010041428
ENSDARP00000094368	fam83fa	ENSLCAP00010031463
ENSDARP00000145241	fam83fa	ENSLCAP00010031463
ENSDARP00000155588	fam83fa	ENSLCAP00010031463
ENSDARP00000008437	fam91a1	ENSLCAP00010013344
ENSDARP00000149236	fam91a1	ENSLCAP00010013344
XP_017213377	fancb	XP_050926987
ENSDARP00000072021	fancc	ENSLCAP00010008646
ENSDARP00000089800	fancc	ENSLCAP00010008646
ENSDARP00000070083	fancd2	ENSLCAP00010046597
ENSDARP00000110669	fancd2	ENSLCAP00010046597
ENSDARP00000116242	fanci	ENSLCAP00010036128
NP_001107132	fancm	ENSLCAP00010044771
ENSDARP00000104714	fasn	ENSLCAP00010009768
ENSDARP00000104714	fasn	ENSLCAP00010026560
ENSDARP00000104714	fasn	ENSLCAP00010053063
ENSDARP00000105444	fasn	ENSLCAP00010009768
ENSDARP00000105444	fasn	ENSLCAP00010026560
ENSDARP00000105444	fasn	ENSLCAP00010053063
ENSDARP00000112100	fasn	ENSLCAP00010009768
ENSDARP00000112100	fasn	ENSLCAP00010026560
ENSDARP00000112100	fasn	ENSLCAP00010053063
ENSDARP00000124028	fasn	ENSLCAP00010009768
ENSDARP00000124028	fasn	ENSLCAP00010026560
ENSDARP00000124028	fasn	ENSLCAP00010053063
ENSDARP00000149024	fasn	ENSLCAP00010009768
ENSDARP00000149024	fasn	ENSLCAP00010026560
ENSDARP00000149024	fasn	ENSLCAP00010053063
ENSDARP00000040228	fastkd1	ENSLCAP00010051756
ENSDARP00000118274	fastkd1	ENSLCAP00010051756
ENSDARP00000042081	fat3a	ENSLCAP00010013986
ENSDARP00000128081	fat3a	ENSLCAP00010013986
ENSDARP00000150399	fat3a	ENSLCAP00010013986
ENSDARP00000155825	fat3a	ENSLCAP00010013986
ENSDARP00000099017	faxca	ENSLCAP00010032565
ENSDARP00000099017	faxca	ENSLCAP00010038498
ENSDARP00000035841	faxdc2	ENSLCAP00010026504
ENSDARP00000154694	faxdc2	ENSLCAP00010026504
ENSDARP00000070509	fbl	ENSLCAP00010011620
ENSDARP00000112948	fblim1	ENSLCAP00010040490
ENSDARP00000135089	fbln1	ENSLCAP00010016587
ENSDARP00000136402	fbln1	ENSLCAP00010016587
ENSDARP00000018003	fbxl2	ENSLCAP00010020068
ENSDARP00000133135	fbxl3a	ENSLCAP00010022631
ENSDARP00000136592	fbxl3a	ENSLCAP00010022631
ENSDARP00000152885	fbxl3a	ENSLCAP00010022631
ENSDARP00000122173	fbxl4	ENSLCAP00010032560
ENSDARP00000102614	FBXO21	ENSLCAP00010035945
ENSDARP00000102730	fbxo25	ENSLCAP00010022158
ENSDARP00000117790	fbxo25	ENSLCAP00010022158
ENSDARP00000152359	fbxo25	ENSLCAP00010022158
ENSDARP00000075888	fbxo30a	ENSLCAP00010042241
ENSDARP00000058937	fbxo32	ENSLCAP00010036999
ENSDARP00000122575	fbxo41	ENSLCAP00010007356
ENSDARP00000143461	fbxo41	ENSLCAP00010007356
ENSDARP00000131768	fbxo7	ENSLCAP00010045258
ENSDARP00000008391	fbxo8	ENSLCAP00010046911
NP_001116100	fbxw12	XP_018556627
ENSDARP00000130801	fcf1	ENSLCAP00010041951
ENSDARP00000133463	fdft1	ENSLCAP00010018607
ENSDARP00000141194	fdft1	ENSLCAP00010018607
ENSDARP00000131094	fdx2	ENSLCAP00010054388
ENSDARP00000125028	fech	ENSLCAP00010017255
ENSDARP00000004016	fen1	ENSLCAP00010020106
ENSDARP00000144222	fen1	ENSLCAP00010020106
ENSDARP00000120504	fez2b	ENSLCAP00010038254
ENSDARP00000036436	fgf12a	ENSLCAP00010032112
ENSDARP00000115668	fgf12a	ENSLCAP00010032112
ENSDARP00000106596	fgf18a	ENSLCAP00010005004
ENSDARP00000132361	fgf18a	ENSLCAP00010005004
ENSDARP00000132803	fgf2	ENSLCAP00010002620
ENSDARP00000122453	fgf7	ENSLCAP00010003628
ENSDARP00000013742	fgfr1a	ENSLCAP00010050637
ENSDARP00000110910	fgfr1a	ENSLCAP00010050637
ENSDARP00000115638	fgfr1a	ENSLCAP00010050637
ENSDARP00000116533	fgfr1a	ENSLCAP00010050637
ENSDARP00000131679	fgfr1a	ENSLCAP00010050637
ENSDARP00000075360	fgfr2	ENSLCAP00010007218
ENSDARP00000089041	fgfr2	ENSLCAP00010007218
ENSDARP00000123845	fgfr2	ENSLCAP00010007218
ENSDARP00000124472	fgfr2	ENSLCAP00010007218
ENSDARP00000124761	fgfr2	ENSLCAP00010007218
ENSDARP00000011898	fgfr3	ENSLCAP00010005398
ENSDARP00000111401	fgfr3	ENSLCAP00010005398
ENSDARP00000091059	fgfr4	ENSLCAP00010026088
ENSDARP00000143805	fgfr4	ENSLCAP00010026088
ENSDARP00000149454	fgfr4	ENSLCAP00010026088
ENSDARP00000077102	fgfrl1a	ENSLCAP00010035700
ENSDARP00000097494	fh	ENSLCAP00010058144
ENSDARP00000146401	FH	ENSLCAP00010058144
ENSDARP00000132283	fhdc2	ENSLCAP00010031814
ENSDARP00000154909	fhdc2	ENSLCAP00010031814
ENSDARP00000078566	fhip2b	ENSLCAP00010047422
ENSDARP00000121030	fhl3a	ENSLCAP00010007040
ENSDARP00000122585	fhl3a	ENSLCAP00010007040
ENSDARP00000067938	FHOD1	ENSLCAP00010016611
ENSDARP00000142695	FHOD1	ENSLCAP00010016611
ENSDARP00000142779	FHOD1	ENSLCAP00010016611
ENSDARP00000142940	FHOD1	ENSLCAP00010016611
ENSDARP00000147963	FHOD1	ENSLCAP00010016611
ENSDARP00000006334	fign	ENSLCAP00010056170
ENSDARP00000152560	fign	ENSLCAP00010056170
ENSDARP00000156156	fign	ENSLCAP00010056170
ENSDARP00000017944	fignl1	ENSLCAP00010018886
ENSDARP00000117905	fignl1	ENSLCAP00010018886
ENSDARP00000061728	firrm	ENSLCAP00010025187
ENSDARP00000059618	fkbp14	ENSLCAP00010024982
ENSDARP00000021881	fkbp1b	ENSLCAP00010031285
ENSDARP00000065396	fkbp2	ENSLCAP00010026716
ENSDARP00000022147	fkbp9	ENSLCAP00010020221
ENSDARP00000133750	fkrp	ENSLCAP00010040339
ENSDARP00000147916	fkrp	ENSLCAP00010040339
ENSDARP00000077038	fktn	ENSLCAP00010013263
ENSDARP00000147341	fktn	ENSLCAP00010013263
ENSDARP00000084624	flcn	ENSLCAP00010019503
ENSDARP00000118439	flcn	ENSLCAP00010019503
ENSDARP00000133243	flcn	ENSLCAP00010019503
ENSDARP00000002466	flt1	ENSLCAP00010027362
ENSDARP00000106307	flt1	ENSLCAP00010027362
ENSDARP00000094530	fn1b	ENSLCAP00010015797
ENSDARP00000131015	fn1b	ENSLCAP00010015797
ENSDARP00000141528	fn1b	ENSLCAP00010015797
ENSDARP00000140142	fn3krp	ENSLCAP00010056603
ENSDARP00000111839	fnbp4	ENSLCAP00010040526
ENSDARP00000142394	FNDC3A	ENSLCAP00010008171
ENSDARP00000028693	focad	ENSLCAP00010047188
ENSDARP00000043297	fosab	ENSLCAP00010017766
ENSDARP00000060679	fosab	ENSLCAP00010017766
ENSDARP00000134884	foxo1a	ENSLCAP00010007589
ENSDARP00000150164	foxo1a	ENSLCAP00010007589
ENSDARP00000155088	foxo1a	ENSLCAP00010007589
NP_001009988	foxo3	XP_018559250
ENSDARP00000036177	foxo3a	ENSLCAP00010049279
ENSDARP00000062981	foxo3b	ENSLCAP00010012213
ENSDARP00000072649	foxo4	ENSLCAP00010042627
ENSDARP00000147286	foxo4	ENSLCAP00010042627
ENSDARP00000060860	foxp2	ENSLCAP00010057676
ENSDARP00000120014	foxp2	ENSLCAP00010057676
ENSDARP00000125476	foxp2	ENSLCAP00010057676
ENSDARP00000125579	foxp2	ENSLCAP00010057676
ENSDARP00000132769	foxred1	ENSLCAP00010020614
ENSDARP00000133758	foxred1	ENSLCAP00010020614
ENSDARP00000138027	foxred1	ENSLCAP00010020614
ENSDARP00000119181	foxred2	ENSLCAP00010045124
ENSDARP00000150274	foxred2	ENSLCAP00010045124
ENSDARP00000084598	frem1a	ENSLCAP00010046954
ENSDARP00000034214	frk	ENSLCAP00010026661
ENSDARP00000124324	frk	ENSLCAP00010026661
ENSDARP00000024425	frmd6	ENSLCAP00010053158
[truncated: 4,719 more rows]
