# Supplementary material for: Transcriptomic Analysis of the Spleen from Asian Seabass (Lates calcarifer) Infected with Infectious Spleen and Kidney Necrosis Virus
Source: Viruses. 2025 May 19;17(5):728. doi: 10.3390/v17050728 (PMC12115965; doi:10.3390/v17050728)
Supplement: Supplementary file 1 [file viruses-17-00728-s001.zip › Table S2b.xls]

## Sheet: Sheet 1
Table S2b. Gene list used for segragation in the pathways
Gene name
A1CF
aacs
aamdc
aanat1
aars1
aass
abat
abcb6a
abcb9
abcc12
abcd1
abcd3a
abce1
abcf1
abcf2b
abcg2d
abcg8
abhd12
abhd14b
abhd17ab
abhd18
abhd4
abi3a
ABLIM2
abracl
abtb1
acad9
acadl
acap1
acat1
acbd5a
acer2
aco1
aco2
acod1
acot11b
acot7
acox3
acp5b
acsbg1
acsbg2
acsf3
acsl3a
acss1
acss2l
ACSS3
actb2
actc1a
actl6a
actn1
actr1b
actr3
actr3b
acvr2aa
ada2a
adam22
adam8a
adam8b
ADAMTS1
adamts13
ADAMTS17
adamts3
adar
adck1
adcy2b
adcy3a
adcy5
adcy8
ADCY9
add1
adgrg6
adgrl2a
adhfe1
adi1
adipor2
adkb
adm2a
adpgk
adprm
adprs
adsl
adssl
aebp1b
aebp2
afap1
afap1l1a
aff4
agk
ago1
ago2
agps
agrn
agt
agtpbp1
agtr1b
agtrap
ahcy
aifm2
ak5
AK6
akap11
akap13
akip1
akr1a1a
akr1a1b
akt1s1
aktip
alad
aldh1l1
ALDH1L2
aldh3b1
aldh6a1
aldh8a1
aldh9a1a.1
aldob
aldocb
alg1
alg10
alg11
alg14
alg5
alg6
alkbh3
amd1
amdhd1
amfra
amotl2a
amotl2b
ampd2b
ampd3b
anapc4
ankha
ankrd10a
ankrd12
ankrd39
ankrd44
ankrd52a
ankrd6b
ankzf1
ano10a
ano3
anp32a
antkmt
antxr2a
ap1ar
ap1m1
ap1m2
ap1m3
AP2A1
ap3m2
ap4b1
apaf1
apbb1ip
apex2
aplp2
apoea
apoeb
apoob
app
appbp2
aqp11
aqr
arf2b
arf6a
arf6b
arfip2b
arg2
arglu1a
arhgap11a
arhgap19
arhgap27l
arhgap4b
arhgap9
arhgdia
ARHGEF10
arhgef11
arhgef12b
arhgef16
arhgef19
arhgef1a
arhgef37
arhgef39
arhgef5
arl11
arl4ab
arl6ip4
arl8bb
arl9
armc3
ARMC6
arnt2
arpc2
arpc3
arpc4
arpc5b
arrdc1a
arrdc3a
ARSB
arsg
arsj
arvcfb
asb5a
asb6
asb7
asb8
ASCC3
asf1bb
ash2l
asip2b
asns
aspa
aspm
aspscr1
ASS1
atad3
atad5a
atf2
atf5b
atf6
atf7b
atg101
atg13
atg14
ATG7
atg9b
atic
atn1
atox1
atp1b1b
atp1b2a
atp2a1l
atp2b3b
atp2c1
atp5f1b
atp5f1c
atp5fa1
atp5mc1
atp5pd
atp5po
atp6ap1a
atp6v0a2a
atp6v0cb
atp6v1ab
atp6v1ba
atp6v1d
atp6v1e1b
atp6v1g1
atp8a2
atpsckmt
atpv0e2
atrip
atxn2l
atxn7l3b
auts2a
axin2
b3galnt2
b3galt2
b3glcta
b4galnt1a
b4galt4
b4gat1
bag5
baiap2l1b
banf1
bax
baz1b
bbc3
bbs1
bcan
bcap31
bcas3
bcl10
bcl2l1
bcl2l11
bcl2l12
bcl2l14
bcl7a
bcorl1
bend5
bgnb
bhlhe40
bhlhe41
BICDL1
bin2b
birc2
blmh
bloc1s6
bltp3b
blvrb
bmp16
bmp4
bmpr1bb
bms1
bmt2
bnip1a
bnip3la
bnip3lb
bop1
bora
brat1
brdt
brf2
brip1
brms1
brwd1
bsnb
btbd11a
btbd11b
btbd8
btf3
bub1
bub3
bxdc2
bysl
C18H3orf33
c1qbp
c1qtnf12
c2cd2l
cables1
cables2b
cacfd1
cachd1
cacna1c
cacna2d1a
cacybp
cadm2a
cadm4
calr
calr3a
calr3b
calub
camk1da
camk2a
camk2b1
camkk1b
camsap3
cand1
cant1a
cap1
cap2
capgb
capn1
capn10
capn8
capns1b
caprin1a
capza1a
capzb
card19
carmil3
cars1
casp3
casp3b
casp6
casp8
cat
cav1
cbfa2t2
cbl
cbr1
cbr4
cbx1a
cbx3a
cbx3b
cbx5
cbx7a
cbx8a
ccdc102a
ccdc117
ccdc124
ccdc142
ccdc149a
ccdc167
ccdc28b
ccdc62
ccdc69
ccdc85al
cckbra
ccn1
ccn1l2
ccn2a
ccna1
ccna2
ccnd1
ccndbp1
ccndx
ccne2
ccnf
ccng1
ccng2
ccni
ccnl1a
ccsapa
ccser2b
cct2
cct3
cct5
cct7
cct8
cd151
cd164
cd276
cd2ap
cd302
cd44b
cd68
cd82b
cd83
cd99
cd99l2
cdab
cdadc1
cdc14ab
cdc25b
cdc37l1
cdc42
cdc42ep3
cdc42ep4b
cdc42l
cdc45
cdc7
cdca3
cdca5
cdca7a
cdca7b
cdcp1a
cdh19
cdin1
cdipt
cdk1
cdk12
cdk18
cdk6
cdkn2a/b
cdkn2aipnl
cdkn3
cdo1
cds2
cdt1
cdv3
cebpd
cebpg
celf2
CEMIP
cenatac
cenpf
cenpk
cenps
cenpt
cenpu
cenpx
cep152
cep19
cep55l
cep57
cep57l1
cep72
cep76
cep83
cers2a
cers4a
cers5
cetn3
cetn4
cfap119
cfap36
CFAP410
CFAP43
cfl1
cfl2
cgnb
cgrrf1
ch25h
chac2
chchd1
chchd2
chchd3a
chchd4a
chd7
chdh
chid1
chka
chkb
chmp5a
chmp5b
chn2
chpf2
chrac1
chrm2a
chst10
chst6
chst7
ciarta
cinp
cipcb
cirbpa
ckap2l
ckap5
ckba
cks1b
cks2
clasrp
clcn3
cldn15a
clic1
clip2
clip3
clk2a
clk4a
clns1a
clocka
clp1
CLPB
clptm1
clptm1l
clrn1
clspn
clstn1
clstn2a
clta
cluha
cmpk
cnbpb
cndp2
cnih1
CNIH4
cnn2
cnot6l
cnot7
cnp
cnpy1
cnrip1a
cntfr
cntln
col16a1
col1a1a
col1a1b
COL4A1
col4a2
col4a5
col4a6
COL5A1
colec12
commd2
commd8
comtb
copa
copb1
copb2
copg2
cops2
coq10b
coq8aa
coq9
coro2aa
coro7
cotl1
cox2
CPAMD8
cpeb3
cpm
cpped1
CPS1
cpsf1
cpsf2
cpsf3
cptp
cpvl
crabp2a
crata
creb5b
crebl2
crebrf
creg1
creg2
creld2
crlf3
crot
crtac1a
crtc1a
cry1a
cry1b
cryl1
crym
csgalnact2
csnk1g1
csnk2b
cspg4ba
ctdsp2
ctdspl3
cth
ctif
ctnnb1
ctnnbip1
ctnnbl1
ctnnd1
ctps1a
ctsa
ctsba
ctsc
ctsd
ctsf
ctsk
ctsla
ctss2.1
ctsz
CUBN
cuedc2
cul2
cutc
cwc22
cxadr
cxxc1a
cxxc5b
cycs
cyfip1
cyfip2
cyth1a
cyth2
dachb
dachc
dachd
dad1
dapk2
dazap1
dbf4
dbnlb
dbpb
dcaf11
dcaf12
dcaf17
dcaf5
dcaf6
dcdc2b
dcn
dcps
dctd
dctpp1
dcun1d2a
dcun1d4
ddah1
ddb2
DDHD2
ddost
ddr2a
ddt
ddx18
ddx19b
DDX24
ddx27
ddx31
ddx39ab
ddx39b
ddx3xb
ddx5
ddx54
ddx59
dedd1
def8
dennd10
DENND1A
DENND1B
dennd2b
dennd6aa
denr
dera
derl1
desi1a
desi2
dffa
dgcr2
dgkaa
dhcr24
dhdds
dhdh.2
dhfr
dhodh
dhrs1
dhrs11a
dhrs13b.2
dhrs4
dhrs9
dhx58
dhx9
dicer1
dipk1aa
dis3
disc1
DISP3
dixdc1a
dkc1
dmap1
dmrta2
dmtf1
dnaaf9
DNAH12
DNAH6
dnajb11
dnajb1a
dnajb5
dnajb6b
dnajc12
dnajc15
dnajc2
dnajc27
dnajc3a
dnajc3b
dnajc4
dnajc5gb
dnajc9
dnase2
dnm1l
dnmt1
dnmt3ba
dnmt3bb.1
dnph1
doc2b
dock10
dock11
dpep2
dpf2l
dph1
dph5
dph6
dph7
dpp3
dpp7
dpy30
dpydb
DQX1
drc3
dsp
dst
dtnba
dtymk
dusp10
dusp7
dut
dync2i1
dync2li1
dynll1
dynll2a
dynlt2b
dyrk2
dzank1
dzip1
E2F1
e2f6
e2f7
eaf2
ears2
ebna1bp2
ece2a
echdc2
ect2
eed
EFEMP1
efhd2
efna1a
efna5b
efnb2a
eftud2
egln2
egln3
ehd1a
ehhadh
eif2ak1
eif2ak3
eif2b2
eif4a2
eif4e1c
eif4e2
eif4ea
eif4eb
eif4g1a
eif4g2a
eif6
elac1
ell
ell2
elmo1
elovl1b
elovl5
elovl6
emg1
emilin1a
emilin2b
eml1
eml2
EML5
enah
endouc
engase
eno1a
eno1b
enpp4
enpp5
entpd5b
eogt
epdr1
epg5
epha4l
ephx1
ephx2
EPM2A
epn1b
eps8a
eps8l2
eral1
erap2
ercc6l
erfl3
erg28
ergic1
eri1
erlin1
ero1a
erp44
errfi1a
esd
etnk1
etnk2
etv4
etv5a
evla
exd2
exoc6
exoc6b
exosc2
exosc3
exosc4
exosc7
exosc8
extl2
eya3
ezh1
ezrb
f11r.1
f3a
f9b
fads2
fads6
fah
faima
fam107b
fam110d
fam114a1
fam131bb
fam136a
fam149b1
FAM161B
fam174c
fam185a
fam20cb
fam210b
fam219aa
fam234b
fam49a
fam49bb
fam53b
fam53c
fam83d
fam83fa
fam91a1
fancb
fancc
fancd2
fanci
fancm
fasn
fastkd1
fat3a
faxca
faxdc2
fbl
fblim1
fbln1
fbxl2
fbxl3a
fbxl4
FBXO21
fbxo25
fbxo30a
fbxo32
fbxo41
fbxo7
fbxo8
fbxw12
fcf1
fdft1
fdx2
fech
fen1
fez2b
fgf12a
fgf18a
fgf2
fgf7
fgfr1a
fgfr2
fgfr3
fgfr4
fgfrl1a
fh
fhdc2
fhip2b
fhl3a
FHOD1
fign
fignl1
firrm
fkbp14
fkbp1b
fkbp2
fkbp9
fkrp
fktn
flcn
flt1
fn1b
fn3krp
fnbp4
FNDC3A
focad
fosab
foxo1a
foxo3
foxo3a
foxo3b
foxo4
foxp2
foxred1
foxred2
frem1a
frk
frmd6
frmpd1b
frs3
frya
fryl
frzb
FSD1L
fstl3
fth1a
ftr82
ftsj1
ftsj3
fubp1
fuca2
fut8b
fut9a
fxn
fxr2
fynb
fzd1
fzd2
fzd4
fzd8a
fzd9b
fzr1b
g3bp1
GAA
gab1
gabarapl2
gabra6a
gadd45aa
gadd45ab
GADD45GIP1
gal3st1a
gale
galk1
galk2
galm
galnt14
galnt16
galnt17
galnt2
GALNT3
GAN
ganabb
gapdhs
gar1
gart
gas1b
GAS2
gask1b
gatad2b
gatb
gcdha
gclc
GCN1
gcnt4a
gcshb
gdf6a
gdi1
gdi2
gfm1
gfod1
gfod2
gfra1a
gga3a
GGCX
ggh
ggt1b
ghdc
gigyf2
gins1
gins2
gins4
gipc2
gja1b
gja4
gjb3
gjb8
gjc2
gjc4b
gje1a
gkap1
gli2a
glmna
glod4
glra3
glrx3
gls2b
glt8d1
glula
glulb
glyctk
gmcl1
gmds
gmnn
gmppb
gmpr2
gnai1
gnaz
gnb1l
gng12b
gng7
gnl3
gnmt
gnpda1
gnsa
golga4
golt1bb
gorasp1a
gorasp2
got1
gpank1
gpat3
gpatch4
gpatch8
gpc3
gpm6bb
gpn3
gpr137c
gpr155b
GPR180
gpr182
gpr184
gpr27
gpr52
gprc5c
gpx3
gpx8
gramd2aa
grap2a
grhl1
grinaa
grm6a
grna
grpel1
grwd1
gsk3ba
gsna
gspt1l
gstcd
gstt1a
gstz1
gtf2f1
gtf2f2a
gtpbp1
gtse1
GUCY1A2
guk1a
gusb
gxylt1b
gyg1a
gys2
hadhab
hao1
hao2
harbi1
hars
hat1
haus3
haus4
hbegfa
hcls1
hdac1
hdac5
hdac8
hddc2
hdhd3
hdhd5
hdr
heatr3
hebp2
hells
herc2
herc4
hhat
hibadha
hic1
hif1al
higd1a
hikeshi
hint2
hint3
hipk2
hist1h1b
hivep1
hivep2a
hm13
hmces
hmcn2
hmgb1a
hmgb2a
hmmr
hmox2a
hmox2b
hnf1ba
hnrpkl
hoga1
homer1b
hoxb3a
hoxc5a
hpda
hpdl
hpse
hs6st2
hsd17b10
hsdl1
hsp90b1
hspa14
hspa4b
hspa5
hspb1
hspbp1
hspd1
htatip2
hyou1
iars1
iba57
icam3
id1
idh1
idh2
idh3g
ifi30a
ifi35
ift172
ift27
ift52
ift57
ift74
ift88
igf1
igf1rb
igf2bp1
igfals
igfbp1a
igfbp2a
igfbp3
igsf21a
igsf8
igsf9a
ikbke
ikbkg
ikzf4
il13ra2
il22ra2
ilf2
im:7136021
immp2l
imp4
impdh2
ing2
ing3
inip
inka1b
inka2
inpp5e
inpp5ka
insrb
ints8
intu
ipo9
iqcd
iqch
iqgap1
iqgap2
iqgap3
iqsec1b
ireb2
irf1b
irf2bp2a
irf3
irf6
irf8
irx3a
isca1
isca2
ISCU
ism1
ism2a
itcha
itfg2
itih2
itm2cb
itpa
itpk1b
ITPR2
iyd
jade1
jade3
jag1b
jak1
jak2a
jam2a
jmjd4
jmjd7
JMJD8
josd1
josd2
jph1a
jpt1a
jtb
jun
junbb
june
kank4
kansl2
kat2a
katna1
katnb1
katnbl1
kbtbd8
kcnab2a
kcnc2
KCNJ6
kcnk1b
kcnk5b
kcnn1a
kcnq5b
kctd12b
kctd2
kctd6b
kctd7
kdm6a
keap1b
kel
khk
khsrp
kiaa0232
kiaa0319
kiaa0513
kiaa0895l
kics2
kif11
kif13ba
kif14
kif20a
kif22
kif26ba
kif2c
kif3b
kifap3a
KIFC3
kirrel3l
kiz
kl
klc1a
klc3
klf11b
klf15
klf8
klhdc4
klhl13
klhl2
klhl21
klhl24a
klhl26
klhl30
klhl6
klhl7
kmt5ab
kmt5b
knop1
knstrn
kpna2
kpna3
kpna5
kpnb1
kremen1
krit1
krr1
krt94
krtcap2
KSR2
kynu
l1cama
L3MBTL1
l3mbtl1b
lacc1
lama4
lama5
lamp2
lap3
large2
LARP1
LARS1
lars2
lasp1
lats1
lcat
lcorl
lcp1
ldb1b
ldha
ldlrad3
leap2
leng1
leng8
leo1
LEPROTL1
letm1
lgals3b
lgi2a
lgmn
lgr4
lhx6a
lhx9
lig1
lim2.2
lima1a
limk2
lin28aa
lin28b
lin7b
lipg
lipia
llph
lman1
lman2
lman2la
lmbrd1
lmbrd2a
lmcd1
LMF1
lmf2a
lmnb1
lmo7a
lmod1b
lnx1
lnx2b
lonrf1
loxl3b
lpar2b
lpar3
lpin1a
lpin2
lratd2a
lrch1
lrch4
lrig3
lrmda
lrp10
lrp11
lrp12
lrp8
lrpap1
lrpprc
lrrc14b
lrrc17
lrrc20
lrrc28
lrrc32
lrrc39
lrrc42
lrrc59
lrrfip2
lsm11
lsm12b
lsm14b
lsm3
lsm6
lsm7
lsm8
ltbp3
ltk
luc7l
lum
lurap1
lxn
lyar
lypla2
lyrm5a
lyrm5b
lysmd1
m6pr
macc1
macrod1
mad2l1
mafk
magi2a
magoh
mak
malt1
man1a2
man2c1
manbal
manf
mao
map1lc3a
map2k2a
map2k7
map3k10
map3k5
map3k7
map7d1a
mapk14b
mapk15
mapk4
mapk6
mapk8ip3
mapkapk3
mapre3a
marchf2
marchf5
marcksa
marcksl1b
mars1
marveld1
marveld2a
mastl
mat2al
MATK
mblac1
mboat1
mbpb
mbtd1
mcat
mcl1b
mcm2
mcm4
mcm5
mcm6
mcm7
mcm8
mcm9
mcmbp
mcrip2
mdfi
mdh1ab
mdh2
mdm1
mdm4
meak7
MECOM
med20
med30
med31
med9
meis2a
mepceb
mesd
metrn
metrnla
mettl1
mettl13
mettl17
mettl18
mettl21a
mettl2a
mettl4
mettl9
mex3b
mfap5
mfhas1
mfn2
MFSD1
mfsd10
mfsd13al
mfsd6l
mgarpa
mgll
mgme1
mgst3a
mib1
mib2
mibp
mibp2
mical2b
micu3b
mid1
midn
mif
mindy1
mindy2
mink1
mipa
mix23
mkln1
mknk2b
mkrn2
mks1
mlec
mlh1
mllt3
mlx
mmd
mmd2a
MMP19
mmp28
mn1b
mocs1
mogs
morn4
mosmoa
mospd2
mpc2b
mpdu1b
mpi
mpnd
mpp2a
mpv17l2
mpzl2b
mri1
mroh1
mrpl1
mrpl10
mrpl11
mrpl12
mrpl15
mrpl16
mrpl17
mrpl2
mrpl20
mrpl22
mrpl24
mrpl3
mrpl32
mrpl33
mrpl37
mrpl39
mrpl4
mrpl42
mrpl43
mrpl46
mrpl53
mrpl54
mrpl9
mrps12
mrps16
mrps18b
mrps21
mrps23
mrps27
mrps35
mrps5
mrps7
mrtfbb
mrto4
msh2
msh3
msmo1
msrb3
mst1
msx2b
mtbp
MTFP1
mtfr2
mthfd2
mthfs
mthfsd
mtif3
mtmr11
mtmr3
mtmr9
mtnr1aa
mtpap
mtpn
mtss1la
mtx1a
mus81
mvb12ba
mvp
mxd1
mxd3
mxi1
myadma
mybbp1a
mybl2b
myca
mycbp
myclb
mycn
mydgf
myef2
myg1
myo1ca
myo1g
myo5b
myo5c
myo7aa
myom2a
myorg
myot
MYRF
mysm1
naa40
naa50
nab2
nabp1a
nacad
nacc1b
nadk2
nadsyn1
nagk
naglu
nampt1
nampt2
nanos1
nanp
nap1l1
naprt
narfl
nat10
nat9
natd1
nav3
nbr1a
ncaldb
ncam1a
ncapd2
ncapd3
ncapg
ncapg2
ncaph
ncaph2
ncbp2
nck1b
nckap5l
ncl
ncoa4
ndc1
ndel1a
ndnf
ndor1
ndrg2
ndrg3a
ndrg4
ndufa10
ndufa11
ndufa6
NDUFAF6
ndufb8
ndufb9
ndufs3
ndufs5
nectin3a
nectin3b
NEDD4L
nedd8
nedd9
NEK6
nelfb
neo1a
net1
neu3.1
nfasca
nfat5b
nfatc2a
nfatc2ip
nfatc3a
nfe2l1a
nfil3-6
nfixa
nfixb
nfkb1
nfkb2
nfkbie
nfkbil1
NFKBIZ
ngb
ngfrb
nhp2
niban1a
nifk
nin
nipa1
nisch
nit1
nkd1
nktr
nkx6.1
nlgn2a
nlk1
nln
nlrx1
nme7
nmrk1
nmt1a
nmt2
nnt
noc2l
noc3l
noc4l
nocta
nog2
nol12
nol6
nol7
nolc1
nomo
nono
nop10
nop14
nop16
nop2
nop53
nop56
nop58
nova1
NOX5
npdc1a
npepl1
nphp3
npm1a
npm3
nprl2
nprl3
nptxrb
nr1d1
nr1d2a
nr1d2b
nr1d4a
nr1h3
nr1i2
nr2c2ap
nr2f2
nr2f5
nr3c2
nr4a1
nrap
nrd1a
nrf1
nrip2
nrm
nsfl1c
nsl1
nsun2
nt5c3a
nt5dc2
ntmt1
ntn1b
ntpcr
nudt1
nudt13
nudt14
nudt21
nudt22
nudt7
nufip1
numbl
nup107
nup133
nup160
nup188
nup205
nup210
nup35
nup37
nup43
nup50
nup58
NUP85
nup93
nupr1b
nus1
nxpe3
ocln
odc1
odf2a
ofd1
ogal
ogdhb
oip5
olah
olfml2a
opa3
oplah
opn4.1
orc1
orc3
orc5
ormdl1
ormdl3
osbp
osbp2b
osbpl3b
oscp1b
oser1
osgep
OSGIN2
osgn1
osmr
osr2
ost4
otud7a
otud7b
ovca2
p2rx3b
p3h3
p4hb
pa2g4a
pabpc4
pacs2
pacsin2
pacsin3
padi2
paics
pald1a
palld
paplna
pappaa
papss1
paqr3a
paqr4a
paqr9
pard6a
pard6b
pargl
parm1
parn
parp1
parp14rs1
pbxip1a
pcbd1
pcca
pccb
pcdh10a
pcdh10b
pcdh18b
pck1
pck2
pcmt
pcmtd1
pcmtl
pcna
pcnx2
pdcd11
pdcd2
pdcd4b
pdcd6
pde3b
pde4a
pde4d
pde6d
pde7a
pde8a
pdgfab
pdgfc
pdha1a
pdha1b
pdhb
pdia3
pdia4
pdia6
pdk1
pdk2a
pdk4
pdp1
pdp2
pds5a
pdss1
pdss2
pdxkb
pear1
peli2
pelo
per2
pes
pex11a
pex11b
pex26
pfas
pfdn2
pfkfb1
pfkfb3
pfkpa
pgam1b
pgam5
pggt1b
pgls
pglyrp2
pgm1
pgm2
pgm2l1
pgm3
pgp
phf21ab
PHF21B
phf24
phf5a
phgdh
phlda2
PHLPP1
phlpp2
phospho1
phpt1
phyh
pi4kab
pick1
PIEZO1
pigf
pigg
pik3cd
pik3r2
pik3r4
pin1
pin4
pink1
pinx1
pip4k2aa
pip4p2
pitpnb
pitpnc1b
pitrm1
pkdc
pklr
pkma
pkmyt1
pkn1b
pkn3
pkp1
pkp4
PLA2R1
plac8l1
plag1
plagl2
plbd1a
plcd3a
plcd4b
plce1
plcg1
PLCXD2
pld7
PLEKHA6
plekha7a
plekha8
plekhb2
PLEKHD1
plekhg2
plekhg4
plekhg5b
plekhh1
plekhm3
plekhn1
plekho2
plin2
plk3
plod1a
plod2
plpp2a
plpp2b
plpp5
plppr5b
pltp
plvapb
plxna2
plxna4
plxnb1b
pm20d1.2
pmm2
pms1
pms2
pmt
pmvk
pnp5a
pnpla7a
POC1A
poc1bl
pofut1
pofut2
pogza
pola1
pold1
[truncated: 1,224 more rows]
