# Supplementary material for: Transcriptomic Analysis of the Spleen from Asian Seabass (Lates calcarifer) Infected with Infectious Spleen and Kidney Necrosis Virus
Source: Viruses. 2025 May 19;17(5):728. doi: 10.3390/v17050728 (PMC12115965; doi:10.3390/v17050728)
Supplement: Supplementary file 1 [file viruses-17-00728-s001.zip › Table S3. DEGs in spleen .xlsx]

## Sheet: data3_ISKNVSpleen_vs_healthyspl
Table S3. DEGs in spleen of Asian seabass infected with ISKNV
Gene_Symbol	Description	ISKNVSpleen/healthyspleen.fc	ISKNVSpleen/healthyspleen.logCPM	ISKNVSpleen/healthyspleen.raw.pval	ISKNVSpleen/healthyspleen.bh.pval
AKAP13	A-kinase anchor protein 13	7.13842	3.69434	3.36966e-31	9.34552e-30
BCL2L11	bcl-2-like protein 11	5.09082	6.11117	4.67689e-27	9.43664e-26
CYCS	cytochrome c	4.4467	6.27189	2.17164e-23	3.3969e-22
ARHGEF10	rho guanine nucleotide exchange factor 10-like protein	2.73132	4.27255	5.19122e-11	2.61597e-10
DAPK2	death-associated protein kinase 2	2.71683	2.97835	1.17414e-09	5.13073e-09
BAX	apoptosis regulator BAX	2.61621	4.89503	1.35027e-10	6.49929e-10
YWHAZ	14-3-3 protein zeta	2.35059	8.15998	3.10071e-09	1.29724e-08
DNM1L	dynamin-1-like protein	2.27837	4.55311	4.25792e-08	1.54789e-07
RNF213	E3 ubiquitin-protein ligase rnf213-alpha-like	2.26639	8.02947	1.36197e-08	5.26132e-08
BCL2L14	apoptosis facilitator Bcl-2-like protein 14	2.11836	6.40965	2.24078e-07	7.48354e-07
OCLN	occludin	-2.29061	2.57892	5.88084e-07	1.84514e-06
DSP	desmoplakin-like	-2.48601	2.77818	2.8019e-08	1.04305e-07
PKP1	plakophilin-1	-2.77176	5.6649	4.2577e-12	2.42064e-11
GAS2	growth arrest-specific protein 2	-2.81883	0.516357	6.15403e-06	1.6844e-05
CASP3	caspase-3	-4.29346	0.108624	3.29957e-08	1.21775e-07
CLSPN	claspin	10.0143	3.83893	3.60118e-40	1.84754e-38
CASP6	caspase-6	2.83842	4.12844	1.30104e-11	7.00727e-11
NET1	neuroepithelial cell-transforming gene 1 protein	2.75712	4.50328	2.31969e-11	1.21539e-10
APP	amyloid-beta A4 protein	-2.49392	4.58659	1.1365e-09	4.97492e-09
RBBP4	histone-binding protein RBBP4	4.82466	5.74424	2.44067e-25	4.4906e-24
PSMD11	26S proteasome non-ATPase regulatory subunit 11A	2.23747	5.86448	3.46945e-08	1.27794e-07
TRIM21	E3 ubiquitin-protein ligase TRIM21-like	25.9564	3.79863	4.14002e-62	7.87757e-60
.	tRNA-Glu	7.95202	-2.69128	0.00788025	0.0134931
.	tRNA-Tyr	7.61205	1.31024	6.33878e-19	6.76737e-18
.	tRNA-Leu	6.92383	-2.09308	0.0024261	0.00451686
.	tRNA-Cys	5.48669	1.06891	7.54469e-14	5.06982e-13
PSMD8	proteasome subunit beta type-8	5.12854	6.657	1.62679e-27	3.41534e-26
CASP8	caspase-8	5.07945	4.58231	4.66507e-25	8.43866e-24
.	tRNA-Met	4.20828	-0.931762	9.86843e-05	0.000227066
PIN1	peptidyl-prolyl cis-trans isomerase NIMA-interacting 1	3.86573	3.81155	2.28332e-17	2.11217e-16
cdc42	cell division control protein 42 homolog	3.45518	7.58402	2.87551e-17	2.63244e-16
POLR2F	DNA-directed RNA polymerase II subunit RPB4	3.43157	2.65151	7.38213e-13	4.53487e-12
.	tRNA-Gln	3.29581	-0.661504	0.000299766	0.000641801
BTF3	transcription factor BTF3 homolog 4	3.20941	5.83678	3.43055e-15	2.61369e-14
DPP7	xaa-Pro dipeptidase-like	2.90322	1.31991	1.56124e-07	5.32168e-07
NFKB1	nuclear factor NF-kappa-B p105 subunit	2.60019	3.78688	8.23927e-10	3.6632e-09
UBE3A	ubiquitin-protein ligase E3A-like	2.54609	4.08648	1.1206e-09	4.90816e-09
UBE2D4	ubiquitin-conjugating enzyme E2 D4	2.46517	5.69476	7.94075e-10	3.53361e-09
SRC	proto-oncogene tyrosine-protein kinase Src-like	2.1649	5.24447	1.54361e-07	5.26515e-07
.	tRNA-Asn	2.10553	4.18838	8.97538e-07	2.74492e-06
.	tRNA-Ala	2.09754	3.67522	1.76223e-06	5.17177e-06
PSMD8	proteasome subunit beta type-8	2.06788	5.88512	6.05743e-07	1.89501e-06
NFKB1	nuclear factor NF-kappa-B p105 subunit	2.0552	1.97533	5.97388e-05	0.000142471
FOXO1A	forkhead box protein O1-A	2.02718	6.26944	1.08798e-06	3.28471e-06
.	s-rRNA	-2.02363	8.35539	8.92742e-07	2.73147e-06
FKBP1B	peptidyl-prolyl cis-trans isomerase FKBP1B	-2.0318	3.4137	5.57501e-06	1.5343e-05
CAPN1	calpain-1 catalytic subunit	-2.07183	1.34582	0.000145457	0.000327371
CTNND1	catenin delta-1	-2.13529	6.70221	1.5362e-07	5.24226e-07
AP2A1	AP2-associated protein kinase 1	-2.14908	4.88594	2.25566e-07	7.52486e-07
UBE2E2	ubiquitin-conjugating enzyme E2 2-like	-2.48901	3.26561	8.48629e-09	3.36674e-08
.	tRNA-Ser	-2.67563	4.69299	5.57253e-11	2.795e-10
TLR5	toll-like receptor 5	-2.96147	2.58614	1.10976e-10	5.38993e-10
RBBP6	E3 ubiquitin-protein ligase RBBP6	-3.89096	4.00233	4.34489e-18	4.28278e-17
.	tRNA-Phe	-4.26127	-0.214403	3.8522e-07	1.23758e-06
CAPN1	calpain-1 catalytic subunit	-5.36104	-0.664467	2.80934e-07	9.21649e-07
ADAMTS1	ADAMTS-like protein 1	-5.57368	4.10392	7.12612e-27	1.42826e-25
CXADR	CXADR-like membrane protein	-6.38382	5.75851	3.06102e-33	9.6464e-32
BCL2L1	bcl-2-like protein 1	-7.16069	5.2187	5.55194e-36	2.06072e-34
tnfrsf19	tumor necrosis factor receptor superfamily member 19	-8.38129	1.40388	1.51721e-22	2.2121e-21
TP53	tumor protein p53	-11.0565	8.97583	2.08351e-53	2.37267e-51
.	tRNA-Gly	-17.0265	-2.43312	0.000447975	0.000933976
LOC108882444	uncharacterized LOC108882444	191.613	6.10615	7.72634e-135	5.80712e-131
LOC108873615	uncharacterized LOC108873615	153.796	7.26242	6.11517e-144	9.19232e-140
LOC108873625	uncharacterized LOC108873625	99.1431	7.08876	3.75238e-129	1.88019e-125
cdo1	cysteine dioxygenase, type I	73.4041	8.92738	2.38697e-126	8.97024e-123
LOC108873624	uncharacterized LOC108873624	58.8263	3.60188	4.02519e-74	2.08644e-71
LOC108890921	zinc finger protein RFP-like	50.6688	3.67779	5.62997e-73	2.64468e-70
LOC108879445	anillin-like	40.6945	2.62474	1.22187e-53	1.43493e-51
LOC108882446	uncharacterized LOC108882446	32.766	6.05782	6.11482e-87	1.02131e-83
acod1	aconitate decarboxylase 1	30.71	1.16088	6.40757e-30	1.60264e-28
psat1	phosphoserine aminotransferase 1	25.4292	3.8896	6.49174e-63	1.33676e-60
asns	asparagine synthetase	23.7018	2.33964	4.79846e-43	2.85067e-41
ankle1	ankyrin repeat and LEM domain containing 1	22.9142	2.75837	4.57803e-48	3.97786e-46
si:dkey-85k7.12	interferon-induced very large GTPase 1	22.783	7.90102	2.10769e-80	2.11219e-77
tox	thymocyte selection-associated high mobility group box	22.3073	5.11277	1.30066e-69	4.54685e-67
LOC108873616	uncharacterized LOC108873616	22.002	4.02121	9.70723e-61	1.65817e-58
LOC108873208	inhibin beta B chain-like	21.3581	2.66247	8.22047e-46	5.99855e-44
acot7	acyl-CoA thioesterase 7	21.1073	2.85704	8.01361e-48	6.80569e-46
LOC108890922	E3 ubiquitin-protein ligase TRIM39-like	20.9878	1.35261	1.88594e-29	4.52144e-28
LOC108886062	GTPase IMAP family member 9	18.8973	4.1191	4.16904e-58	6.3302e-56
LOC108895593	basic leucine zipper transcriptional factor ATF-like	18.4803	5.46282	1.40784e-65	3.5271e-63
mdm1	Mdm1 nuclear protein	18.0439	0.844346	6.23653e-23	9.43135e-22
LOC108899664	interferon-induced GTP-binding protein Mx	17.7072	6.60122	7.49549e-68	2.12589e-65
elovl6	ELOVL fatty acid elongase 6	17.6496	3.44593	2.02967e-50	1.99411e-48
socs1a	suppressor of cytokine signaling 1a	17.4714	5.61517	1.94741e-64	4.5036e-62
LOC108892601	sodium-dependent lysophosphatidylcholine symporter 1-B	17.4677	2.39036	1.27952e-39	6.24471e-38
si:ch211-266i6.3	cytoskeleton-associated protein 2	17.2551	3.95821	1.78169e-54	2.17743e-52
ND4L	NADH dehydrogenase subunit 4L	17.1829	5.20648	3.50788e-62	6.76031e-60
LOC108888105	uncharacterized LOC108888105	16.8101	-0.552723	3.96543e-11	2.01789e-10
si:dkeyp-118h9.7	sacsin	16.7507	8.35712	1.1461e-68	3.74526e-66
kpna2	karyopherin alpha 2 (RAG cohort 1, importin alpha 1)	16.2656	5.17862	2.25296e-60	3.76295e-58
cenpu	centromere protein U	16.0226	2.32997	9.39973e-38	3.95789e-36
bora	bora aurora kinase A activator	15.9463	1.95362	1.73953e-33	5.57539e-32
mad2l1	MAD2 mitotic arrest deficient-like 1 (yeast)	15.9025	3.53314	3.87002e-49	3.52571e-47
LOC108885750	mitochondrial import inner membrane translocase subunit Tim10	15.8599	3.89957	7.57112e-52	7.95867e-50
cdkn2a/b	cyclin-dependent kinase inhibitor 2A/B (p15, inhibits CDK4)	15.8404	1.11087	1.86507e-24	3.2188e-23
LOC108891492	monocarboxylate transporter 9	15.5999	2.49676	5.83293e-39	2.69786e-37
dpp3	dipeptidyl-peptidase 3	15.4993	6.40153	9.14547e-63	1.833e-60
padi2	peptidyl arginine deiminase, type II	15.4881	1.20165	2.39776e-25	4.41704e-24
LOC108879954	leukocyte elastase inhibitor	15.3314	4.248	1.41234e-53	1.6331e-51
LOC108892047	elongation of very long chain fatty acids protein 6	15.2541	1.06131	1.05361e-23	1.70667e-22
smc2	structural maintenance of chromosomes 2	15.112	5.64196	7.66631e-60	1.25261e-57
LOC108891223	mitotic spindle assembly checkpoint protein MAD2A	14.8638	3.5549	8.76975e-48	7.36463e-46
LOC108891062	uncharacterized LOC108891062	14.6233	2.54553	3.18729e-38	1.39277e-36
aspm	assembly factor for spindle microtubules	14.4301	5.12014	2.23064e-56	3.19342e-54
paqr4a	progestin and adipoQ receptor family member IVa	14.3829	2.52344	9.48127e-38	3.98108e-36
ska1	spindle and kinetochore associated complex subunit 1	14.3686	3.29998	4.98515e-45	3.3908e-43
LOC108894768	E3 ubiquitin-protein ligase DTX4	14.3563	0.157247	1.86098e-15	1.45624e-14
LOC127140190	NADH-ubiquinone oxidoreductase chain 5-like	14.2393	6.70079	2.16595e-60	3.65826e-58
LOC108888466	suppressor of cytokine signaling 1-like	13.9947	5.89048	4.99996e-58	7.51595e-56
LOC108894766	beta-1,3-N-acetylglucosaminyltransferase lunatic fringe	13.9538	6.71296	1.05674e-59	1.67209e-57
bcl3	BCL3 transcription coactivator	13.8865	4.988	1.14584e-54	1.42349e-52
LOC108891620	monocarboxylate transporter 9-like	13.8562	1.26933	3.77551e-25	6.8792e-24
ccnf	cyclin F	13.8035	3.11537	1.17848e-42	6.78731e-41
pck1	phosphoenolpyruvate carboxykinase 1 (soluble)	13.7978	-1.30431	5.49458e-07	1.73227e-06
LOC108888731	E3 ubiquitin-protein ligase TRIM21-like	13.6785	3.10325	2.36167e-42	1.34983e-40
cks1b	CDC28 protein kinase regulatory subunit 1B	13.6168	4.67073	9.89981e-53	1.06296e-50
stil	STIL centriolar assembly protein	13.4452	2.0968	9.74824e-33	2.97232e-31
batf2	basic leucine zipper ATF-like transcription factor 2	13.2531	3.11501	1.20807e-41	6.65192e-40
sat2a.1	spermidine/spermine N1-acetyltransferase family member 2a, tandem duplicate 1	13.2402	1.96372	4.42544e-31	1.20951e-29
cenpt	centromere protein T	13.2149	3.2851	4.81687e-43	2.85067e-41
LOC108875858	lysozyme g	13.121	7.06715	6.99969e-59	1.07367e-56
apoeb	apolipoprotein Eb	12.9981	10.1912	2.05448e-59	3.21697e-57
LOC108886360	uncharacterized LOC108886360	12.9885	4.68813	2.10314e-51	2.13611e-49
LOC108899392	interleukin-17 receptor A-like	12.9329	1.17932	1.21965e-23	1.96084e-22
LOC108873284	comitin	12.8416	6.0001	1.71514e-55	2.30197e-53
LOC108889595	carboxypeptidase Q	12.8006	5.83441	5.21388e-55	6.69872e-53
LOC108875241	E3 ubiquitin/ISG15 ligase TRIM25-like	12.7403	5.24831	4.69332e-53	5.1875e-51
LOC108877982	thymocyte nuclear protein 1	12.5584	2.00693	6.51081e-31	1.76026e-29
si:dkey-225f5.4	uncharacterized si:dkey-225f5.4	12.3785	3.67258	3.02685e-44	1.98688e-42
znfx1	zinc finger, NFX1-type containing 1	12.2834	6.44768	7.27442e-55	9.189e-53
LOC108876335	vascular cell adhesion protein 1	12.2187	5.19838	1.31771e-51	1.34747e-49
LOC108887001	major histocompatibility complex class I-related gene protein-like	12.147	4.37314	6.30031e-48	5.41179e-46
gmppb	GDP-mannose pyrophosphorylase B	12.0936	3.01983	4.83347e-39	2.26345e-37
uba7	ubiquitin-like modifier activating enzyme 7	12.093	5.70319	8.69923e-53	9.40769e-51
kif20a	kinesin family member 20A	12.0514	3.9668	1.87927e-45	1.32006e-43
kifc1	kinesin family member C1	12.0432	5.05239	1.11423e-50	1.10192e-48
cbarpb	CACN subunit beta associated regulatory protein b	11.933	1.17062	8.08551e-23	1.21057e-21
cars1	cysteinyl-tRNA synthetase 1	11.8197	8.97671	9.19685e-56	1.24547e-53
mki67	marker of proliferation Ki-67	11.7277	6.6138	1.56285e-53	1.79334e-51
arhgap11a	Rho GTPase activating protein 11A	11.6782	4.41934	3.39376e-47	2.74274e-45
galk2	galactokinase 2	11.6615	4.20248	5.94574e-46	4.38119e-44
LOC108891490	kinesin-like protein KIF20B	11.5938	3.77497	2.34128e-43	1.43649e-41
prdm1c	PR domain containing 1c, with ZNF domain	11.5879	4.3309	1.7271e-46	1.3112e-44
cep152	centrosomal protein 152	11.5581	3.17627	3.18506e-39	1.51034e-37
ncapg	non-SMC condensin I complex, subunit G	11.503	4.61121	1.59069e-47	1.31381e-45
LOC108889731	phosphoenolpyruvate carboxykinase, cytosolic [GTP]	11.4813	-0.657621	2.23333e-09	9.48346e-09
cenpf	centromere protein F	11.4509	5.26035	8.93508e-50	8.44731e-48
relt	RELT TNF receptor	11.2431	1.80716	1.91308e-27	3.98855e-26
ncapd2	non-SMC condensin I complex, subunit D2	11.2293	5.56813	4.31601e-50	4.13238e-48
COX3	cytochrome c oxidase subunit III	11.1977	7.26017	2.93247e-53	3.31436e-51
LOC108876687	protein regulator of cytokinesis 1	11.1817	4.86293	1.04152e-47	8.69782e-46
wdhd1	WD repeat and HMG-box DNA binding protein 1	11.1619	4.5042	2.74194e-46	2.06084e-44
mbpb	myelin basic protein b	11.1459	2.85967	2.5067e-36	9.56363e-35
LOC108899489	B-cell receptor CD22	11.0916	3.07681	9.16274e-38	3.87237e-36
LOC108898616	neurabin-2	11.058	2.04237	2.69555e-29	6.371e-28
rad54b	RAD54 homolog B	11.0393	2.17478	1.30899e-30	3.4642e-29
LOC108897863	uncharacterized LOC108897863	11.0346	1.32305	3.8351e-23	5.87658e-22
cps1	carbamoyl-phosphate synthase 1, mitochondrial	10.9751	1.06277	4.71225e-21	6.04391e-20
hpdl	4-hydroxyphenylpyruvate dioxygenase-like	10.8678	1.81824	3.48646e-27	7.11106e-26
LOC108891946	membrane-spanning 4-domains subfamily A member 4D-like	10.8468	3.00079	1.17122e-36	4.56109e-35
LOC108882955	hepatitis A virus cellular receptor 1 homolog	10.7807	2.86881	1.42032e-35	5.16955e-34
wdr83	WD repeat domain containing 83	10.7441	2.5144	6.16099e-33	1.89391e-31
LOC108888327	lamin-B2	10.73	4.05921	4.52249e-43	2.71928e-41
arhgap19	Rho GTPase activating protein 19	10.7273	4.09237	3.62457e-43	2.19696e-41
kif2c	kinesin family member 2C	10.7257	3.62752	1.17061e-40	6.21786e-39
LOC108891576	AMSH-like protease	10.6979	1.11942	6.27648e-21	7.93508e-20
LOC108900959	zinc-binding protein A33-like	10.6678	2.13024	1.00116e-29	2.47117e-28
ublcp1	ubiquitin-like domain containing CTD phosphatase 1	10.6508	2.43547	5.1923e-32	1.52146e-30
ncapd3	non-SMC condensin II complex, subunit D3	10.4613	4.10288	1.14975e-42	6.64735e-41
ercc6l	excision repair cross-complementation group 6-like	10.4514	3.68215	2.18492e-40	1.14041e-38
cks2	CDC28 protein kinase regulatory subunit 2	10.348	3.68339	3.45832e-40	1.78644e-38
LOC108900202	uncharacterized LOC108900202	10.3311	5.05526	4.55125e-46	3.4037e-44
LOC108877653	uncharacterized LOC108877653	10.2476	-0.796539	2.81996e-08	1.04925e-07
LOC108894374	chromatin assembly factor 1 subunit A	10.2192	3.87768	6.43618e-41	3.44301e-39
ncaph	non-SMC condensin I complex, subunit H	10.1657	4.55147	8.38918e-44	5.34348e-42
knl1	kinetochore scaffold 1	10.1628	4.13802	5.87086e-42	3.29294e-40
si:ch73-361p23.3	tumor necrosis factor receptor superfamily member 9	10.1473	5.67425	4.03808e-47	3.22875e-45
ND2	NADH dehydrogenase subunit 2	10.1293	7.65573	7.12607e-50	6.77969e-48
nagk	N-acetylglucosamine kinase	10.1223	5.0769	1.78747e-45	1.26147e-43
LOC108889161	phospholipase A and acyltransferase 4	10.0511	3.43184	6.81708e-38	2.9112e-36
snx22	sorting nexin 22	10.0433	3.80515	3.89914e-40	1.9936e-38
LOC108892202	thymocyte nuclear protein 1	9.99437	2.08798	4.8539e-28	1.06829e-26
LOC108879043	chromatin assembly factor 1 subunit A	9.99332	3.81126	6.83705e-40	3.41292e-38
ccna2	cyclin A2	9.96133	4.67706	1.14408e-43	7.136e-42
LOC108894786	retinoid-inducible serine carboxypeptidase-like	9.9131	2.56597	7.50414e-32	2.17345e-30
LOC127143169	zinc-binding protein A33-like	9.87185	2.87802	7.29287e-34	2.39883e-32
poln	polymerase (DNA directed) nu	9.86439	0.227706	1.22763e-13	8.08313e-13
LOC108892854	OX-2 membrane glycoprotein	9.79452	5.32064	3.4344e-45	2.35735e-43
prc1b	protein regulator of cytokinesis 1b	9.79343	3.16678	9.22706e-36	3.40789e-34
gtse1	G-2 and S-phase expressed 1	9.7876	2.8669	1.30038e-33	4.20371e-32
LOC108890542	uncharacterized LOC108890542	9.67093	2.62011	1.08541e-31	3.1078e-30
LOC108886456	methylosome protein 50	9.67075	3.95676	8.66192e-40	4.28309e-38
e2f7	E2F transcription factor 7	9.55985	3.2994	5.5521e-36	2.06072e-34
LOC108882220	ribonucleoside-diphosphate reductase subunit M2	9.49939	5.36081	2.68203e-44	1.76826e-42
bub1	BUB1 mitotic checkpoint serine/threonine kinase	9.44935	3.89318	5.74153e-39	2.66379e-37
spc24	SPC24 component of NDC80 kinetochore complex	9.4172	3.6298	1.46163e-37	6.0694e-36
cdk1	cyclin-dependent kinase 1	9.40264	5.39983	4.25556e-44	2.76925e-42
tmem117	transmembrane protein 117	9.33899	2.98457	1.44834e-33	4.672e-32
LOC108888429	class I histocompatibility antigen, F10 alpha chain	9.31617	9.50396	2.58259e-47	2.09846e-45
tstd1	thiosulfate sulfurtransferase like domain containing 1	9.3003	3.60004	4.4191e-37	1.7667e-35
LOC108873442	cytochrome c oxidase subunit NDUFA4	9.29606	3.22831	7.22567e-35	2.54371e-33
ndel1a	nudE neurodevelopment protein 1-like 1a	9.23227	-0.634656	8.46169e-09	3.35787e-08
slc66a3	solute carrier family 66 member 3	9.21316	4.78609	7.29784e-42	4.06301e-40
rad51	RAD51 recombinase	9.2021	3.8812	2.80423e-38	1.22895e-36
LOC108887865	kinesin-like protein KIF23	9.1731	4.26458	6.85672e-40	3.41292e-38
iqgap3	IQ motif containing GTPase activating protein 3	9.14034	4.50183	1.22947e-40	6.50753e-39
LOC108874920	inositol-3-phosphate synthase 1-A	9.10567	3.69043	5.77907e-37	2.29817e-35
rpa1	replication protein A1	9.07439	5.3257	8.06559e-43	4.73601e-41
LOC108888187	phosphatidylinositol transfer protein alpha isoform	9.06444	5.78314	9.37279e-44	5.91982e-42
LOC108887849	nuclear factor of activated T cells 1	9.01498	3.73899	4.02674e-37	1.61845e-35
pola1	polymerase (DNA directed), alpha 1	8.90283	4.46054	9.69532e-40	4.76275e-38
egln3	egl-9 family hypoxia-inducible factor 3	8.87643	4.03164	6.04338e-38	2.58815e-36
LOC127141763	origin recognition complex subunit 1-like	8.86959	0.367373	5.13157e-14	3.49673e-13
ttk	ttk protein kinase	8.85427	4.20173	1.2128e-38	5.42583e-37
rbbp8	retinoblastoma binding protein 8	8.82039	2.19218	5.4153e-27	1.08973e-25
fancd2	FA complementation group D2	8.78502	3.9283	2.80016e-37	1.14071e-35
cdc45	CDC45 cell division cycle 45 homolog (S. cerevisiae)	8.7781	3.28896	4.88505e-34	1.62102e-32
mcm5	minichromosome maintenance complex component 5	8.70036	5.36486	1.23229e-41	6.7605e-40
pdia4	protein disulfide isomerase family A, member 4	8.67532	5.99089	1.13231e-42	6.57176e-41
orc2	origin recognition complex, subunit 2	8.666	3.41017	2.4338e-34	8.22131e-33
prmt5	protein arginine methyltransferase 5	8.62965	4.98133	1.90525e-40	1.00139e-38
rgs17	regulator of G protein signaling 17	8.62398	2.09271	4.25882e-26	8.17607e-25
LOC108886767	protein ccsmst1	8.61539	1.34909	1.69958e-20	2.06366e-19
LOC108896722	short chain dehydrogenase/reductase family 16C member 5	8.61539	1.34909	1.69958e-20	2.06366e-19
LOC108896193	anillin-like	8.60431	4.65545	1.80581e-39	8.75641e-38
mcm9	minichromosome maintenance 9 homologous recombination repair factor	8.57073	3.30563	1.74671e-33	5.5865e-32
nup210	nucleoporin 210	8.53716	6.49115	2.24092e-43	1.38055e-41
LOC108893494	serine protease FAM111A	8.52021	3.5274	1.08267e-34	3.77602e-33
LOC108887045	AP-1 complex subunit mu-2	8.51102	2.77884	2.11911e-30	5.5207e-29
LOC108902271	uncharacterized LOC108902271	8.41236	3.47075	5.11515e-34	1.69363e-32
LOC108900454	targeting protein for Xklp2	8.40583	5.13957	4.21901e-40	2.14257e-38
cdca3	cell division cycle associated 3	8.36859	4.32936	1.52108e-37	6.29884e-36
ND4	NADH dehydrogenase subunit 4	8.36521	7.11644	4.73391e-43	2.82382e-41
LOC108879500	sorting nexin-7-like	8.36201	0.807614	1.52364e-16	1.31026e-15
retreg1	reticulophagy regulator 1	8.33156	1.5312	2.25268e-21	2.99666e-20
top2a	DNA topoisomerase II alpha	8.30837	5.42154	2.50335e-40	1.30209e-38
LOC108894939	peroxisomal membrane protein PMP34-like	8.22724	0.787354	3.33292e-16	2.77872e-15
ube2c	ubiquitin-conjugating enzyme E2C	8.21698	3.93237	1.56616e-35	5.68659e-34
selenol	selenoprotein L	8.21696	2.0313	7.03395e-25	1.25129e-23
LOC127139143	piggyBac transposable element-derived protein 4	8.21151	0.86869	6.80946e-17	6.03181e-16
reep2	receptor accessory protein 2	8.20631	2.73232	2.17219e-29	5.19569e-28
LOC108884773	tripartite motif-containing protein 16-like	8.12868	2.5047	1.35594e-27	2.85869e-26
mis18bp1	MIS18 binding protein 1	8.02347	4.24517	3.85668e-36	1.44934e-34
LOC108898142	nuclear transport factor 2	8.01828	3.28127	5.3329e-32	1.55962e-30
osbp2b	oxysterol binding protein 2b	8.01665	5.70462	8.77851e-40	4.32651e-38
ptrhd1	peptidyl-tRNA hydrolase domain containing 1	7.98426	2.48195	3.85952e-27	7.84005e-26
cdca5	cell division cycle associated 5	7.97676	3.54538	4.05897e-33	1.26586e-31
rida	reactive intermediate imine deaminase A homolog	7.95779	1.05476	1.13097e-17	1.07736e-16
LOC127140555	anion exchange protein 2	7.95752	0.233284	2.12517e-12	1.24399e-11
kif11	kinesin family member 11	7.94696	5.50076	3.81796e-39	1.79911e-37
LOC108901566	major histocompatibility complex class I-related gene protein	7.91441	3.89409	1.86759e-34	6.3949e-33
cenpk	centromere protein K	7.88119	2.24252	1.72214e-25	3.20783e-24
hspd1	heat shock 60 protein 1	7.88103	5.44828	7.78708e-39	3.54713e-37
cenps	centromere protein S	7.87922	3.4537	2.24555e-32	6.71077e-31
LOC108898046	interferon alpha-inducible protein 27-like protein 2A	7.85601	7.28946	5.04163e-41	2.70663e-39
ND5	NADH dehydrogenase subunit 5	7.80202	5.6699	6.79874e-39	3.11581e-37
LOC108898952	insulin-like growth factor-binding protein 3	7.77513	2.96381	1.31054e-29	3.19806e-28
LOC108891287	inner centromere protein	7.7584	4.54707	3.24569e-36	1.22586e-34
LOC108896042	E3 ubiquitin-protein ligase TRIM39-like	7.75445	1.95817	1.97632e-23	3.11078e-22
hid1b	HID1 domain containing b	7.72295	-1.49148	4.04722e-05	9.87669e-05
trps1	trichorhinophalangeal syndrome I	7.72036	4.41524	1.02568e-35	3.76049e-34
LOC108876741	anoctamin-9	7.7173	2.48966	1.27043e-26	2.51278e-25
etaa1a	ETAA1 activator of ATR kinase a	7.69928	2.7166	6.08001e-28	1.33035e-26
LOC108896718	epidermal retinol dehydrogenase 2-like	7.68951	-0.236838	9.57528e-10	4.21851e-09
LOC108888422	proteasome subunit beta type-9	7.6809	5.45728	4.87511e-38	2.09979e-36
lrch1	leucine-rich repeats and calponin homology (CH) domain containing 1	7.68022	2.67033	9.42569e-28	2.01546e-26
LOC108894891	gamma-glutamylaminecyclotransferase B	7.67851	3.36792	2.03603e-31	5.73139e-30
manf	mesencephalic astrocyte-derived neurotrophic factor	7.652	5.94247	1.09552e-38	4.91579e-37
hhat	hedgehog acyltransferase	7.6134	1.19411	5.37725e-18	5.259e-17
LOC127139242	uncharacterized LOC127139242	7.604	-1.15143	7.45832e-06	2.02261e-05
LOC108888319	ribonucleoside-diphosphate reductase subunit M2	7.60131	4.44701	2.47561e-35	8.90274e-34
LOC108876947	isocitrate dehydrogenase (NADP(+)) 2	7.59734	5.32097	1.75352e-37	7.2216e-36
si:dkey-172h23.2	uncharacterized protein LOC393772 homolog	7.59717	1.96817	2.94939e-23	4.55654e-22
tox4a	TOX high mobility group box family member 4 a	7.5838	3.76071	6.55742e-33	2.01166e-31
LOC108877094	UTP--glucose-1-phosphate uridylyltransferase	7.55111	3.69292	1.57335e-32	4.74911e-31
LOC108883808	histone-binding protein N1/N2	7.50782	5.10631	1.12029e-36	4.37406e-35
banf1	BAF nuclear assembly factor 1	7.49751	7.20328	1.89407e-39	9.15487e-38
ckap2l	cytoskeleton associated protein 2-like	7.47749	4.01102	1.48907e-33	4.78284e-32
dynll2a	dynein, light chain, LC8-type 2a	7.44988	2.36846	2.27089e-25	4.19362e-24
sdf2l1	stromal cell-derived factor 2-like 1	7.43934	5.35508	6.24519e-37	2.46398e-35
LOC108873608	deoxycytidine kinase 2	7.42941	4.31978	2.34651e-34	7.94433e-33
fen1	flap structure-specific endonuclease 1	7.38244	5.19553	2.25789e-36	8.65831e-35
LOC108890560	hatching enzyme 1.2	7.3797	3.86186	1.42653e-32	4.3233e-31
LOC127140202	NADH-ubiquinone oxidoreductase chain 4-like	7.33561	7.33649	8.755e-39	3.95211e-37
ppil1	peptidylprolyl isomerase (cyclophilin)-like 1	7.32028	3.47299	7.54398e-31	2.02864e-29
LOC127142365	zinc transporter ZIP10	7.27445	1.84146	1.09469e-21	1.48514e-20
LOC108884997	NACHT, LRR and PYD domains-containing protein 1-like	7.25151	-1.20647	1.76491e-05	4.53351e-05
haus3	HAUS augmin-like complex, subunit 3	7.23696	1.50258	1.69247e-19	1.89014e-18
aco2	aconitase 2, mitochondrial	7.20757	5.45067	3.92095e-36	1.46982e-34
LOC108874678	apoptosis-stimulating of p53 protein 2-like	7.2066	2.18908	1.02529e-23	1.6641e-22
LOC108876104	thioredoxin domain-containing protein 17-like	7.19852	0.784682	9.35964e-15	6.85978e-14
ywhag1	3-monooxygenase/tryptophan 5-monooxygenase activation protein, gamma polypeptide 1	7.18742	2.79058	4.27942e-27	8.66957e-26
LOC108889207	transcription factor E2F3	7.17308	4.61751	2.91269e-34	9.79499e-33
LOC108888647	tubulin alpha-1B chain	7.14413	3.53544	1.79684e-30	4.69741e-29
LOC108875569	vesicular glutamate transporter 1	7.12749	-0.706774	2.09998e-07	7.0399e-07
LOC108873959	E3 ubiquitin-protein ligase TRIM21-like	7.12646	1.28321	5.06307e-18	4.96465e-17
LOC127140192	NADH-ubiquinone oxidoreductase chain 2-like	7.10826	9.87438	3.59336e-38	1.56114e-36
LOC108891564	ribonucleoside-diphosphate reductase subunit M2	7.10803	5.19455	2.78122e-35	9.97788e-34
tuft1b	tuftelin 1b	7.10222	2.30857	3.53404e-24	5.96225e-23
LOC108879326	uncharacterized LOC108879326	7.08746	1.16474	4.61219e-17	4.13666e-16
polq	polymerase (DNA directed), theta	7.08029	2.22367	1.93141e-23	3.04328e-22
LOC108885613	opioid growth factor receptor-like	7.01072	6.49907	6.13692e-37	2.42764e-35
LOC108889028	tubulin alpha-1B chain	7.00801	3.80592	4.31292e-31	1.18091e-29
LOC108886419	HAUS augmin-like complex subunit 3	6.97971	1.36111	4.69291e-18	4.61373e-17
LOC108900453	targeting protein for Xklp2	6.97836	4.93645	2.93317e-34	9.84183e-33
LOC108873960	E3 ubiquitin-protein ligase TRIM21-like	6.96654	2.41017	2.17444e-24	3.73556e-23
pelo	pelota mRNA surveillance and ribosome rescue factor	6.93701	4.36889	1.19e-32	3.61375e-31
e2f1	E2F transcription factor 1	6.93307	3.57459	5.97849e-30	1.49781e-28
ccne2	cyclin E2	6.92882	2.7062	7.55022e-26	1.43121e-24
plekhg2	pleckstrin homology domain containing, family G (with RhoGef domain) member 2	6.92229	3.0035	2.24282e-27	4.65022e-26
LOC108885657	monocarboxylate transporter 2-like	6.89473	1.77481	2.05569e-20	2.47209e-19
LOC108873868	uncharacterized LOC108873868	6.88487	3.52245	1.28913e-29	3.15607e-28
cmpk	cytidylate kinase	6.86846	5.34088	1.53203e-34	5.26989e-33
timeless	timeless circadian clock	6.85152	3.69241	3.56758e-30	9.07409e-29
kmt5ab	lysine methyltransferase 5Ab	6.83165	3.39816	5.72256e-29	1.32954e-27
adcy8	adenylate cyclase 8 (brain)	6.79679	2.02677	1.30042e-21	1.75632e-20
LOC108877701	progranulin	6.77937	7.93408	2.13244e-36	8.19818e-35
phgdh	phosphoglycerate dehydrogenase	6.77171	1.46636	1.65336e-18	1.69647e-17
aifm2	apoptosis inducing factor mitochondria associated 2	6.73527	-0.571744	5.98948e-08	2.13756e-07
LOC108876550	proliferation-associated protein 2G4	6.73514	7.05844	6.24243e-36	2.31124e-34
LOC108873094	actin-related protein 3	6.71922	6.77011	9.85495e-36	3.62199e-34
dnajb11	DnaJ heat shock protein family (Hsp40) member B11	6.70339	5.39505	6.4787e-34	2.1357e-32
rmi2	RecQ mediated genome instability 2	6.68947	0.908198	5.04064e-15	3.76034e-14
LOC108901141	ras-related protein Rab-27B-like	6.68605	-0.247393	5.5675e-09	2.25156e-08
haus5	HAUS augmin-like complex, subunit 5	6.68333	2.94371	2.50898e-26	4.87275e-25
si:ch1073-15f19.2	T-cell surface protein tactile	6.68257	5.12048	2.24247e-33	7.1417e-32
nab1b	NGFI-A binding protein 1b (EGR1 binding protein 1)	6.65387	4.96585	5.90007e-33	1.82115e-31
LOC108875554	uncharacterized LOC108875554	6.635	3.70959	1.83734e-29	4.41902e-28
LOC108873819	uncharacterized LOC108873819	6.62761	1.19391	1.48928e-16	1.28218e-15
gabra6a	gamma-aminobutyric acid type A receptor subunit alpha6a	6.62407	0.338279	6.6911e-12	3.71695e-11
LOC108873958	zinc finger protein RFP-like	6.58753	3.41116	3.63477e-28	8.04682e-27
LOC108888426	tapasin	6.57722	6.06098	1.2095e-34	4.20861e-33
ND6	NADH dehydrogenase subunit 6	6.55938	2.98317	2.9067e-26	5.63061e-25
calr	calreticulin	6.55397	5.22168	5.68354e-33	1.76154e-31
LOC108889844	protein transport protein Sec61 subunit alpha-like 1	6.54094	6.03942	1.86099e-34	6.38686e-33
LOC108884781	tripartite motif-containing protein 16	6.53904	3.97918	4.89023e-30	1.22926e-28
ube2t	ubiquitin-conjugating enzyme E2T (putative)	6.52084	3.79619	2.25308e-29	5.37593e-28
LOC108901684	sterol carrier protein 2	6.51272	3.00468	4.32987e-26	8.30186e-25
kif14	kinesin family member 14	6.50829	4.06256	4.4199e-30	1.11476e-28
mcm4	minichromosome maintenance complex component 4	6.50327	5.19565	1.03988e-32	3.16426e-31
pex11a	peroxisomal biogenesis factor 11 alpha	6.48379	0.870164	2.14976e-14	1.52286e-13
LOC108886764	uncharacterized protein C7orf50 homolog	6.48296	1.96834	8.47306e-21	1.0554e-19
trmt61a	tRNA methyltransferase 61A	6.45313	3.35077	2.32449e-27	4.80629e-26
LOC127142395	tripartite motif-containing protein 65-like	6.43505	2.21213	5.62758e-22	7.79666e-21
orc3	origin recognition complex, subunit 3	6.42886	2.8466	3.93205e-25	7.13848e-24
clic1	chloride intracellular channel 1	6.42515	7.54507	1.34209e-34	4.64721e-33
creld2	cysteine-rich with EGF-like domains 2	6.41767	5.2084	2.18898e-32	6.55473e-31
polr2h	RNA polymerase II, I and III subunit H	6.41632	3.41236	1.72722e-27	3.6161e-26
LOC108894400	isocitrate dehydrogenase [NAD] subunit alpha, mitochondrial-like	6.41386	1.85991	6.83811e-20	7.88875e-19
mycbp	MYC binding protein	6.412	3.5088	6.31325e-28	1.37737e-26
ttf2	transcription termination factor, RNA polymerase II	6.41029	3.14149	2.40022e-26	4.67359e-25
fkbp2	FKBP prolyl isomerase 2	6.40946	7.28422	1.90807e-34	6.51864e-33
gatad2b	GATA zinc finger domain containing 2B	6.40869	2.37704	1.26885e-22	1.87177e-21
LOC108874742	uncharacterized LOC108874742	6.40019	3.68335	1.99476e-28	4.46874e-27
LOC108888430	nuclear receptor coactivator 7	6.39635	4.63539	3.81217e-31	1.05339e-29
smcr8b	Smith-Magenis syndrome chromosome region, candidate 8b	6.39523	4.16505	5.8599e-30	1.47055e-28
LOC108891944	membrane-spanning 4-domains subfamily A member 4D	6.39264	2.70046	3.23294e-24	5.4727e-23
LOC108890835	tripartite motif-containing protein 16-like	6.37107	1.56181	3.66466e-18	3.63852e-17
cndp2	carnosine dipeptidase 2	6.36205	7.16399	3.56971e-34	1.1951e-32
ackr3b	atypical chemokine receptor 3b	6.34656	3.77118	1.62147e-28	3.67078e-27
psma3	proteasome 20S subunit alpha 3	6.29079	6.84261	1.05933e-33	3.46172e-32
LOC127142133	alpha-N-acetylglucosaminidase	6.25618	-1.09343	2.16324e-05	5.49659e-05
dnmt1	DNA (cytosine-5-)-methyltransferase 1	6.25616	5.82251	1.86668e-32	5.61199e-31
phf5a	PHD finger protein 5A	6.24203	3.7506	4.67258e-28	1.02989e-26
psme2	proteasome activator subunit 2	6.23858	7.42497	1.21114e-33	3.92367e-32
zbtb7b	zinc finger and BTB domain containing 7B	6.22277	5.67323	3.81513e-32	1.12892e-30
mcm6	minichromosome maintenance complex component 6	6.19399	5.58088	7.07631e-32	2.05747e-30
psma5	proteasome 20S subunit alpha 5	6.19088	7.10178	2.64495e-33	8.38795e-32
orc1	origin recognition complex, subunit 1	6.15223	2.41558	3.02165e-22	4.25295e-21
heatr3	HEAT repeat containing 3	6.1411	4.69072	3.68076e-30	9.34614e-29
med20	mediator complex subunit 20	6.12249	2.80283	5.61011e-24	9.29645e-23
LOC108880936	tripartite motif-containing protein 16	6.11859	3.65511	2.53639e-27	5.23005e-26
LOC127139047	uncharacterized LOC127139047	6.11446	-1.11959	2.16324e-05	5.49659e-05
ptgir	prostaglandin I2 receptor	6.10332	2.84731	4.74635e-24	7.94511e-23
LOC108873540	uncharacterized LOC108873540	6.09114	2.93693	1.96349e-24	3.38088e-23
ilf2	interleukin enhancer binding factor 2	6.08015	5.53357	2.7404e-31	7.65682e-30
poc1bl	POC1 centriolar protein homolog B (Chlamydomonas), like	6.06933	5.53626	2.94872e-31	8.20835e-30
LOC108881552	microtubule-associated protein 4	6.06394	4.0175	2.88885e-28	6.41437e-27
traip	TRAF-interacting protein	6.06317	2.8392	6.83424e-24	1.12645e-22
LOC108880172	serine/threonine-protein kinase PAK 2-like	6.04798	5.26696	9.03797e-31	2.41742e-29
lrrc20	leucine rich repeat containing 20	6.04035	1.61238	1.27091e-17	1.20456e-16
bub1ba	BUB1 mitotic checkpoint serine/threonine kinase Ba	6.03184	2.39135	8.63834e-22	1.1794e-20
dhx58	DEXH (Asp-Glu-X-His) box polypeptide 58	6.01838	5.6611	3.9208e-31	1.08142e-29
ldha	lactate dehydrogenase A4	6.00937	6.71801	3.06253e-32	9.11603e-31
mcm2	minichromosome maintenance complex component 2	5.995	6.13973	7.30465e-32	2.11976e-30
LOC108890830	protein mono-ADP-ribosyltransferase PARP14-like	5.991	5.93212	1.05752e-31	3.03372e-30
acsf3	acyl-CoA synthetase family member 3	5.98867	2.12392	2.63761e-20	3.13675e-19
tsfm	Ts translation elongation factor, mitochondrial	5.97436	3.33536	1.33215e-25	2.49998e-24
aff3	AF4/FMR2 family, member 3	5.95414	5.12189	4.20898e-30	1.06335e-28
prkcaa	protein kinase C, alpha, a	5.95364	4.70899	2.17409e-29	5.19569e-28
ppa1b	inorganic pyrophosphatase 1b	5.94845	5.96498	1.6387e-31	4.65652e-30
itpr1b	inositol 1,4,5-trisphosphate receptor, type 1b	5.94396	4.31187	1.88417e-28	4.22729e-27
LOC108892317	uncharacterized LOC108892317	5.939	4.00579	1.18157e-27	2.50513e-26
LOC108880898	GEN1 Holliday junction 5' flap endonuclease	5.93439	1.30525	6.96147e-16	5.64732e-15
LOC108892870	OX-2 membrane glycoprotein	5.92004	3.81721	4.43967e-27	8.98212e-26
LOC108880541	protein-cysteine N-palmitoyltransferase HHAT	5.91501	0.102155	8.53506e-10	3.78686e-09
ect2	epithelial cell transforming 2	5.90415	3.8139	5.1673e-27	1.04122e-25
LOC108874669	E3 ubiquitin-protein ligase TRIM21-like	5.90236	1.85353	1.07713e-18	1.1244e-17
poc1a	POC1 centriolar protein A	5.89946	2.94161	6.94324e-24	1.14191e-22
snrpf	small nuclear ribonucleoprotein polypeptide F	5.89774	5.74745	1.1822e-30	3.15085e-29
dtnba	dystrobrevin, beta a	5.89537	5.14136	6.80656e-30	1.69679e-28
LOC127143392	protein myomixer-like	5.89273	-2.26303	0.0103193	0.0172932
pcna	proliferating cell nuclear antigen	5.86678	7.26758	1.05036e-31	3.01894e-30
LOC108895642	tubulin alpha-1B chain	5.85891	-1.79924	0.00106861	0.00210061
LOC108877622	interferon-induced very large GTPase 1	5.84443	5.5843	3.0902e-30	7.89997e-29
primpol	primase and polymerase (DNA-directed)	5.84329	2.66129	1.91961e-22	2.75603e-21
ezrb	ezrin b	5.83791	6.24939	3.94172e-31	1.0852e-29
LOC108886943	major histocompatibility complex class I-related gene protein	5.82496	2.98261	1.01423e-23	1.65357e-22
snu13b	SNU13 homolog, small nuclear ribonucleoprotein b (U4/U6.U5)	5.82089	5.91124	7.92661e-31	2.12394e-29
LOC108886399	enolase-phosphatase E1	5.81463	1.45068	2.46007e-16	2.08337e-15
ruvbl1	RuvB-like AAA ATPase 1	5.79698	5.22351	1.50475e-29	3.64829e-28
LOC108889805	chromodomain-helicase-DNA-binding protein 2	5.79141	2.20644	3.95398e-20	4.64346e-19
parp14rs1	poly(ADP-ribose) polymerase family member 14-related sequence 1	5.78955	7.01139	3.1971e-31	8.88332e-30
LOC108872889	kinesin-like protein KIF20B	5.78371	3.25056	1.28396e-24	2.23644e-23
paqr9	progestin and adipoQ receptor family member 9	5.77964	2.25048	2.10334e-20	2.52536e-19
prmt1	protein arginine methyltransferase 1	5.76227	7.69213	2.8939e-31	8.07072e-30
LOC108886929	inner centromere protein	5.75908	4.34955	9.15281e-28	1.9655e-26
rad51c	RAD51 paralog C	5.75394	2.58943	1.00994e-21	1.37637e-20
xpo1a	exportin 1 (CRM1 homolog, yeast) a	5.75144	5.37656	1.63969e-29	3.96906e-28
LOC108885131	thyroid hormone receptor alpha	5.72574	-0.585546	9.39308e-07	2.86287e-06
kiaa0586	KIAA0586 ortholog	5.71423	3.11659	6.71092e-24	1.10734e-22
LOC108885330	cadherin-6-like	5.71098	2.25866	5.03349e-20	5.86539e-19
myot	myotilin	5.71008	0.958846	1.58674e-13	1.03434e-12
otud7a	OTU deubiquitinase 7A	5.70091	4.86208	1.64363e-28	3.71534e-27
LOC108877421	HAUS augmin-like complex subunit 8	5.69653	2.01068	8.45733e-19	8.90894e-18
ATP8	ATP synthase F0 subunit 8	5.6962	5.06424	7.78974e-29	1.79021e-27
knstrn	kinetochore localized astrin (SPAG5) binding protein	5.69598	2.91309	4.40544e-23	6.70269e-22
cth	cystathionase (cystathionine gamma-lyase)	5.69361	5.65171	1.44038e-29	3.49787e-28
ranbp1	RAN binding protein 1	5.6879	7.60795	7.47909e-31	2.0148e-29
LOC108892219	origin recognition complex subunit 1-like	5.6875	1.64639	4.19627e-17	3.78621e-16
capgb	capping protein (actin filament), gelsolin-like b	5.67459	7.48703	9.3945e-31	2.50832e-29
LOC108892186	WASH complex subunit 3	5.66571	6.34485	2.7339e-30	7.03697e-29
nptxrb	neuronal pentraxin receptor b	5.65032	2.43536	7.74325e-21	9.68814e-20
LOC108872681	mixed lineage kinase domain like pseudokinase	5.64845	4.39844	2.05628e-27	4.27524e-26
kcnab2a	potassium voltage-gated channel subfamily A regulatory beta subunit 2a	5.63952	5.54963	3.54477e-29	8.31746e-28
LOC108890942	solute carrier family 35 member E2A-like	5.63647	-0.60368	1.35258e-06	4.03172e-06
npm1a	nucleophosmin 1a	5.63576	6.98677	2.1058e-30	5.49555e-29
kif22	kinesin family member 22	5.6224	4.70544	7.68398e-28	1.67157e-26
LOC108895259	epidermal retinol dehydrogenase 2	5.61619	1.76235	1.88851e-17	1.75669e-16
fanci	FA complementation group I	5.60936	2.8362	2.50879e-22	3.56785e-21
atp6v1ab	ATPase H+ transporting V1 subunit Ab	5.60744	6.64351	4.01613e-30	1.01805e-28
vamp1b	vesicle associated membrane protein 1b	5.60522	2.46459	1.10353e-20	1.36192e-19
slc7a8b	solute carrier family 7 member 8b	5.60329	1.36545	2.15715e-15	1.67925e-14
ikzf4	IKAROS family zinc finger 4	5.602	4.19364	1.04462e-26	2.07983e-25
mus81	MUS81 structure-specific endonuclease subunit	5.59772	1.32243	4.32942e-15	3.24912e-14
ckap4	cytoskeleton associated protein 4	5.5952	4.16291	1.30281e-26	2.57343e-25
ticrr	TopBP1-interacting, checkpoint, and replication regulator	5.5941	3.34103	3.14629e-24	5.34407e-23
LOC127140201	cytochrome c oxidase subunit 2-like	5.58123	9.03278	1.75321e-30	4.59134e-29
LOC108886144	RNA-binding protein with serine-rich domain 1	5.57766	5.2307	1.84901e-28	4.15461e-27
cdc25b	cell division cycle 25B	5.57078	6.31228	8.9962e-30	2.22786e-28
qrsl1	glutaminyl-tRNA amidotransferase subunit QRSL1	5.5691	4.23765	1.26713e-26	2.51096e-25
abracl	ABRA C-terminal like	5.55929	8.36939	2.70633e-30	6.97797e-29
LOC108888423	proteasome subunit beta type-7	5.55352	6.62745	7.8982e-30	1.96241e-28
LOC108888206	E3 ubiquitin-protein ligase rnf152-B	5.54759	-1.22948	0.000112452	0.000256974
gins4	GINS complex subunit 4 (Sld5 homolog)	5.5466	3.99642	6.08319e-26	1.1575e-24
psma1	proteasome 20S subunit alpha 1	5.54006	6.71419	8.58852e-30	2.13041e-28
rfc5	replication factor C (activator 1) 5	5.5213	3.72405	4.00869e-25	7.26008e-24
LOC108892789	uncharacterized LOC108892789	5.51573	1.21729	1.7479e-14	1.25057e-13
LOC108894778	uncharacterized LOC108894778	5.51499	0.214112	5.75832e-10	2.59548e-09
ccdc167	coiled-coil domain containing 167	5.51071	2.30282	7.99507e-20	9.15322e-19
LOC127140244	uncharacterized LOC127140244	5.48909	-1.52047	0.000313333	0.000667993
abcb9	ATP-binding cassette, sub-family B (MDR/TAP), member 9	5.48489	1.38049	3.39164e-15	2.58535e-14
LOC108900801	importin-4	5.47648	3.28353	1.66805e-23	2.65616e-22
LOC108881715	glycine--tRNA ligase-like	5.46925	6.17238	3.71491e-29	8.69821e-28
tomm5	translocase of outer mitochondrial membrane 5 homolog (yeast)	5.46334	4.16889	4.86176e-26	9.30981e-25
mfsd12b	major facilitator superfamily domain containing 12b	5.44953	5.08529	1.25896e-27	2.65797e-26
cetn3	centrin 3	5.43872	3.27515	2.52336e-23	3.92661e-22
LOC108901990	cell division cycle-associated 7-like protein	5.40954	3.52249	4.31023e-24	7.24736e-23
tmem170b	transmembrane protein 170B	5.39449	2.77396	1.97829e-21	2.63632e-20
il13ra2	interleukin 13 receptor, alpha 2	5.3929	-1.88833	0.00268218	0.0049629
rtn4ip1	reticulon 4 interacting protein 1	5.39235	4.22061	7.76329e-26	1.4679e-24
ctsk	cathepsin K	5.3747	8.56138	2.63706e-29	6.24257e-28
LOC108901153	tripartite motif-containing protein 16-like	5.36885	1.73922	1.0212e-16	8.94559e-16
LOC108873746	calnexin-like	5.36769	7.04496	5.64682e-29	1.31398e-27
psmb2	proteasome 20S subunit beta 2	5.34452	5.72263	7.42667e-28	1.61794e-26
gmpr2	guanosine monophosphate reductase 2	5.33748	5.73256	7.93149e-28	1.72043e-26
LOC108888428	class I histocompatibility antigen, F10 alpha chain	5.32816	5.97448	2.787e-28	6.20656e-27
xrcc6	X-ray repair complementing defective repair in Chinese hamster cells 6	5.32651	4.02417	4.7942e-25	8.66182e-24
LOC108879119	early endosome antigen 1	5.32177	1.72868	1.40567e-16	1.21228e-15
LOC108900520	zinc finger protein 271-like	5.30971	-0.846756	9.1596e-06	2.45388e-05
LOC108891023	zinc finger CCCH domain-containing protein 4	5.2963	0.753745	6.36484e-12	3.55278e-11
LOC108881904	proteasome subunit beta type-7	5.29014	5.49878	2.40858e-27	4.97333e-26
cdca7b	cell division cycle associated 7b	5.29007	3.45001	2.26375e-23	3.53728e-22
LOC108901155	tripartite motif-containing protein 16-like	5.28586	2.09618	4.34301e-18	4.28278e-17
LOC127140193	NADH-ubiquinone oxidoreductase chain 4-like	5.27329	10.6398	7.36892e-29	1.69632e-27
nup93	nucleoporin 93	5.26808	4.82747	2.36219e-26	4.6055e-25
LOC108896188	peptide-N(4)-(N-acetyl-beta-glucosaminyl)asparagine amidase	5.25895	0.552414	1.0652e-10	5.18357e-10
nacad	NAC alpha domain containing	5.25081	0.327464	8.64189e-10	3.832e-09
psma2a	proteasome 20S subunit alpha 2a	5.24795	7.69831	1.7975e-28	4.04491e-27
spcs2	signal peptidase complex subunit 2	5.22967	6.48575	5.2175e-28	1.14663e-26
LOC108882609	succinate dehydrogenase [ubiquinone] iron-sulfur subunit, mitochondrial	5.22761	0.151483	2.54967e-09	1.07568e-08
LOC108875855	ATP-dependent RNA helicase DDX39A	5.21514	6.15297	9.09142e-28	1.95511e-26
LOC108888977	E3 ubiquitin-protein ligase TRIM39-like	5.19794	1.50384	4.1092e-15	3.10399e-14
ppp5c	protein phosphatase 5, catalytic subunit	5.17746	5.47942	1.01427e-26	2.02208e-25
nectin3b	nectin cell adhesion molecule 3b	5.17254	0.227088	2.89843e-09	1.21532e-08
cep76	centrosomal protein 76	5.17018	2.30848	1.12873e-18	1.175e-17
g3bp1	GTPase activating protein (SH3 domain) binding protein 1	5.16979	6.39272	1.23233e-27	2.6054e-26
mcat	malonyl CoA:ACP acyltransferase (mitochondrial)	5.16923	2.97021	3.10854e-21	4.07389e-20
LOC108896880	cAMP-specific 3',5'-cyclic phosphodiesterase 7B	5.16791	5.4066	1.31053e-26	2.5853e-25
pgam1b	phosphoglycerate mutase 1b	5.15204	6.97188	9.36688e-28	2.0086e-26
slbp	stem-loop binding protein	5.14236	5.21138	3.09896e-26	5.97992e-25
LOC108876436	probable E3 ubiquitin-protein ligase DTX3	5.12956	2.50382	2.39716e-19	2.65934e-18
actl6a	actin-like 6A	5.12857	4.72613	1.77478e-25	3.29364e-24
tp53bp1	tumor protein p53 binding protein, 1	5.12835	3.90808	7.32673e-24	1.20367e-22
psma8	proteasome 20S subunit alpha 8	5.1269	7.60036	9.03614e-28	1.9488e-26
ctps1a	CTP synthase 1a	5.12449	3.6652	3.2556e-23	5.0193e-22
stoml3b	stomatin (EPB72)-like 3b	5.1177	3.73909	1.93078e-23	3.04328e-22
prdm1b	PR domain containing 1b, with ZNF domain	5.1145	4.80234	1.41966e-25	2.65758e-24
si:ch73-1a9.3	non-histone chromosomal protein HMG-like	5.1089	7.50999	1.19353e-27	2.52692e-26
LOC127142885	uncharacterized LOC127142885	5.10843	0.711232	2.15572e-11	1.13422e-10
LOC108874202	uncharacterized LOC108874202	5.10512	2.42697	5.11788e-19	5.51484e-18
slc7a10a	solute carrier family 7 member 10a	5.09401	4.47136	6.96324e-25	1.24018e-23
ddt	D-dopachrome tautomerase	5.08474	3.70161	3.90368e-23	5.97557e-22
npm3	nucleophosmin/nucleoplasmin, 3	5.07354	4.83767	2.20406e-25	4.0752e-24
LOC108894949	proline-rich protein 5	5.06725	5.30376	5.60765e-26	1.07108e-24
txndc5	thioredoxin domain containing 5	5.06513	4.5376	7.41567e-25	1.31453e-23
LOC108899583	uncharacterized LOC108899583	5.0577	3.56981	1.11446e-22	1.65376e-21
LOC108885522	protein diaphanous homolog 1	5.05718	5.70885	1.26784e-26	2.51096e-25
ATP6	ATP synthase F0 subunit 6	5.05462	7.96907	2.01091e-27	4.1867e-26
LOC108901644	zinc-binding protein A33-like	5.04909	0.970485	2.01643e-12	1.18356e-11
LOC108884305	vang-like protein 2	5.03828	2.2975	3.16227e-18	3.1648e-17
LOC108886014	tetratricopeptide repeat protein 27-like	5.03603	0.108118	8.42479e-09	3.34499e-08
si:ch211-244b2.3	uncharacterized protein LOC557230 homolog	5.02695	4.03924	1.02583e-23	1.6641e-22
gjc2	gap junction protein gamma 2	5.02585	-0.312639	2.80702e-07	9.21289e-07
parp1	poly (ADP-ribose) polymerase 1	5.00489	5.15192	1.86597e-25	3.45434e-24
LOC108900057	solute carrier family 35 member F2	5.00398	3.55702	2.08641e-22	2.98411e-21
atad5a	ATPase family AAA domain containing 5a	5.00208	4.26138	5.08364e-24	8.47199e-23
LOC108901317	sterile alpha motif domain-containing protein 9-like	5.00069	5.93771	1.87127e-26	3.66739e-25
hmgb2a	high mobility group box 2a	4.99886	9.25319	3.12432e-27	6.42473e-26
pfas	phosphoribosylformylglycinamidine synthase	4.99872	3.61981	1.34542e-22	1.97696e-21
atic	5-aminoimidazole-4-carboxamide ribonucleotide formyltransferase/IMP cyclohydrolase	4.99595	4.73494	7.24339e-25	1.28703e-23
LOC108884292	phosphoglycerate mutase 1	4.99444	4.66423	9.84826e-25	1.73348e-23
cotl1	coactosin-like F-actin binding protein 1	4.99236	9.33916	3.36716e-27	6.90521e-26
LOC108896028	uncharacterized LOC108896028	4.98273	0.002191	3.17116e-08	1.17296e-07
lin28aa	lin-28 homolog Aa	4.98273	0.002191	3.17116e-08	1.17296e-07
dusp10	dual specificity phosphatase 10	4.95872	6.17265	2.40663e-26	4.68002e-25
mcm8	minichromosome maintenance 8 homologous recombination repair factor	4.9509	2.64075	3.08977e-19	3.4001e-18
LOC108897177	signal transducer and activator of transcription 1-alpha/beta	4.94554	5.02489	5.59585e-25	1.00378e-23
LOC108875473	tripartite motif-containing protein 16-like	4.94431	5.04497	5.22666e-25	9.39798e-24
lgmn	legumain	4.93985	8.35445	8.23303e-27	1.64573e-25
mrpl12	mitochondrial ribosomal protein L12	4.93414	4.57172	3.03401e-24	5.15919e-23
tpi1b	triosephosphate isomerase 1b	4.92667	7.31025	1.46783e-26	2.89179e-25
mfsd6l	major facilitator superfamily domain containing 6-like	4.92575	3.25901	2.97738e-21	3.91566e-20
LOC108890339	actin-histidine N-methyltransferase	4.91976	2.97289	3.26701e-20	3.86996e-19
uchl3	ubiquitin carboxyl-terminal esterase L3 (ubiquitin thiolesterase)	4.91913	5.33322	3.31233e-25	6.0573e-24
eftud2	elongation factor Tu GTP binding domain containing 2	4.90395	5.83683	7.56173e-26	1.43159e-24
ctnnbl1	catenin, beta like 1	4.89584	4.37901	9.74018e-24	1.59146e-22
LOC108872711	calpain-5	4.89446	5.13598	7.74642e-25	1.37155e-23
engase	endo-beta-N-acetylglucosaminidase	4.88055	3.76792	2.3625e-22	3.36616e-21
nsl1	NSL1 component of MIS12 kinetochore complex	4.8795	3.3157	4.00716e-21	5.18825e-20
LOC108878189	uncharacterized LOC108878189	4.87589	4.15343	3.22382e-23	4.97541e-22
xrcc2	X-ray repair complementing defective repair in Chinese hamster cells 2	4.87176	2.1341	5.96567e-17	5.30313e-16
opa3	outer mitochondrial membrane lipid metabolism regulator OPA3	4.86977	3.16364	1.19742e-20	1.47055e-19
tyms	thymidylate synthetase	4.8696	4.49462	8.26105e-24	1.35273e-22
lima1a	LIM domain and actin binding 1a	4.86662	5.35989	5.93428e-25	1.06195e-23
LOC108878924	uridine-cytidine kinase 2-A	4.85793	0.652478	1.20304e-10	5.81855e-10
LOC108877885	ERC protein 2	4.85349	2.29203	1.34267e-17	1.27017e-16
LOC108886944	uncharacterized LOC108886944	4.85163	3.18008	1.1104e-20	1.36928e-19
fahd2a	fumarylacetoacetate hydrolase domain containing 2A	4.84606	3.39931	2.6487e-21	3.50796e-20
LOC108891756	trichohyalin	4.84555	0.76491	6.49804e-11	3.23653e-10
pold1	polymerase (DNA directed), delta 1, catalytic subunit	4.84459	4.37551	1.66318e-23	2.65121e-22
gpr180	G protein-coupled receptor 180	4.84152	2.65944	5.69783e-19	6.11349e-18
LOC108892182	NACHT, LRR and PYD domains-containing protein 12	4.83588	5.51887	5.88336e-25	1.0541e-23
LOC108888563	sorting nexin-7-like	4.835	0.869162	1.91361e-11	1.01322e-10
LOC108874139	sterile alpha motif domain-containing protein 9	4.83284	1.14827	8.88289e-13	5.42134e-12
lcp1	lymphocyte cytosolic protein 1 (L-plastin)	4.82982	9.70136	2.90201e-26	5.62878e-25
LOC108891600	HAUS augmin-like complex subunit 2	4.81101	1.80881	1.51273e-15	1.19618e-14
LOC108889723	protein FAM91A1-like	4.81099	1.14297	1.08833e-12	6.5755e-12
galm	galactose mutarotase	4.80753	3.42496	3.6655e-21	4.75819e-20
fynb	FYN proto-oncogene, Src family tyrosine kinase b	4.80229	6.52046	1.34239e-25	2.51607e-24
smarca5	SWI/SNF related, matrix associated, actin dependent regulator of chromatin, subfamily a, member 5	4.79884	5.86304	2.90074e-25	5.32405e-24
tprn	taperin	4.79807	4.62762	1.24007e-23	1.99153e-22
lipia	lipase, member Ia	4.79535	3.14534	2.84866e-20	3.37972e-19
LOC108891474	protein ERGIC-53	4.79075	3.1754	1.95732e-20	2.35757e-19
mrpl16	mitochondrial ribosomal protein L16	4.78724	4.69473	1.07315e-23	1.73458e-22
haus4	HAUS augmin-like complex, subunit 4	4.78248	2.40305	1.093e-17	1.04251e-16
prdm1a	PR domain containing 1a, with ZNF domain	4.78059	4.732	1.02497e-23	1.6641e-22
rnf208	ring finger protein 208	4.77992	4.24675	6.48337e-23	9.79477e-22
LOC108892661	HAUS augmin-like complex subunit 2	4.77838	1.7739	3.07568e-15	2.35525e-14
rcc2	regulator of chromosome condensation 2	4.76874	6.17545	2.95587e-25	5.41861e-24
rpa2	replication protein A2	4.76626	5.96123	3.93103e-25	7.13848e-24
erg28	ergosterol biosynthesis 28 homolog	4.75478	1.17096	1.09081e-12	6.58784e-12
LOC108872387	kelch domain-containing protein 4	4.74985	2.88192	2.96869e-19	3.27886e-18
si:dkey-211g8.9	free fatty acid receptor 3	4.74385	-0.799429	1.54072e-05	3.99036e-05
LOC108891193	GRB2-associated-binding protein 2	4.73567	-0.507295	3.69141e-06	1.03893e-05
LOC108884780	tripartite motif-containing protein 16-like	4.71608	2.33289	2.9331e-17	2.68189e-16
cbx3b	chromobox homolog 3b	4.71491	3.46969	6.37485e-21	8.0459e-20
adam8a	ADAM metallopeptidase domain 8a	4.70425	5.71238	1.25804e-24	2.19383e-23
LOC108874391	nuclear factor 7, ovary-like	4.69875	-0.983739	6.27333e-05	0.000149045
LOC108872390	uncharacterized LOC108872390	4.69728	-1.41279	0.000857787	0.00171125
hspa4b	heat shock protein 4b	4.69282	6.66761	5.21384e-25	9.38617e-24
LOC108887032	low affinity immunoglobulin gamma Fc region receptor II	4.69094	4.8008	2.55923e-23	3.97421e-22
cnih4	cornichon family AMPA receptor auxiliary protein 4	4.67969	4.96194	1.74798e-23	2.77755e-22
prelid1a	PRELI domain containing 1a	4.67299	5.27673	8.21177e-24	1.34612e-22
LOC108901980	Fanconi anemia group A protein homolog	4.67006	0.606747	4.13763e-10	1.89509e-09
atad3	ATPase family AAA domain containing 3	4.66193	4.45939	1.01244e-22	1.50534e-21
LOC108889037	tribbles homolog 3-like	4.66055	1.18815	2.39249e-12	1.39233e-11
fam114a1	family with sequence similarity 114 member A1	4.65796	2.75501	1.52175e-18	1.56786e-17
hyou1	hypoxia up-regulated 1	4.65436	5.66258	2.635e-24	4.50617e-23
LOC108894886	uncharacterized LOC108894886	4.64349	2.35062	4.12933e-17	3.73029e-16
LOC108898564	uncharacterized LOC108898564	4.64187	3.76275	3.13436e-21	4.10415e-20
LOC108898284	leukocyte elastase inhibitor	4.64078	5.00374	2.48004e-23	3.8632e-22
LOC108882401	uncharacterized LOC108882401	4.63281	5.41584	1.02622e-23	1.6641e-22
LOC127139561	uncharacterized LOC127139561	4.6327	0.472063	2.20624e-09	9.37105e-09
mtfp1	mitochondrial fission process 1	4.63147	5.88493	2.63863e-24	4.50726e-23
pigg	phosphatidylinositol glycan anchor biosynthesis class G	4.6306	2.99482	3.99359e-19	4.35012e-18
pprc1	PPARG related coactivator 1	4.63038	4.11829	6.48086e-22	8.92945e-21
LOC108884335	MICOS complex subunit MIC26	4.6203	3.15297	1.50523e-19	1.6873e-18
dnmt3ba	DNA (cytosine-5-)-methyltransferase 3 beta, duplicate a	4.61839	2.13421	3.23551e-16	2.70351e-15
zgc:91890	solute carrier family 52, riboflavin transporter, member 3-B	4.61363	3.81437	2.89714e-21	3.81347e-20
LOC108875970	thioredoxin domain-containing protein 17	4.60934	1.32687	5.13577e-13	3.20469e-12
LOC108892965	HAUS augmin-like complex subunit 8	4.5974	1.28743	8.98883e-13	5.48155e-12
rpa3	replication protein A3	4.59572	4.6173	1.32504e-22	1.95083e-21
snrpd3l	small nuclear ribonucleoprotein D3 polypeptide, like	4.59371	5.32971	2.06797e-23	3.24825e-22
LOC108888084	T-complex protein 11-like protein 2	4.59166	4.14941	8.55505e-22	1.17015e-20
LOC108897733	multiple C2 and transmembrane domain-containing protein 2-like	4.59108	4.23753	5.8039e-22	8.01877e-21
LOC108873096	glycerol-3-phosphate dehydrogenase [NAD(+)], cytoplasmic	4.58864	6.60642	2.27743e-24	3.90802e-23
hmmr	hyaluronan-mediated motility receptor (RHAMM)	4.58423	4.50412	2.30181e-22	3.28281e-21
sash1b	SAM and SH3 domain containing 1b	4.57816	2.63727	8.92266e-18	8.56485e-17
snrpb	small nuclear ribonucleoprotein polypeptides B and B1	4.5781	5.91933	5.20895e-24	8.66162e-23
LOC108894742	asc-type amino acid transporter 1	4.57489	3.80441	4.67625e-21	6.00286e-20
hsp90b1	heat shock protein 90, beta (grp94), member 1	4.57462	7.94231	1.38289e-24	2.40319e-23
stk39	serine threonine kinase 39	4.57456	2.86238	1.66409e-18	1.70631e-17
LOC108890836	uncharacterized LOC108890836	4.5734	3.7318	8.47434e-21	1.0554e-19
haus7	HAUS augmin-like complex, subunit 7	4.56856	2.64913	8.5633e-18	8.2304e-17
arhgef39	Rho guanine nucleotide exchange factor (GEF) 39	4.56598	4.04335	1.90297e-21	2.5382e-20
si:ch211-183d21.1	uncharacterized si:ch211-183d21.1	4.56438	5.84453	6.898e-24	1.13572e-22
LOC108884771	tripartite motif-containing protein 16	4.56327	4.23984	8.78355e-22	1.19813e-20
psmc4	proteasome 26S subunit, ATPase 4	4.55613	6.44266	4.08232e-24	6.87183e-23
LOC108894714	SLIT-ROBO Rho GTPase-activating protein 1-like	4.55556	-1.44588	0.00128011	0.0024887
LOC108900521	prolyl-tRNA synthetase associated domain-containing protein 1	4.55307	1.9886	2.19994e-15	1.7099e-14
hells	helicase, lymphoid specific	4.54811	5.52547	2.40428e-23	3.74908e-22
LOC108880397	galactose mutarotase	4.54683	2.54015	2.6954e-17	2.47748e-16
LOC108886947	zinc transporter Slc39a7	4.54587	4.17255	1.29353e-21	1.74859e-20
LOC108881094	transducin-like enhancer protein 4	4.5453	2.92685	1.3714e-18	1.41781e-17
nacc1b	nucleus accumbens associated 1, BEN and BTB (POZ) domain containing b	4.54039	3.50565	3.53344e-20	4.17568e-19
arpp21	cAMP-regulated phosphoprotein, 21	4.5383	4.8163	1.4735e-22	2.15254e-21
LOC108888986	E3 ubiquitin-protein ligase TRIM39-like	4.5369	1.15691	6.405e-12	3.57387e-11
LOC108901386	ras-related protein Rap-1b	4.53063	7.25361	3.37911e-24	5.7137e-23
LOC108879118	putative protein TPRXL	4.53035	6.48632	5.61547e-24	9.29645e-23
mtss1lb	MTSS I-BAR domain containing 2b	4.52837	5.85983	1.10523e-23	1.7826e-22
LOC108892298	uncharacterized LOC108892298	4.52764	5.64949	1.48318e-23	2.37434e-22
LOC108898131	14-3-3-like protein	4.5229	6.62661	5.56581e-24	9.23458e-23
pycr1b	pyrroline-5-carboxylate reductase 1b	4.52165	4.87975	1.53998e-22	2.24094e-21
si:dkey-32e6.3	uncharacterized si:dkey-32e6.3	4.52158	2.48694	4.06983e-17	3.67875e-16
msh3	mutS homolog 3 (E. coli)	4.51712	2.90779	2.12066e-18	2.15682e-17
bms1	BMS1 ribosome biogenesis factor	4.51198	4.95629	1.44094e-22	2.10703e-21
LOC127140253	sterile alpha motif domain-containing protein 9-like	4.51155	4.72488	2.86933e-22	4.05756e-21
LOC108885731	carbamoyl-phosphate synthase [ammonia], mitochondrial	4.50467	-0.43679	2.95456e-06	8.42429e-06
LOC127140857	major histocompatibility complex class I-related gene protein-like	4.49328	2.3644	1.72427e-16	1.47604e-15
gnaz	guanine nucleotide binding protein (G protein), alpha z polypeptide	4.49086	4.11309	3.4554e-21	4.50101e-20
LOC108894047	ribonucleoside-diphosphate reductase large subunit	4.49029	4.4068	1.04594e-21	1.42156e-20
psph	phosphoserine phosphatase	4.48613	2.72424	8.99479e-18	8.62857e-17
wdr1	WD repeat domain 1	4.4826	7.90772	5.10017e-24	8.49011e-23
LOC108882293	E3 ubiquitin-protein ligase TRIM21	4.48259	3.43471	1.09144e-19	1.2401e-18
aebp2	AE binding protein 2	4.482	3.16706	4.61959e-19	5.003e-18
LOC108884371	nuclear factor 7, ovary-like	4.47606	-0.864007	3.24692e-05	8.03815e-05
upp1	uridine phosphorylase 1	4.4741	4.93779	2.57375e-22	3.65676e-21
cntln	centlein, centrosomal protein	4.47195	2.48975	5.83231e-17	5.1938e-16
LOC108892855	OX-2 membrane glycoprotein	4.47011	3.56355	5.99398e-20	6.95227e-19
trim25	tripartite motif containing 25	4.45999	5.72747	3.35148e-23	5.15655e-22
LOC108889537	dystroglycan 1	4.45903	5.10651	2.00819e-22	2.87497e-21
firrm	FIGNL1 interacting regulator of recombination and mitosis	4.45862	3.01681	1.86424e-18	1.90376e-17
LOC108887063	proto-oncogene vav	4.45715	4.7982	4.71164e-22	6.57007e-21
snrpd2	small nuclear ribonucleoprotein D2 polypeptide	4.43838	5.80529	4.07441e-23	6.22424e-22
LOC108890799	cytochrome c1, heme protein, mitochondrial-like	4.43746	5.20857	2.1061e-22	3.00939e-21
LOC108893129	uncharacterized LOC108893129	4.43738	3.64838	5.30528e-20	6.16774e-19
wu:fj29h11	uncharacterized wu:fj29h11	4.43696	6.18307	2.71115e-23	4.19279e-22
LOC108879808	signal transducer and activator of transcription 1-alpha/beta	4.43599	4.29364	3.10674e-21	4.07389e-20
arhgap4b	Rho GTPase activating protein 4b	4.43443	6.72622	1.78156e-23	2.82494e-22
spag5	sperm associated antigen 5	4.4318	4.28808	3.4471e-21	4.49751e-20
armc6	armadillo repeat containing 6	4.43125	2.3652	2.50715e-16	2.12085e-15
pgp	phosphoglycolate phosphatase	4.43124	3.68792	4.5406e-20	5.30336e-19
LOC127142362	uncharacterized LOC127142362	4.42947	2.64114	2.9655e-17	2.70987e-16
fbl	fibrillarin	4.42741	6.94117	1.71124e-23	2.72206e-22
LOC108892811	plexin-C1	4.42311	3.52114	1.1644e-19	1.31703e-18
snrpe	small nuclear ribonucleoprotein polypeptide E	4.41792	5.45603	1.57419e-22	2.28409e-21
ctss2.1	cathepsin S, ortholog2, tandem duplicate 1	4.41441	9.22313	1.02465e-23	1.6641e-22
LOC108887730	structural maintenance of chromosomes protein 3	4.41317	2.92698	5.64052e-18	5.50931e-17
LOC108873017	sodium/potassium-transporting ATPase subunit alpha-1	4.41111	6.9283	2.17106e-23	3.3969e-22
fam185a	family with sequence similarity 185 member A	4.40304	1.97186	7.6713e-15	5.65825e-14
tomm22	translocase of outer mitochondrial membrane 22 homolog (yeast)	4.40158	5.48497	1.85504e-22	2.67116e-21
znf367	zinc finger protein 367	4.4011	4.51038	2.33473e-21	3.10306e-20
CYTB	cytochrome b	4.40027	7.10675	2.28686e-23	3.56969e-22
reck	reversion-inducing-cysteine-rich protein with kazal motifs	4.39538	2.15635	1.99496e-15	1.55891e-14
si:ch211-63o20.7	Serine/threonine-protein kinase pdik1l-B-like	4.39148	3.18184	1.18423e-18	1.23193e-17
LOC108892851	OX-2 membrane glycoprotein	4.38831	4.89483	8.16062e-22	1.11926e-20
zgc:152830	uncharacterized protein LOC767682 homolog	4.38017	8.46605	1.89792e-23	3.00311e-22
vmp1	vacuole membrane protein 1	4.37655	4.63811	2.01846e-21	2.68746e-20
LOC108890068	protein disulfide-isomerase A4-like	4.36956	5.65633	1.28516e-22	1.89398e-21
dnph1	2'-deoxynucleoside 5'-phosphate N-hydrolase 1	4.36904	3.71139	7.88248e-20	9.045e-19
akr1a1b	aldo-keto reductase family 1, member A1b (aldehyde reductase)	4.36705	5.74349	1.1844e-22	1.75236e-21
mastl	microtubule associated serine/threonine kinase-like	4.36569	2.14847	2.88457e-15	2.21682e-14
LOC127140200	cytochrome c oxidase subunit 2-like	4.35842	11.0501	2.01469e-23	3.16786e-22
ifi35	interferon-induced protein 35	4.35755	7.02309	4.39349e-23	6.69129e-22
LOC108901719	catechol O-methyltransferase domain-containing protein 1	4.35671	4.53233	3.58166e-21	4.6574e-20
hars	histidyl-tRNA synthetase	4.3559	6.24312	7.95737e-23	1.19257e-21
rcc1	regulator of chromosome condensation 1	4.35571	4.62557	2.81435e-21	3.71099e-20
specc1	sperm antigen with calponin homology and coiled-coil domains 1	4.35535	4.82058	1.51461e-21	2.03829e-20
LOC108892066	crossover junction endonuclease MUS81-like	4.35278	0.939759	1.38243e-10	6.64559e-10
cpsf3	cleavage and polyadenylation specific factor 3	4.35259	5.39634	4.12834e-22	5.78352e-21
LOC108888427	class I histocompatibility antigen, F10 alpha chain	4.35122	3.86825	5.11102e-20	5.95111e-19
prim1	DNA primase subunit 1	4.35073	3.93702	3.74583e-20	4.41071e-19
mettl13	methyltransferase 13, eEF1A lysine and N-terminal methyltransferase	4.34675	3.46236	3.75989e-19	4.1015e-18
mcm7	minichromosome maintenance complex component 7	4.34334	5.89675	1.36467e-22	2.0033e-21
LOC108894959	E3 ubiquitin-protein ligase TRIM39	4.33768	4.3579	8.84458e-21	1.09968e-19
asf1bb	anti-silencing function 1Bb histone chaperone	4.32735	4.13433	2.17141e-20	2.59878e-19
gnsa	glucosamine (N-acetyl)-6-sulfatase a	4.32714	5.78017	1.97098e-22	2.82439e-21
lsm7	LSM7 homolog, U6 small nuclear RNA and mRNA degradation associated	4.3267	4.51306	5.95481e-21	7.55381e-20
ogal	O-GlcNAcase like	4.32444	3.20153	2.38882e-18	2.42136e-17
LOC108900846	ribonucleoside-diphosphate reductase large subunit	4.3243	5.99303	1.59846e-22	2.31708e-21
si:dkey-45d16.4	scaffold attachment factor B1	4.31903	0.0202512	1.92572e-07	6.49336e-07
LOC108885223	uncharacterized LOC108885223	4.3189	2.30106	1.39158e-15	1.10328e-14
LOC127143302	uncharacterized LOC127143302	4.31603	9.28261	4.20445e-23	6.40986e-22
LOC108892766	NF-X1-type zinc finger protein NFXL1-like	4.31594	-0.161348	9.23913e-07	2.81995e-06
blmh	bleomycin hydrolase	4.31312	5.60651	3.01555e-22	4.24834e-21
hspa5	heat shock protein 5	4.31058	7.63484	6.52362e-23	9.84568e-22
LOC108889947	nucleoside diphosphate-linked moiety X motif 17	4.30773	2.55168	2.32798e-16	1.97707e-15
LOC108890114	NACHT, LRR and PYD domains-containing protein 1b allele 2	4.30512	0.881496	1.55777e-10	7.46221e-10
LOC127140197	NADH-ubiquinone oxidoreductase chain 2-like	4.30099	10.2287	4.82073e-23	7.32712e-22
LOC108889856	mitochondrial intermembrane space import and assembly protein 40-B	4.29918	2.95249	1.61881e-17	1.51613e-16
tmem70	transmembrane protein 70	4.28402	2.68375	8.42537e-17	7.41511e-16
nampt1	nicotinamide phosphoribosyltransferase 1	4.28218	6.55426	1.74444e-22	2.52139e-21
rnaseh2a	ribonuclease H2, subunit A	4.27761	3.71923	2.33007e-19	2.58682e-18
LOC108901640	uncharacterized LOC108901640	4.27749	2.14411	5.47734e-15	4.08207e-14
LOC108885446	GTPase IMAP family member 9-like	4.27714	4.30338	2.18638e-20	2.61461e-19
cdc7	cell division cycle 7 homolog (S. cerevisiae)	4.27294	2.97797	1.56036e-17	1.46413e-16
LOC108901528	major histocompatibility complex class I-related gene protein	4.27105	3.57562	4.73969e-19	5.11464e-18
iars1	isoleucyl-tRNA synthetase 1	4.271	6.13477	2.93067e-22	4.1404e-21
hsd17b10	hydroxysteroid (17-beta) dehydrogenase 10	4.27064	4.00763	7.05019e-20	8.12096e-19
arg2	arginase 2	4.27062	3.83462	1.63204e-19	1.824e-18
LOC108879471	peroxisomal membrane protein PMP34	4.27048	4.68371	6.93111e-21	8.73332e-20
LOC108886937	major histocompatibility complex class I-related gene protein	4.26852	3.96436	9.32049e-20	1.06382e-18
LOC108902884	galectin-9	4.26842	8.65403	9.21157e-23	1.37642e-21
LOC108901639	D-aminoacyl-tRNA deacylase 2	4.26566	3.13839	6.06433e-18	5.90026e-17
rhogd	ras homolog gene family, member Gd	4.26488	6.82836	1.85517e-22	2.67116e-21
LOC108886620	NADPH oxidase 4	4.26465	-0.174761	1.25466e-06	3.75547e-06
LOC108885011	nuclear factor 7, brain	4.2587	5.48076	1.28008e-21	1.73196e-20
LOC108895042	heterogeneous nuclear ribonucleoprotein A0	4.2513	6.11363	3.95885e-22	5.55644e-21
pld7	phospholipase D family, member 7	4.24532	5.41728	1.75693e-21	2.35176e-20
LOC108872472	bifunctional protein GlmU	4.24034	5.95392	5.45992e-22	7.57135e-21
mlec	malectin	4.23553	5.49504	1.04536e-21	1.42156e-20
iho1	interactor of HORMAD1 1	4.23451	-0.63222	2.88502e-05	7.19676e-05
rgs4	regulator of G protein signaling 4	4.23221	3.57207	8.77702e-19	9.23276e-18
psmg3	proteasome (prosome, macropain) assembly chaperone 3	4.23212	4.20716	5.65858e-20	6.56832e-19
LOC108887901	myelin basic protein	4.22942	2.01115	2.46605e-14	1.73628e-13
LOC108889730	uncharacterized protein C20orf85	4.22938	1.33141	7.59195e-12	4.18643e-11
LOC108901629	zinc-binding protein A33-like	4.22584	1.48853	1.97169e-12	1.15957e-11
ubash3bb	ubiquitin associated and SH3 domain containing Bb	4.22294	4.57191	1.78494e-20	2.15858e-19
znf365	zinc finger protein 365	4.2211	0.712687	1.47267e-09	6.3576e-09
COX2	cytochrome c oxidase subunit II	4.21073	6.75813	4.23065e-22	5.92134e-21
fuca2	alpha-L-fucosidase 2	4.20286	5.38573	3.27925e-21	4.28268e-20
LOC127139220	transformation/transcription domain-associated protein	4.19869	1.18278	3.33602e-11	1.71796e-10
LOC108880123	D-aminoacyl-tRNA deacylase 1	4.19832	3.3501	4.26606e-18	4.21337e-17
LOC108875472	tripartite motif-containing protein 16-like	4.1971	5.29347	4.15462e-21	5.36532e-20
dad1	defender against cell death 1	4.19656	5.61254	1.53469e-21	2.06346e-20
LOC108879698	myotubularin	4.19022	3.3882	3.1301e-18	3.13468e-17
ddost	dolichyl-diphosphooligosaccharide--protein glycosyltransferase subunit (non-catalytic)	4.18648	6.94893	5.36661e-22	7.46261e-21
fam136a	family with sequence similarity 136 member A	4.18138	3.73085	6.89445e-19	7.32419e-18
orc5	origin recognition complex, subunit 5	4.17989	2.42684	1.38077e-15	1.09587e-14
mgarpa	mitochondria localized glutamic acid rich protein a	4.17798	3.80912	5.69785e-19	6.11349e-18
LOC108899419	uncharacterized LOC108899419	4.17792	2.26267	6.09167e-15	4.51306e-14
LOC108889761	E3 ubiquitin/ISG15 ligase TRIM25-like	4.17328	2.50035	8.81367e-16	7.08866e-15
gapdhs	glyceraldehyde-3-phosphate dehydrogenase, spermatogenic	4.16445	8.36389	4.47123e-22	6.24062e-21
pitpnc1b	phosphatidylinositol transfer protein cytoplasmic 1b	4.16309	3.38861	5.11936e-18	5.01657e-17
LOC127143345	uncharacterized LOC127143345	4.16129	0.413674	2.53423e-08	9.47861e-08
ttll12	tubulin tyrosine ligase-like family, member 12	4.16011	3.26391	9.66538e-18	9.26595e-17
adam19a	ADAM metallopeptidase domain 19a	4.15822	6.83989	8.61813e-22	1.17771e-20
nomo	nodal modulator	4.15502	5.39028	6.49143e-21	8.18617e-20
trib1	tribbles pseudokinase 1	4.14827	4.46775	6.49616e-20	7.51735e-19
psmc3ip	PSMC3 interacting protein	4.14348	2.32082	4.23196e-15	3.18871e-14
lrrc59	leucine rich repeat containing 59	4.14224	3.92404	4.64809e-19	5.02662e-18
sass6	SAS-6 centriolar assembly protein	4.13865	3.34979	7.4822e-18	7.22831e-17
smfn	small fragment nuclease	4.1353	3.79128	8.94232e-19	9.40007e-18
txndc17	thioredoxin domain containing 17	4.13399	3.4272	5.73678e-18	5.59969e-17
LOC108875058	TLE family member 5	4.13187	5.01748	1.91368e-20	2.30685e-19
LOC127140832	uncharacterized LOC127140832	4.13165	1.54979	1.8776e-12	1.10683e-11
uggt1	UDP-glucose glycoprotein glucosyltransferase 1	4.11521	6.27338	2.41423e-21	3.20589e-20
mxd3	MAX dimerization protein 3	4.1149	4.58692	6.78628e-20	7.83497e-19
ptcd1	pentatricopeptide repeat domain 1	4.11415	3.89424	8.28282e-19	8.73735e-18
phpt1	phosphohistidine phosphatase 1	4.11289	4.11364	3.20485e-19	3.51645e-18
sars1	seryl-tRNA synthetase 1	4.11122	6.76241	1.7932e-21	2.39816e-20
nrip2	nuclear receptor interacting protein 2	4.11106	2.15475	2.5273e-14	1.77691e-13
ctsba	cathepsin Ba	4.10764	10.2575	8.31096e-22	1.1378e-20
brip1	BRCA1 interacting helicase 1	4.10651	2.87724	1.59856e-16	1.37391e-15
spata6	spermatogenesis associated 6	4.10595	1.86893	2.03022e-13	1.3095e-12
idh2	isocitrate dehydrogenase (NADP(+)) 2	4.10205	6.04875	3.58691e-21	4.66019e-20
LOC108878564	phosphatidylinositol transfer protein beta isoform	4.09385	5.27304	1.82177e-20	2.19959e-19
cdca7a	cell division cycle associated 7a	4.09249	4.6764	7.12633e-20	8.20237e-19
LOC108872869	zinc finger protein 235	4.09132	-0.67009	4.05448e-05	9.89077e-05
pdcd11	programmed cell death 11	4.0882	5.55464	7.73848e-21	9.68814e-20
zgc:112148	uncharacterized protein LOC550424 homolog	4.08351	1.03609	1.6391e-10	7.83431e-10
zwilch	zwilch kinetochore protein	4.08097	3.67106	2.93497e-18	2.94712e-17
golgb1	golgin B1	4.08084	5.30279	2.10037e-20	2.5238e-19
etv4	ETS variant transcription factor 4	4.08061	5.17538	2.57051e-20	3.05938e-19
LOC108881525	disintegrin and metalloproteinase domain-containing protein 23	4.07345	5.77672	7.24745e-21	9.109e-20
LOC108874704	protein phosphatase 1 regulatory subunit 35-like	4.07147	0.258256	8.55154e-08	3.01011e-07
kntc1	kinetochore associated 1	4.06674	4.2954	3.16181e-19	3.47429e-18
etnk2	ethanolamine kinase 2	4.06031	2.42403	5.17681e-15	3.86001e-14
LOC108894785	coilin-like	4.05946	1.52965	3.60267e-12	2.06228e-11
mrps27	mitochondrial ribosomal protein S27	4.05822	3.69627	3.49759e-18	3.48414e-17
LOC108883357	origin recognition complex subunit 1	4.05042	0.857702	1.45372e-09	6.28536e-09
psmb10	proteasome 20S subunit beta 10	4.04382	6.40508	6.15066e-21	7.78911e-20
unga	uracil DNA glycosylase a	4.04344	3.95994	1.31274e-18	1.35903e-17
LOC108901850	uncharacterized LOC108901850	4.04171	0.106039	4.69146e-07	1.49127e-06
proser3	proline and serine rich 3	4.03905	3.87297	2.28272e-18	2.31538e-17
LOC108892107	protein mono-ADP-ribosyltransferase PARP12	4.03368	3.28742	3.24938e-17	2.95849e-16
ints8	integrator complex subunit 8	4.03222	4.76403	1.28289e-19	1.44778e-18
ncaph2	non-SMC condensin II complex, subunit H2	4.02782	4.32513	4.97275e-19	5.3623e-18
LOC108880937	tripartite motif-containing protein 16-like	4.02469	4.19371	7.47821e-19	7.90523e-18
zmpste24	zinc metallopeptidase, STE24 homolog	4.02302	5.25919	4.85548e-20	5.66674e-19
lrpap1	low density lipoprotein receptor-related protein associated protein 1	4.0173	3.99854	1.67663e-18	1.718e-17
LOC108882400	interferon-induced protein 44	4.01572	6.7703	7.27564e-21	9.13679e-20
zgc:85858	uncharacterized protein LOC405879 homolog	4.00902	4.48322	3.64446e-19	3.97847e-18
LOC108889769	E3 ubiquitin-protein ligase TRIM39-like	4.00883	1.13009	1.55317e-10	7.44253e-10
LOC108900748	protein SET	4.00799	6.09665	1.34687e-20	1.64736e-19
si:dkey-260j18.2	uncharacterized protein LOC325231 homolog	4.00746	2.86027	4.71717e-16	3.8854e-15
ddx39ab	DEAD (Asp-Glu-Ala-Asp) box polypeptide 39Ab	4.00049	6.91168	8.42086e-21	1.05048e-19
krtcap2	keratinocyte associated protein 2	3.998	4.68417	2.46933e-19	2.73335e-18
LOC108900371	uncharacterized LOC108900371	3.99773	6.34031	1.27303e-20	1.55959e-19
selenof	selenoprotein F	3.99665	6.83953	9.2746e-21	1.15125e-19
LOC108880258	thioredoxin domain-containing protein 17	3.99626	3.26006	6.20294e-17	5.50428e-16
apoob	apolipoprotein O, b	3.98624	3.14403	1.1047e-16	9.63776e-16
LOC108889304	lactadherin	3.98588	5.89163	2.27618e-20	2.71767e-19
eya3	EYA transcriptional coactivator and phosphatase 3	3.98573	3.24864	7.81809e-17	6.90896e-16
rfc4	replication factor C (activator 1) 4	3.98077	4.65401	3.52864e-19	3.85565e-18
sdf2	stromal cell-derived factor 2	3.97937	3.15108	1.42766e-16	1.23054e-15
gins2	GINS complex subunit 2	3.97583	4.15296	1.63884e-18	1.68272e-17
lrp8	low density lipoprotein receptor-related protein 8, apolipoprotein e receptor	3.97306	1.56041	7.43374e-12	4.10521e-11
nsfl1c	NSFL1 (p97) cofactor (p47)	3.97147	5.84922	2.93849e-20	3.48355e-19
ptges3b	prostaglandin E synthase 3b (cytosolic)	3.96798	7.13449	1.22435e-20	1.5024e-19
LOC108895411	septin-6	3.96745	6.78121	1.48021e-20	1.80459e-19
LOC108882211	eukaryotic translation initiation factor 4E type 2	3.96543	3.34043	5.94948e-17	5.29187e-16
COX1	cytochrome c oxidase subunit I	3.96328	9.88028	7.45666e-21	9.34849e-20
ube2ql1	ubiquitin-conjugating enzyme E2Q family-like 1	3.95477	2.70574	2.24183e-15	1.74066e-14
trmt2a	tRNA methyltransferase 2 homolog A	3.9529	4.73519	4.12784e-19	4.48985e-18
sucla2	succinate-CoA ligase ADP-forming subunit beta	3.95205	5.44249	6.39097e-20	7.40131e-19
tomm40	translocase of outer mitochondrial membrane 40 homolog (yeast)	3.94817	4.36516	1.26489e-18	1.31311e-17
mettl4	methyltransferase 4, N6-adenosine	3.9464	2.2814	3.54454e-14	2.44972e-13
slc16a6b	solute carrier family 16 member 6b	3.94269	5.17359	1.76417e-19	1.96875e-18
fam83d	family with sequence similarity 83 member D	3.94217	2.10675	1.74544e-13	1.13337e-12
snrpb2	small nuclear ribonucleoprotein polypeptide B2	3.94203	4.74687	4.70312e-19	5.07883e-18
slc10a3	solute carrier family 10 member 3	3.94149	6.37648	2.84427e-20	3.37718e-19
psma6b	proteasome 20S subunit alpha 6b	3.94077	5.48064	7.14682e-20	8.21966e-19
LOC108884139	uncharacterized LOC108884139	3.94001	7.81381	1.45526e-20	1.7756e-19
unc119.1	unc-119 homolog 1	3.93924	0.995372	5.53573e-10	2.5004e-09
LOC108892194	DENN domain-containing protein 3	3.93574	2.78315	1.55542e-15	1.228e-14
LOC108898898	cyclic GMP-AMP synthase	3.93478	3.09246	3.05497e-16	2.5612e-15
bnip1a	BCL2 interacting protein 1a	3.93332	1.96905	3.86377e-13	2.44342e-12
gnpda1	glucosamine-6-phosphate deaminase 1	3.92794	5.36237	1.58727e-19	1.77552e-18
plpp5	phospholipid phosphatase 5	3.92471	4.98832	3.42131e-19	3.75121e-18
LOC108884539	integrin alpha-L-like	3.91806	8.59512	1.70843e-20	2.07273e-19
LOC108878359	fructose-1,6-bisphosphatase 1	3.91392	4.03745	6.02095e-18	5.86945e-17
LOC108874910	heterogeneous nuclear ribonucleoprotein Q	3.91112	6.77343	3.44932e-20	4.07948e-19
ctsa	cathepsin A	3.90024	5.93252	7.68576e-20	8.826e-19
LOC108877507	integrin alpha-5-like	3.89664	4.78295	8.00512e-19	8.45035e-18
LOC108885141	serine/threonine-protein kinase 32C	3.89158	3.2463	2.06537e-16	1.75603e-15
LOC108895838	centrosomal protein of 128 kDa	3.88832	2.50473	1.34325e-14	9.74033e-14
pcnx2	pecanex 2	3.88813	1.80678	2.18457e-12	1.27627e-11
nhp2	NHP2 ribonucleoprotein homolog (yeast)	3.88655	5.18542	4.00632e-19	4.36083e-18
LOC108887675	tripartite motif-containing protein 16-like	3.88572	2.51773	1.66689e-14	1.19603e-13
slc4a4a	solute carrier family 4 member 4a	3.88415	-1.19059	0.000883481	0.00175807
LOC127140876	myelin-oligodendrocyte glycoprotein-like	3.88415	-1.19059	0.000883481	0.00175807
LOC108880348	histone deacetylase 11-like	3.88188	0.061134	1.07551e-06	3.24967e-06
itpa	inosine triphosphatase (nucleoside triphosphate pyrophosphatase)	3.88008	2.7201	3.99131e-15	3.02101e-14
slc12a2	solute carrier family 12 member 2	3.87997	4.40925	2.71346e-18	2.73017e-17
LOC108881168	E3 ubiquitin-protein ligase TRIM39	3.87952	3.39198	1.10177e-16	9.61774e-16
tubb2b	tubulin, beta 2b	3.87885	9.32917	2.82438e-20	3.35621e-19
prkd4	protein kinase D4	3.87865	3.95318	1.18236e-17	1.12417e-16
fkbp9	FKBP prolyl isomerase 9	3.87679	4.41566	2.72768e-18	2.74264e-17
inip	ints3 and nabp interacting protein	3.87593	3.89567	1.49954e-17	1.41412e-16
nup43	nucleoporin 43	3.87381	4.00632	1.06784e-17	1.01981e-16
ugp2b	UDP-glucose pyrophosphorylase 2b	3.8691	4.98928	7.28578e-19	7.7181e-18
gnl3	guanine nucleotide binding protein-like 3 (nucleolar)	3.86181	5.10517	6.49625e-19	6.92565e-18
lman1	lectin, mannose-binding, 1	3.84649	4.59548	2.57661e-18	2.59595e-17
LOC108874259	translocon-associated protein subunit alpha	3.84502	6.10538	1.48794e-19	1.66915e-18
ppih	peptidylprolyl isomerase H (cyclophilin H)	3.84239	4.66029	2.14682e-18	2.18194e-17
thumpd1	THUMP domain containing 1	3.83552	3.29447	2.99911e-16	2.51858e-15
LOC108901163	E3 ubiquitin/ISG15 ligase TRIM25-like	3.83206	1.85614	1.79265e-12	1.05841e-11
pold2	polymerase (DNA directed), delta 2, regulatory subunit	3.82438	4.19979	1.03422e-17	9.88961e-17
vrk2	VRK serine/threonine kinase 2	3.81968	3.13983	7.97048e-16	6.43805e-15
LOC108890611	polycystic kidney disease protein 1-like 2	3.81783	0.791163	4.7349e-09	1.93148e-08
psmd11b	proteasome 26S subunit, non-ATPase 11b	3.8074	5.81187	3.44193e-19	3.76833e-18
si:ch73-281n10.2	Non-histone chromosomal protein HMG-14A-like	3.80678	7.04781	1.45068e-19	1.6298e-18
slc66a2	solute carrier family 66 member 2	3.79907	2.08309	6.58881e-13	4.06247e-12
LOC108873870	probable E3 ubiquitin-protein ligase HERC3	3.79707	6.63266	2.09069e-19	2.32794e-18
eno1a	enolase 1a, (alpha)	3.79579	7.8021	1.31141e-19	1.47775e-18
si:dkey-7j14.6	uncharacterized protein LOC556585 homolog	3.7943	5.53011	5.74252e-19	6.15264e-18
npepl1	aminopeptidase like 1	3.79223	6.14062	3.18624e-19	3.49858e-18
nop58	NOP58 ribonucleoprotein homolog (yeast)	3.78998	6.5816	2.40146e-19	2.66215e-18
nus1	NUS1 dehydrodolichyl diphosphate synthase subunit	3.78604	3.88979	5.25845e-17	4.70226e-16
LOC108895891	nuclear pore complex protein Nup107	3.78526	4.56099	6.35791e-18	6.1779e-17
LOC108875038	serine/threonine-protein kinase PAK 2-like	3.78403	5.94604	4.27758e-19	4.64264e-18
LOC108902824	uncharacterized LOC108902824	3.78108	2.29669	1.67141e-13	1.08718e-12
LOC108882115	adaptor related protein complex 3 subunit sigma 1	3.77838	2.51305	4.44964e-14	3.05281e-13
sf3b4	splicing factor 3b, subunit 4	3.77729	4.26359	1.55318e-17	1.4583e-16
mtfr2	mitochondrial fission regulator 2	3.77551	4.86467	3.4274e-18	3.41649e-17
LOC108887958	interleukin-18 receptor 1	3.77296	4.62405	6.14175e-18	5.97172e-17
p2ry4	pyrimidinergic receptor P2Y4	3.77045	3.46033	3.4001e-16	2.8316e-15
LOC108891218	uncharacterized LOC108891218	3.76913	2.71072	1.65662e-14	1.18922e-13
ergic1	endoplasmic reticulum-golgi intermediate compartment 1	3.76832	5.24197	1.86115e-18	1.90189e-17
cptp	ceramide-1-phosphate transfer protein	3.76202	2.46725	6.51135e-14	4.403e-13
lars2	leucyl-tRNA synthetase 2, mitochondrial	3.75973	3.74611	1.15204e-16	1.00159e-15
snrpd1	small nuclear ribonucleoprotein D1 polypeptide	3.75734	5.35701	1.23981e-18	1.28796e-17
kiaa1143	KIAA1143 ortholog	3.75296	5.56513	1.01707e-18	1.0654e-17
tubb6	tubulin, beta 6 class V	3.74987	4.72765	6.84871e-18	6.64192e-17
psma4	proteasome 20S subunit alpha 4	3.74861	4.97273	4.02636e-18	3.98448e-17
LOC108874081	uncharacterized LOC108874081	3.74608	-0.904064	0.000212314	0.000466212
pklr	pyruvate kinase L/R	3.74608	-0.904064	0.000212314	0.000466212
acsbg2	acyl-CoA synthetase bubblegum family member 2	3.74459	6.13274	6.57851e-19	7.00837e-18
LOC108895355	solute carrier family 4 member 11	3.74444	4.529	1.22933e-17	1.1681e-16
LOC108893345	tripartite motif-containing protein 16-like	3.74398	0.813504	1.10655e-08	4.32043e-08
zmp:0000000926	ataxin-1-like	3.74303	4.87832	5.53201e-18	5.40684e-17
hadhab	hydroxyacyl-CoA dehydrogenase trifunctional multienzyme complex subunit alpha b	3.74249	6.19267	6.47307e-19	6.90583e-18
LOC108880877	endoplasmic reticulum aminopeptidase 1-like	3.73989	5.74118	1.01611e-18	1.06514e-17
ticam1	TIR domain containing adaptor molecule 1	3.73854	2.6418	3.23216e-14	2.24208e-13
LOC108892632	tripeptidyl-peptidase 1-like	3.73691	3.14965	2.06767e-15	1.61461e-14
cd99	CD99 molecule	3.73673	5.501	1.39893e-18	1.44527e-17
vrk1	VRK serine/threonine kinase 1	3.73431	4.56818	1.24053e-17	1.17799e-16
rps6ka1	ribosomal protein S6 kinase a, polypeptide 1	3.73281	7.73035	3.52938e-19	3.85565e-18
rgl3a	ral guanine nucleotide dissociation stimulator-like 3a	3.73173	2.4855	9.66024e-14	6.41966e-13
gins1	GINS complex subunit 1 (Psf1 homolog)	3.72949	2.67517	2.51327e-14	1.76787e-13
tubgcp6	tubulin, gamma complex associated protein 6	3.72899	3.93342	9.2581e-17	8.13371e-16
LOC108874764	nuclear factor 7, ovary-like	3.72816	-0.0611507	2.88591e-06	8.2395e-06
LOC108902060	zinc transporter ZIP11	3.72741	3.31632	1.11641e-15	8.92178e-15
lsm8	LSM8 homolog, U6 small nuclear RNA associated	3.72642	5.2191	3.51397e-18	3.49815e-17
LOC108890995	exosome RNA helicase MTR4	3.72096	2.23093	5.73379e-13	3.56159e-12
LOC108883650	mitochondrial import inner membrane translocase subunit TIM44	3.71706	3.35077	1.07556e-15	8.59993e-15
zgc:153039	uncharacterized protein LOC767698 homolog	3.71641	5.38134	2.20203e-18	2.23655e-17
LOC108873292	actin related protein 2	3.70805	8.53767	4.36083e-19	4.72958e-18
LOC108901157	tripartite motif-containing protein 16-like	3.70748	1.27905	3.30337e-10	1.53307e-09
tsr2	TSR2 ribosome maturation factor	3.70599	3.07899	4.56845e-15	3.42508e-14
prdx1	peroxiredoxin 1	3.70407	7.36922	6.16761e-19	6.59869e-18
polr2g	RNA polymerase II subunit G	3.70392	4.22525	4.43734e-17	3.98697e-16
ndc1	NDC1 transmembrane nucleoporin	3.69761	4.33213	3.60814e-17	3.2693e-16
qtrt1	queuine tRNA-ribosyltransferase 1	3.69747	3.14619	3.34409e-15	2.55169e-14
nphp4	nephronophthisis 4	3.69645	0.842098	9.83836e-09	3.86641e-08
txnl1	thioredoxin-like 1	3.69603	5.27744	4.92252e-18	4.8363e-17
si:ch211-114c17.1	pre-mRNA-processing factor 39	3.69581	5.18923	6.05649e-18	5.89645e-17
zgc:65811	uncharacterized protein LOC393524 homolog	3.69288	8.68768	5.40149e-19	5.81627e-18
yrdc	yrdC N(6)-threonylcarbamoyltransferase domain containing	3.69151	3.09233	4.6639e-15	3.49316e-14
LOC108883922	mitochondrial ubiquitin ligase activator of nfkb 1-A	3.6905	3.8399	2.02985e-16	1.73073e-15
slc6a8	solute carrier family 6 member 8	3.69042	3.42204	1.13701e-15	9.08159e-15
vars1	valyl-tRNA synthetase 1	3.68526	5.94188	1.90384e-18	1.94288e-17
LOC108882292	E3 ubiquitin-protein ligase TRIM21	3.68167	3.67016	3.88206e-16	3.22226e-15
LOC108875763	importin subunit alpha-1	3.68001	3.77217	2.98726e-16	2.51003e-15
casp3b	caspase 3, apoptosis-related cysteine peptidase b	3.67994	5.73839	2.51118e-18	2.54024e-17
ikbke	inhibitor of nuclear factor kappa B kinase subunit epsilon	3.67991	5.11885	8.2892e-18	7.97717e-17
LOC108886161	dynein axonemal assembly factor 5	3.67884	1.81018	9.33017e-12	5.08894e-11
psmd2	proteasome 26S subunit ubiquitin receptor, non-ATPase 2	3.67551	7.18333	1.02859e-18	1.07673e-17
LOC108888736	E3 ubiquitin-protein ligase TRIM21	3.67528	2.65865	5.09235e-14	3.47157e-13
mrpl37	mitochondrial ribosomal protein L37	3.67474	4.42279	4.01425e-17	3.6307e-16
actr3	actin related protein 3	3.67252	8.74973	7.3611e-19	7.7924e-18
LOC108892808	cytochrome b5 domain-containing protein 1-like	3.66662	-0.926977	0.000302407	0.000647086
bhlhe41	basic helix-loop-helix family, member e41	3.66561	3.51611	9.08736e-16	7.29708e-15
psmc6	proteasome 26S subunit, ATPase 6	3.66399	6.2515	2.04557e-18	2.08326e-17
LOC108877441	dipeptidyl peptidase 9	3.66387	6.65208	1.58374e-18	1.62948e-17
si:dkey-52l18.4	uncharacterized protein LOC560708 homolog	3.66273	5.14138	9.94156e-18	9.52463e-17
cbx1a	chromobox homolog 1a (HP1 beta homolog Drosophila)	3.65898	4.69117	2.53615e-17	2.33742e-16
LOC108899036	deleted in malignant brain tumors 1 protein	3.65646	6.10136	2.57558e-18	2.59595e-17
adkb	adenosine kinase b	3.65611	3.7258	4.4074e-16	3.64222e-15
LOC108878247	kinesin-like protein KIF27	3.65502	0.742642	1.75231e-08	6.68717e-08
scpep1	serine carboxypeptidase 1	3.65178	6.73007	1.82905e-18	1.87036e-17
mpi	mannose phosphate isomerase	3.65155	3.0712	8.62173e-15	6.3313e-14
LOC108889094	vacuolar protein sorting-associated protein 37C	3.64993	3.86375	3.06268e-16	2.56623e-15
smchd1	structural maintenance of chromosomes flexible hinge domain containing 1	3.64653	6.02001	3.20534e-18	3.20363e-17
pgm3	phosphoglucomutase 3	3.64408	3.42175	1.82993e-15	1.43418e-14
grna	granulin a	3.64237	9.44384	1.09663e-18	1.14317e-17
mvp	major vault protein	3.64135	5.00622	1.76846e-17	1.6491e-16
LOC108884985	translocon-associated protein subunit alpha	3.64079	6.11918	3.22667e-18	3.22067e-17
ero1a	endoplasmic reticulum oxidoreductase 1 alpha	3.64003	4.49035	5.38769e-17	4.80925e-16
LOC108885802	interferon-induced, double-stranded RNA-activated protein kinase	3.63817	6.96329	2.01433e-18	2.05284e-17
arpc5b	actin related protein 2/3 complex, subunit 5B	3.63694	6.00085	3.7715e-18	3.73965e-17
LOC108894179	circadian-associated transcriptional repressor	3.63275	0.643336	5.55763e-08	1.9929e-07
ckba	creatine kinase, brain a	3.63046	6.44251	3.00496e-18	3.01338e-17
LOC108895523	tripartite motif-containing protein 16-like	3.62953	2.32668	6.40944e-13	3.95674e-12
pdha1a	pyruvate dehydrogenase E1 subunit alpha 1a	3.6271	6.49349	3.06554e-18	3.07208e-17
LOC108900682	lamin-B2-like	3.62627	6.84735	2.55821e-18	2.58087e-17
LOC108874755	membrane-spanning 4-domains subfamily A member 15	3.62464	5.61623	6.5926e-18	6.39767e-17
dnmt3bb.1	DNA (cytosine-5-)-methyltransferase 3 beta, duplicate b.1	3.6238	3.23016	5.03571e-15	3.75853e-14
LOC108903060	prostaglandin reductase 1-like	3.6237	3.25366	4.89831e-15	3.66143e-14
gsk3ba	glycogen synthase kinase 3 beta, genome duplicate a	3.62182	3.75418	6.80703e-16	5.52502e-15
mcf2la	mcf.2 cell line derived transforming sequence-like a	3.61683	4.81862	3.55184e-17	3.22234e-16
lpar2b	lysophosphatidic acid receptor 2b	3.61554	4.84424	3.55595e-17	3.22395e-16
LOC108892959	galactose mutarotase	3.61324	1.81131	2.26451e-11	1.18897e-10
tapbpl	TAP binding protein like	3.61007	4.78465	4.3042e-17	3.8743e-16
LOC108884693	zinc transporter ZIP1	3.60979	4.43379	9.95165e-17	8.73282e-16
cldn15a	claudin 15a	3.6072	0.536622	1.48872e-07	5.08484e-07
prmt6	protein arginine methyltransferase 6	3.6053	2.88737	3.8685e-14	2.66017e-13
LOC108902294	probable E3 ubiquitin-protein ligase HERC4	3.60287	7.36634	2.98071e-18	2.99106e-17
LOC108878404	histone H2A.V	3.60273	7.9494	2.53695e-18	2.56114e-17
msh2	mutS homolog 2 (E. coli)	3.59827	3.84768	6.373e-16	5.18112e-15
psmd12	proteasome 26S subunit, non-ATPase 12	3.59669	5.90455	7.59158e-18	7.32926e-17
tnfaip8l1	tumor necrosis factor, alpha-induced protein 8-like 1	3.5937	2.7909	6.65388e-14	4.49331e-13
klhl2	kelch-like family member 2	3.59298	2.74741	7.86373e-14	5.26772e-13
LOC108889467	putative helicase mov-10-B.2	3.59095	7.03197	4.0772e-18	4.03214e-17
naglu	N-acetylglucosaminidase, alpha	3.58868	3.05166	1.99023e-14	1.41385e-13
atp6v1e1b	ATPase H+ transporting V1 subunit E1b	3.58834	6.16774	6.95687e-18	6.74246e-17
immp2l	inner mitochondrial membrane peptidase subunit 2	3.58642	2.03641	6.5024e-12	3.62283e-11
rfc3	replication factor C (activator 1) 3	3.58073	4.29212	2.0431e-16	1.73907e-15
LOC108891289	crossover junction endonuclease EME1-like	3.57757	0.4213	3.10482e-07	1.01021e-06
acp5b	acid phosphatase 5b, tartrate resistant	3.5749	3.43455	4.24209e-15	3.18995e-14
LOC108884779	tripartite motif-containing protein 16-like	3.57489	3.54562	2.77884e-15	2.14103e-14
lsm6	LSM6 homolog, U6 small nuclear RNA and mRNA degradation associated	3.5736	4.72684	8.09834e-17	7.14403e-16
glmna	glomulin, FKBP associated protein a	3.57285	3.24554	9.20004e-15	6.7461e-14
ppid	peptidylprolyl isomerase D	3.57	4.12604	3.87769e-16	3.22041e-15
psmc5	proteasome 26S subunit, ATPase 5	3.56784	6.653	7.0109e-18	6.79045e-17
fancc	FA complementation group C	3.56091	2.76993	1.08689e-13	7.18163e-13
LOC108881898	proteasome subunit beta type-9	3.55569	4.82027	8.9393e-17	7.85822e-16
plk3	polo-like kinase 3 (Drosophila)	3.55388	5.84476	1.54501e-17	1.45162e-16
igfbp3	insulin-like growth factor binding protein 3	3.55153	3.01309	3.21826e-14	2.2345e-13
ap1m3	adaptor related protein complex 1 subunit mu 3	3.55079	4.7085	1.14945e-16	9.99913e-16
LOC108899107	protocadherin gamma-A12-like	3.55042	-1.97678	0.0231566	0.0362718
LOC108874378	apoptosis regulator BAX-like	3.5504	3.55665	3.32795e-15	2.54067e-14
rrp12	ribosomal RNA processing 12 homolog	3.54839	5.28668	3.09174e-17	2.81837e-16
LOC108893706	moesin	3.54699	9.5152	4.93216e-18	4.8426e-17
pds5a	PDS5 cohesin associated factor A	3.54355	6.09079	1.47327e-17	1.39022e-16
dnajc2	DnaJ (Hsp40) homolog, subfamily C, member 2	3.54124	4.8131	1.05748e-16	9.23655e-16
LOC108899588	uncharacterized LOC108899588	3.53948	3.1958	1.67444e-14	1.20029e-13
pgls	6-phosphogluconolactonase	3.53913	4.44203	2.51491e-16	2.12622e-15
grwd1	glutamate-rich WD repeat containing 1	3.53845	4.85563	1.01263e-16	8.88087e-16
LOC108880941	tripartite motif-containing protein 16-like	3.53845	3.67195	2.71247e-15	2.09311e-14
fhdc2	FH2 domain containing 2	3.53651	1.55906	2.33802e-10	1.09966e-09
glsb	glutaminase b	3.53249	3.8063	1.73007e-15	1.36088e-14
LOC108873291	nucleolar protein 4-like	3.53116	3.11975	2.91329e-14	2.03119e-13
stap2a	signal transducing adaptor family member 2a	3.52909	1.19267	2.53628e-09	1.07094e-08
mif	macrophage migration inhibitory factor	3.52536	6.02605	2.05421e-17	1.90728e-16
prpf19	pre-mRNA processing factor 19	3.52449	6.47346	1.52668e-17	1.43701e-16
rpl5a	ribosomal protein L5a	3.52399	6.31816	1.69631e-17	1.58477e-16
LOC108880951	endoplasmic reticulum aminopeptidase 1-like	3.52256	5.49673	3.55204e-17	3.22234e-16
LOC127141762	uncharacterized LOC127141762	3.52224	-0.0455298	9.70011e-06	2.58853e-05
rad52	RAD52 homolog, DNA repair protein	3.52217	1.5296	2.27481e-10	1.0706e-09
LOC108892083	uncharacterized LOC108892083	3.52216	2.26315	2.93825e-12	1.69615e-11
ksr2	kinase suppressor of ras 2	3.51668	-0.124829	9.03861e-06	2.42417e-05
LOC108888725	E3 ubiquitin-protein ligase TRIM21	3.51476	1.60087	1.77894e-10	8.47577e-10
septin12	septin 12	3.5132	7.10475	1.34122e-17	1.2696e-16
LOC108877629	GTPase IMAP family member 7	3.51257	4.07383	9.16389e-16	7.35459e-15
LOC108885334	actin-related protein 2/3 complex subunit 5-A	3.50998	8.35529	1.01652e-17	9.73273e-17
atp6v1ba	ATPase, H+ transporting, lysosomal, V1 subunit B, member a	3.509	6.78233	1.64829e-17	1.54182e-16
dcps	decapping enzyme, scavenger	3.50789	3.63919	4.23633e-15	3.18884e-14
lypla2	lysophospholipase 2	3.50733	5.8223	3.22974e-17	2.94239e-16
bysl	bystin-like	3.50696	4.45176	3.79302e-16	3.15184e-15
psmb3	proteasome 20S subunit beta 3	3.50604	6.61871	1.87705e-17	1.74711e-16
cd83	CD83 molecule	3.50435	7.29841	1.43743e-17	1.35725e-16
psmd14	proteasome 26S subunit, non-ATPase 14	3.50219	5.82065	3.50148e-17	3.18224e-16
pigf	phosphatidylinositol glycan anchor biosynthesis, class F	3.50199	1.73363	7.834e-11	3.87116e-10
dbn1	drebrin 1	3.4992	5.46003	5.29082e-17	4.72839e-16
calr3b	calreticulin 3b	3.49672	7.80559	1.40202e-17	1.32465e-16
wdr3	WD repeat domain 3	3.49461	4.69061	2.67589e-16	2.25851e-15
LOC127142136	E3 ubiquitin-protein ligase TRIM39-like	3.49444	1.6415	1.36546e-10	6.57031e-10
LOC108890939	protein mono-ADP-ribosyltransferase PARP14	3.49387	1.33269	1.25795e-09	5.47944e-09
prep	prolyl endopeptidase	3.49345	3.25101	2.53153e-14	1.77823e-13
nat9	N-acetyltransferase 9 (GCN5-related, putative)	3.49312	1.87554	3.14885e-11	1.62714e-10
nnt	nicotinamide nucleotide transhydrogenase	3.49177	6.36669	2.71858e-17	2.49485e-16
LOC108874185	sodium channel subunit beta-4	3.49166	2.88118	1.31553e-13	8.63165e-13
hat1	histone acetyltransferase 1	3.49119	5.51534	5.62323e-17	5.01058e-16
LOC108880124	deoxynucleoside triphosphate triphosphohydrolase SAMHD1	3.49053	1.11535	6.38187e-09	2.56709e-08
LOC108892071	myelin-oligodendrocyte glycoprotein	3.48963	3.37315	1.58246e-14	1.1387e-13
zgc:110239	uncharacterized protein LOC550326 homolog	3.48718	6.91734	2.18482e-17	2.02605e-16
pdss1	prenyl (decaprenyl) diphosphate synthase, subunit 1	3.48609	4.50655	4.79682e-16	3.94884e-15
nedd8	NEDD8 ubiquitin like modifier	3.4853	4.72349	3.00435e-16	2.52158e-15
tpi1a	triosephosphate isomerase 1a	3.48237	4.11072	1.26632e-15	1.00823e-14
myo1g	myosin IG	3.48118	6.60557	2.79331e-17	2.5603e-16
npdc1a	neural proliferation, differentiation and control, 1a	3.47605	5.18479	1.46934e-16	1.26574e-15
prkar1b	protein kinase, cAMP-dependent, regulatory, type I, beta	3.47557	4.33896	8.07928e-16	6.52244e-15
them4	thioesterase superfamily member 4	3.47511	-0.605292	0.000159262	0.000356467
psmd1	proteasome 26S subunit, non-ATPase 1	3.47251	6.7184	3.02067e-17	2.75861e-16
LOC108883554	uncharacterized LOC108883554	3.46743	5.21327	1.61318e-16	1.3841e-15
LOC108900105	E3 ubiquitin-protein ligase DTX1	3.45599	4.87136	3.2506e-16	2.71462e-15
LOC108900629	myelin-oligodendrocyte glycoprotein	3.44638	2.5867	8.81633e-13	5.38728e-12
scly	selenocysteine lyase	3.4459	4.14405	1.97999e-15	1.54856e-14
LOC108874709	uncharacterized LOC108874709	3.44497	2.80624	3.2195e-13	2.04546e-12
usp14	ubiquitin specific peptidase 14 (tRNA-guanine transglycosylase)	3.44485	5.60523	1.04393e-16	9.13411e-16
ndufb9	NADH:ubiquinone oxidoreductase subunit B9	3.44299	5.24351	1.62101e-16	1.39002e-15
LOC108878535	nuclear factor 7, brain-like	3.44255	1.25782	3.51264e-09	1.45781e-08
umps	uridine monophosphate synthetase	3.44189	3.82834	5.57256e-15	4.14687e-14
calr3a	calreticulin 3a	3.44187	7.36255	3.79563e-17	3.4371e-16
LOC108897799	uncharacterized LOC108897799	3.43991	4.78318	5.19725e-16	4.26214e-15
dctpp1	dCTP pyrophosphatase 1	3.43814	3.08997	8.50978e-14	5.68529e-13
oip5	opa interacting protein 5	3.43483	2.95759	1.81223e-13	1.17471e-12
LOC108879620	E3 ubiquitin-protein ligase TRIM39	3.4344	2.6296	9.01122e-13	5.49074e-12
acp1	acid phosphatase 1	3.43427	4.91474	4.30057e-16	3.55786e-15
LOC108886537	ninjurin-1	3.4334	5.05806	3.34232e-16	2.78502e-15
sumo3b	small ubiquitin like modifier 3b	3.43046	4.77753	5.63846e-16	4.60637e-15
timm13	translocase of inner mitochondrial membrane 13 homolog (yeast)	3.4301	4.69196	7.16155e-16	5.79712e-15
si:dkey-69o16.5	Alpha-aspartyl dipeptidase-like	3.42705	4.53422	9.88416e-16	7.9242e-15
camk1da	calcium/calmodulin-dependent protein kinase 1Da	3.42181	-1.74401	0.00962572	0.0162158
LOC108882097	specifically androgen-regulated gene protein-like	3.41684	1.56962	5.0641e-10	2.29772e-09
LOC108897899	nucleosome assembly protein 1-like 1	3.41571	6.51475	8.24325e-17	7.25908e-16
egln2	egl-9 family hypoxia-inducible factor 2	3.41356	5.94239	1.25193e-16	1.08467e-15
LOC127140194	cytochrome c oxidase subunit 1-like	3.41169	9.73679	4.25486e-17	3.83448e-16
tmem154	transmembrane protein 154	3.41141	6.22805	1.0503e-16	9.18449e-16
arhgef1a	Rho guanine nucleotide exchange factor (GEF) 1a	3.41134	5.01629	5.27214e-16	4.3212e-15
erap2	endoplasmic reticulum aminopeptidase 2	3.40491	7.10661	7.47353e-17	6.60836e-16
LOC108898610	N-alpha-acetyltransferase 60-like	3.40236	-0.0829838	1.67344e-05	4.31257e-05
LOC108878923	protein AATF	3.40181	3.69498	1.45567e-14	1.05099e-13
engl	endoglin, like	3.39795	4.64244	1.18888e-15	9.49083e-15
LOC108878390	VIP36-like protein	3.3956	5.03716	6.35911e-16	5.17262e-15
nifk	nucleolar protein interacting with the FHA domain of MKI67	3.39469	5.41628	2.77066e-16	2.33325e-15
gadd45gip1	growth arrest and DNA-damage-inducible, gamma interacting protein 1	3.39308	4.12685	4.31007e-15	3.23764e-14
aacs	acetoacetyl-CoA synthetase	3.39278	1.84329	1.02624e-10	5.00049e-10
LOC108882506	sodium channel subunit beta-4	3.39108	2.83886	5.27836e-13	3.29229e-12
spag1b	sperm associated antigen 1b	3.39093	4.63164	1.39945e-15	1.10894e-14
cdkn2aipnl	CDKN2A interacting protein N-terminal like	3.39062	4.29351	2.92817e-15	2.24917e-14
trmt6	tRNA methyltransferase 6 non-catalytic subunit	3.38838	4.41005	2.32344e-15	1.80309e-14
fxr2	FMR1 autosomal homolog 2	3.38719	5.41877	3.10284e-16	2.59844e-15
LOC108886919	trafficking protein particle complex subunit 12-like	3.38563	2.32144	8.47989e-12	4.65048e-11
eif4g1a	eukaryotic translation initiation factor 4 gamma, 1a	3.37548	7.25608	1.13595e-16	9.88742e-16
zte38	zebrafish testis-expressed 38	3.37536	-0.876833	0.000820646	0.00164195
prim2	DNA primase subunit 2	3.37415	3.56655	3.13911e-14	2.18257e-13
LOC108900143	mitochondrial import inner membrane translocase subunit Tim10	3.36971	4.04038	7.84186e-15	5.77554e-14
LOC108899918	heterogeneous nuclear ribonucleoprotein A/B	3.36922	6.34071	1.90425e-16	1.62732e-15
nol7	nucleolar protein 7	3.3658	3.99143	9.40461e-15	6.88267e-14
cnn2	calponin 2	3.36159	7.36964	1.36968e-16	1.18192e-15
ccdc103	coiled-coil domain containing 103	3.35967	-0.342995	6.4902e-05	0.000153833
slc20a1b	solute carrier family 20 member 1b	3.35909	6.24906	2.36774e-16	2.00857e-15
hcls1	hematopoietic cell-specific Lyn substrate 1	3.35903	7.54695	1.35664e-16	1.17269e-15
agps	alkylglycerone phosphate synthase	3.3583	5.61876	3.95177e-16	3.27651e-15
nup205	nucleoporin 205	3.357	5.7476	3.57943e-16	2.97764e-15
LOC108901936	FA complementation group A	3.354	3.25779	1.3043e-13	8.56165e-13
pald1a	phosphatase domain containing paladin 1a	3.35391	6.66319	2.03821e-16	1.73687e-15
samhd1	SAM domain and HD domain 1	3.35379	2.4064	6.84408e-12	3.79352e-11
mettl18	methyltransferase like 18	3.35369	3.31498	1.00159e-13	6.64424e-13
parm1	prostate androgen-regulated mucin-like protein 1	3.35284	4.46629	3.47215e-15	2.64404e-14
LOC108893025	stromal interaction molecule 1	3.35202	2.77592	1.14833e-12	6.91573e-12
hdac1	histone deacetylase 1	3.35085	6.32683	2.57061e-16	2.17208e-15
nap1l1	nucleosome assembly protein 1-like 1	3.34976	6.78847	2.05434e-16	1.74764e-15
srpk1b	SRSF protein kinase 1b	3.34872	4.32568	4.85586e-15	3.63151e-14
rhoab	ras homolog gene family, member Ab	3.34856	8.36437	1.35787e-16	1.17307e-15
tp53i3	tumor protein p53 inducible protein 3	3.34482	1.42139	2.37055e-09	1.00434e-08
ndor1	NADPH dependent diflavin oxidoreductase 1	3.34399	3.00808	3.98325e-13	2.5137e-12
pum3	pumilio RNA-binding family member 3	3.34016	4.95966	1.63579e-15	1.28874e-14
robo3	roundabout, axon guidance receptor, homolog 3 (Drosophila)	3.33969	1.3934	3.03521e-09	1.2709e-08
llph	LLP homolog, long-term synaptic facilitation factor	3.33598	5.66447	5.36582e-16	4.3908e-15
sarnp	SAP domain containing ribonucleoprotein	3.33147	6.00031	4.35526e-16	3.60111e-15
caprin1a	cell cycle associated protein 1a	3.33102	5.52771	6.61908e-16	5.37783e-15
LOC108877813	cytochrome c oxidase subunit 4 isoform 1, mitochondrial	3.3306	7.75323	2.03941e-16	1.73691e-15
LOC108892338	peptidyl-prolyl cis-trans isomerase B-like	3.32805	4.3464	6.63616e-15	4.90437e-14
LOC108879700	akirin-2-like	3.32563	1.09521	2.04759e-08	7.74519e-08
fancb	FA complementation group B	3.32462	2.51081	5.73349e-12	3.21709e-11
LOC127139103	chromosome alignment-maintaining phosphoprotein 1	3.3244	0.497679	9.79997e-07	2.97843e-06
rgn	regucalcin	3.32066	3.60693	5.68595e-14	3.86573e-13
LOC108902810	uncharacterized LOC108902810	3.31741	1.93197	1.19903e-10	5.80104e-10
cdt1	chromatin licensing and DNA replication factor 1	3.31502	2.78393	1.5327e-12	9.11014e-12
gpr184	G protein-coupled receptor 184	3.3145	4.87529	2.72954e-15	2.10521e-14
mfsd1	major facilitator superfamily domain containing 1	3.31321	6.02112	5.72669e-16	4.67337e-15
arhgdia	Rho GDP dissociation inhibitor (GDI) alpha	3.31169	9.66656	2.17043e-16	1.84432e-15
mrpl1	mitochondrial ribosomal protein L1	3.31161	3.61525	5.95863e-14	4.04197e-13
cnpy1	canopy FGF signaling regulator 1	3.31039	2.1008	4.83072e-11	2.43921e-10
LOC108898497	SWI/SNF-related matrix-associated actin-dependent regulator of chromatin subfamily E member 1	3.30616	6.81072	4.09524e-16	3.38985e-15
LOC108876928	oxysterol-binding protein-related protein 3	3.30274	4.73539	4.06554e-15	3.07256e-14
pccb	propionyl-CoA carboxylase subunit beta	3.30247	4.16387	1.40559e-14	1.01678e-13
dhdds	dehydrodolichyl diphosphate synthase	3.29956	3.21018	2.95265e-13	1.88148e-12
nup35	nucleoporin 35	3.29896	3.45618	1.35501e-13	8.87906e-13
LOC108891260	uncharacterized LOC108891260	3.29737	5.19549	1.61712e-15	1.2747e-14
ankrd10a	ankyrin repeat domain 10a	3.2951	3.47982	1.14233e-13	7.53464e-13
sf3b2	splicing factor 3b, subunit 2	3.2948	6.12669	7.12517e-16	5.77077e-15
shmt1	serine hydroxymethyltransferase 1 (soluble)	3.29463	5.4318	1.29015e-15	1.02611e-14
ganabb	glucosidase II alpha subunit b	3.29377	6.53953	5.67779e-16	4.63599e-15
LOC108890246	RNA-binding protein 4B-like	3.29329	0.672503	2.53377e-07	8.38195e-07
LOC108897787	rho-related GTP-binding protein RhoG	3.2927	7.9151	3.64261e-16	3.02852e-15
pwp2h	PWP2 small subunit processome component	3.28941	4.17863	1.6295e-14	1.17199e-13
tert	telomerase reverse transcriptase	3.28897	1.20782	1.09542e-08	4.28032e-08
sf3a2	splicing factor 3a, subunit 2	3.2883	4.87122	3.96585e-15	3.00326e-14
LOC108888716	E3 ubiquitin-protein ligase TRIM21-like	3.28669	3.92943	3.48391e-14	2.40893e-13
LOC108880288	WD repeat-containing protein 46-like	3.28328	2.5567	7.79345e-12	4.29252e-11
rab32a	RAB32a, member RAS oncogene family	3.28304	4.8974	4.03941e-15	3.05435e-14
ssbp1	single-stranded DNA binding protein 1	3.28132	4.60937	7.3615e-15	5.43241e-14
ctsc	cathepsin C	3.28078	8.60289	3.95914e-16	3.2808e-15
nampt2	nicotinamide phosphoribosyltransferase 2	3.28052	4.84011	4.74344e-15	3.5492e-14
cfl1	cofilin 1	3.28015	10.3172	3.52366e-16	2.93287e-15
chchd4a	coiled-coil-helix-coiled-coil-helix domain containing 4a	3.27944	3.04602	8.32794e-13	5.09921e-12
ntmt1	N-terminal Xaa-Pro-Lys N-methyltransferase 1	3.27811	4.22343	1.67218e-14	1.19925e-13
pudp	pseudouridine 5'-phosphatase	3.27747	3.03701	7.4303e-13	4.56259e-12
arpc2	actin related protein 2/3 complex, subunit 2	3.2771	8.09848	4.53614e-16	3.74449e-15
LOC108879442	large proline-rich protein BAG6	3.27659	2.15268	5.50175e-11	2.76227e-10
atp1a3b	ATPase Na+/K+ transporting subunit alpha 3b	3.27217	3.90179	4.60427e-14	3.15601e-13
mix23	mitochondrial matrix import factor 23	3.27179	2.2263	4.32566e-11	2.19298e-10
cbx5	chromobox homolog 5 (HP1 alpha homolog, Drosophila)	3.27085	5.31781	2.11688e-15	1.65132e-14
tomm40l	translocase of outer mitochondrial membrane 40 homolog, like	3.26993	4.46366	1.13532e-14	8.26851e-14
LOC108897280	cyclin-dependent kinase 2-associated protein 1	3.26929	4.17566	2.13931e-14	1.51689e-13
LOC108879848	glycolipid transfer protein	3.26865	4.67381	7.69718e-15	5.67176e-14
pggt1b	protein geranylgeranyltransferase type I, beta subunit	3.26551	5.06921	4.17837e-15	3.15308e-14
LOC108899821	ATP-binding cassette sub-family D member 2	3.26446	3.6274	1.10031e-13	7.2671e-13
LOC108889282	inositol hexakisphosphate and diphosphoinositol-pentakisphosphate kinase 1-like	3.2625	5.58957	1.82629e-15	1.43282e-14
tmem62	transmembrane protein 62	3.26196	3.18257	5.92804e-13	3.67768e-12
LOC108877838	cytochrome b-c1 complex subunit Rieske, mitochondrial	3.25799	5.50771	2.12121e-15	1.65384e-14
rfc1	replication factor C (activator 1) 1	3.25518	4.76279	7.86909e-15	5.79276e-14
chkb	choline kinase beta	3.25179	5.10676	4.95183e-15	3.6996e-14
LOC108887834	proteasome subunit alpha type-4	3.24977	6.7505	1.04352e-15	8.35259e-15
gpatch4	G patch domain containing 4	3.24927	3.93921	5.1635e-14	3.51529e-13
snx1a	sorting nexin 1a	3.24713	7.36558	8.74299e-16	7.03558e-15
antkmt	adenine nucleotide translocase lysine methyltransferase	3.24668	1.69318	8.53887e-10	3.78744e-09
LOC108899993	uncharacterized LOC108899993	3.24653	0.369791	2.20435e-06	6.38577e-06
LOC108899256	lamin-A-like	3.24578	0.259392	5.41092e-06	1.49324e-05
mrpl11	mitochondrial ribosomal protein L11	3.24528	5.02727	6.08328e-15	4.50907e-14
nrd1a	nardilysin a (N-arginine dibasic convertase)	3.24371	4.401	1.89311e-14	1.34933e-13
nup107	nucleoporin 107	3.2425	4.15899	3.43549e-14	2.37764e-13
mfhas1	multifunctional ROCO family signaling regulator 1	3.24031	2.39469	2.29287e-11	1.20302e-10
LOC108888414	protein YIF1B	3.23732	3.78044	1.05077e-13	6.96127e-13
psmb1	proteasome 20S subunit beta 1	3.23672	6.9374	1.19442e-15	9.52999e-15
khsrp	KH-type splicing regulatory protein	3.23631	5.88215	2.15694e-15	1.67925e-14
lrch4	leucine-rich repeats and calponin homology (CH) domain containing 4	3.23405	5.80565	2.37456e-15	1.84086e-14
LOC108886088	alpha-N-acetylgalactosaminidase	3.23388	5.28625	3.90879e-15	2.96453e-14
LOC108890932	integrin alpha-3-like	3.23013	1.66635	1.39457e-09	6.03602e-09
rad51b	RAD51 paralog B	3.22907	1.88414	3.9183e-10	1.80293e-09
atg7	ATG7 autophagy related 7 homolog (S. cerevisiae)	3.22697	4.91485	9.37088e-15	6.86467e-14
saal1	serum amyloid A-like 1	3.22687	3.6202	1.85237e-13	1.19969e-12
dkc1	dyskeratosis congenita 1, dyskerin	3.22672	7.20665	1.27918e-15	1.01793e-14
hm13	histocompatibility (minor) 13	3.2267	6.61697	1.61013e-15	1.26986e-14
ube2nb	ubiquitin-conjugating enzyme E2Nb	3.22487	7.35469	1.26066e-15	1.00425e-14
nocta	nocturnin a	3.22416	2.89686	2.85841e-12	1.65324e-11
mmd	monocyte to macrophage differentiation-associated	3.2237	5.77514	2.86974e-15	2.20767e-14
LOC108880798	transcription factor IIIA	3.22001	2.91354	2.7639e-12	1.5998e-11
LOC108898008	probable histone deacetylase 1-B	3.21826	6.33682	2.1327e-15	1.66194e-14
si:dkey-65b12.6	IgGFc-binding protein	3.21682	-1.58076	0.0173117	0.027832
LOC108877112	uncharacterized LOC108877112	3.21555	1.52685	3.78348e-09	1.56288e-08
adar	adenosine deaminase RNA specific	3.21541	5.80897	3.18646e-15	2.43636e-14
trmt112	tRNA methyltransferase activator subunit 11-2	3.21071	4.20424	4.9571e-14	3.38705e-13
gar1	GAR1 homolog, ribonucleoprotein	3.21059	5.28871	5.61574e-15	4.17693e-14
stard9	StAR-related lipid transfer (START) domain containing 9	3.20976	2.87364	3.49042e-12	1.99954e-11
hpse	heparanase	3.20972	4.04925	6.78483e-14	4.57969e-13
si:ch211-278j3.3	E3 ubiquitin-protein ligase RNF19B	3.20582	2.82544	5.18331e-12	2.91928e-11
LOC108899976	ATP-binding cassette sub-family F member 2-like	3.20289	3.39832	5.6325e-13	3.50301e-12
LOC108881002	Ig heavy chain V region 914-like	3.20278	3.25725	8.85656e-13	5.40966e-12
eaf2	ELL associated factor 2	3.20172	5.32657	6.1947e-15	4.58261e-14
capza1a	capping actin protein of muscle Z-line subunit alpha 1a	3.19983	6.35377	2.84415e-15	2.19023e-14
dhrs4	dehydrogenase/reductase (SDR family) member 4	3.19974	3.07609	1.91531e-12	1.12817e-11
ece2a	endothelin converting enzyme 2a	3.19838	0.18521	1.10293e-05	2.91505e-05
LOC108901784	LYR motif-containing protein 2-like	3.19838	0.18521	1.10293e-05	2.91505e-05
efhd2	EF-hand domain family, member D2	3.1983	6.60379	2.56666e-15	1.98467e-14
LOC108891219	calcyphosin-like protein	3.19793	-2.07901	0.0347041	0.0523504
LOC108894217	isocitrate dehydrogenase [NAD] subunit alpha, mitochondrial	3.19606	5.72806	4.63245e-15	3.47134e-14
LOC108880797	stress-induced-phosphoprotein 1	3.19222	1.39632	8.95161e-09	3.53827e-08
LOC108878330	zinc finger CCHC domain-containing protein 7	3.18879	1.58662	3.59766e-09	1.49104e-08
LOC108898048	interferon alpha-inducible protein 27-like protein 2A	3.18831	8.51535	1.82835e-15	1.43368e-14
LOC108874380	proteasome activator complex subunit 3-like	3.18773	1.88839	5.37469e-10	2.43057e-09
tchp	trichoplein, keratin filament binding	3.18695	3.55602	4.23933e-13	2.66746e-12
mydgf	myeloid-derived growth factor	3.18647	5.4863	6.6983e-15	4.94785e-14
LOC108895357	E3 ubiquitin-protein ligase TRIM21	3.18504	4.06105	9.3142e-14	6.19518e-13
ywhaba	tyrosine 3-monooxygenase/tryptophan 5-monooxygenase activation protein, beta polypeptide a	3.18485	9.47123	1.77025e-15	1.39103e-14
LOC108883618	alpha/beta hydrolase domain-containing protein 17A	3.18067	3.23549	1.37213e-12	8.19139e-12
faima	Fas apoptotic inhibitory molecule a	3.17786	2.17974	1.46455e-10	7.03135e-10
LOC108895809	cytochrome c oxidase subunit 5B, mitochondrial	3.17605	7.20206	2.93131e-15	2.25043e-14
cnp	2',3'-cyclic nucleotide 3' phosphodiesterase	3.1752	6.84465	3.3693e-15	2.56963e-14
tmem97	transmembrane protein 97	3.17412	0.291592	5.53388e-06	1.52356e-05
LOC108874542	acyl-CoA-binding protein	3.17243	5.3709	9.38411e-15	6.87102e-14
LOC108902650	coiled-coil-helix-coiled-coil-helix domain-containing protein 5	3.17179	3.10592	2.43274e-12	1.41357e-11
LOC108891824	proteasome subunit alpha type-6	3.17015	5.71785	7.06383e-15	5.2153e-14
slc25a35	solute carrier family 25 member 35	3.16771	3.63265	3.99222e-13	2.5183e-12
LOC127139650	NLR family CARD domain-containing protein 3-like	3.16759	4.74783	2.95724e-14	2.06089e-13
LOC108896727	biliverdin reductase A-like	3.16707	0.174703	8.46913e-06	2.28069e-05
LOC108889200	uncharacterized LOC108889200	3.16676	3.20916	1.62435e-12	9.62827e-12
cep55l	centrosomal protein 55 like	3.16574	4.67575	3.46301e-14	2.39558e-13
LOC108887621	small nuclear ribonucleoprotein G	3.16521	5.52323	9.06414e-15	6.64969e-14
nudt14	nudix (nucleoside diphosphate linked moiety X)-type motif 14	3.16286	3.77947	2.65814e-13	1.70031e-12
LOC108873213	protein EFR3 homolog B	3.16058	-0.945449	0.00216503	0.00405795
myca	MYC proto-oncogene, bHLH transcription factor a	3.15875	3.67729	4.09421e-13	2.58047e-12
LOC108902723	galectin-3-binding protein A-like	3.15786	6.22529	6.03303e-15	4.47623e-14
psmg1	proteasome (prosome, macropain) assembly chaperone 1	3.15781	5.22129	1.38785e-14	1.00516e-13
LOC127138919	uncharacterized LOC127138919	3.15272	1.70283	2.34918e-09	9.96132e-09
rrp15	ribosomal RNA processing 15 homolog	3.15213	4.77934	3.6417e-14	2.51341e-13
tmem160	transmembrane protein 160	3.15022	4.51299	5.86002e-14	3.98047e-13
LOC108897149	acyl-CoA-binding protein	3.14744	5.33777	1.4417e-14	1.04191e-13
thumpd3	THUMP domain containing 3	3.14728	3.87279	2.68614e-13	1.71602e-12
LOC108886002	tektin-4-like	3.14688	1.00237	9.51185e-08	3.32904e-07
LOC108879916	septin-6	3.1466	6.55935	6.07468e-15	4.50491e-14
ipo9	importin 9	3.14385	5.69468	1.09659e-14	7.99805e-14
ctsz	cathepsin Z	3.14266	7.95154	4.23866e-15	3.18896e-14
slc35e1	solute carrier family 35 member E1	3.14068	4.98294	3.18024e-14	2.21014e-13
dbnlb	drebrin-like b	3.14004	6.76258	6.18427e-15	4.57715e-14
LOC108877625	coiled-coil domain-containing protein 134	3.13804	2.93834	6.62434e-12	3.68804e-11
LOC108883564	protein FAM102B	3.13673	2.81115	1.26093e-11	6.79852e-11
LOC108890418	ataxin-2-like protein	3.13631	4.72197	5.04332e-14	3.44127e-13
LOC108899713	DNA-directed RNA polymerases I and III subunit RPAC1-like	3.13623	-0.508382	0.000214124	0.000469817
LOC108891412	ADP-sugar pyrophosphatase	3.13441	4.07929	1.91421e-13	1.23814e-12
ing2	inhibitor of growth family, member 2	3.13395	3.28207	1.94264e-12	1.14293e-11
LOC108896082	protein Daple-like	3.13358	5.24471	1.98173e-14	1.40848e-13
LOC108897885	mitogen-activated protein kinase kinase kinase 7-like	3.13263	3.77384	4.05711e-13	2.55816e-12
LOC108878490	immediate early response 3-interacting protein 1	3.13096	4.24473	1.39555e-13	9.14071e-13
mettl1	methyltransferase 1, tRNA methylguanosine	3.12658	3.19524	2.97906e-12	1.71641e-11
LOC108891941	exosome complex component RRP40	3.12568	3.82846	4.22558e-13	2.65992e-12
snrnp40	small nuclear ribonucleoprotein 40 (U5)	3.12295	4.82861	5.15808e-14	3.5132e-13
irf3	interferon regulatory factor 3	3.1229	5.32757	2.14935e-14	1.52286e-13
LOC108890721	39S ribosomal protein L48, mitochondrial	3.12179	4.26581	1.50423e-13	9.82683e-13
LOC108890894	myosin heavy chain, fast skeletal muscle	3.12038	2.40445	8.89321e-11	4.36872e-10
abcf2b	ATP-binding cassette, sub-family F (GCN20), member 2b	3.11892	5.81487	1.48833e-14	1.07406e-13
pkma	pyruvate kinase M1/2a	3.118	8.53934	5.84e-15	4.33515e-14
LOC108888892	nesprin-2	3.11671	5.02617	4.17206e-14	2.86629e-13
eif4ea	eukaryotic translation initiation factor 4ea	3.11647	3.34263	1.98313e-12	1.16538e-11
LOC108895734	SERTA domain-containing protein 2	3.1149	0.737037	6.94457e-07	2.15461e-06
ube2v1	ubiquitin-conjugating enzyme E2 variant 1	3.11467	6.71023	9.57397e-15	6.9998e-14
ppil3	peptidylprolyl isomerase (cyclophilin)-like 3	3.1125	3.36706	2.08248e-12	1.2209e-11
LOC108890831	protein mono-ADP-ribosyltransferase PARP14	3.11162	3.16816	4.23443e-12	2.40832e-11
cyfip2	cytoplasmic FMR1 interacting protein 2	3.11131	5.83896	1.65259e-14	1.18725e-13
tram1	translocation associated membrane protein 1	3.1113	5.65084	1.91597e-14	1.36432e-13
dtymk	deoxythymidylate kinase (thymidylate kinase)	3.10952	4.07843	2.70352e-13	1.72566e-12
timm50	translocase of inner mitochondrial membrane 50 homolog (S. cerevisiae)	3.10534	3.78357	6.02046e-13	3.72887e-12
arl8bb	ADP-ribosylation factor-like 8Bb	3.10497	3.25825	3.17443e-12	1.82478e-11
tbc1d10c	TBC1 domain family, member 10C	3.10471	7.1286	9.68618e-15	7.0784e-14
utp20	UTP20 small subunit processome component	3.1036	4.71805	8.59423e-14	5.73661e-13
kctd12b	potassium channel tetramerisation domain containing 12b	3.10141	7.06883	1.04262e-14	7.61551e-14
tox2	TOX high mobility group box family member 2	3.10137	6.87943	1.11436e-14	8.11979e-14
lmnb1	lamin B1	3.10036	5.62183	2.33953e-14	1.65107e-13
LOC108896939	bromo adjacent homology domain-containing 1 protein-like	3.09821	2.65878	3.47885e-11	1.78783e-10
mrpl3	mitochondrial ribosomal protein L3	3.09692	4.96342	6.47472e-14	4.3802e-13
jade3	jade family PHD finger 3	3.09575	2.81566	1.88847e-11	1.00097e-10
lman2	lectin, mannose-binding 2	3.09543	5.37131	3.18288e-14	2.21095e-13
LOC108879342	nuclear migration protein nudC-like	3.09434	4.06919	3.47521e-13	2.2042e-12
psmd6	proteasome 26S subunit, non-ATPase 6	3.09315	5.87125	2.16392e-14	1.53145e-13
ptp4a1	protein tyrosine phosphatase 4A1	3.09285	5.68195	2.51192e-14	1.76775e-13
usp5	ubiquitin specific peptidase 5 (isopeptidase T)	3.09282	6.58568	1.44556e-14	1.04419e-13
gnb1l	guanine nucleotide binding protein (G protein), beta polypeptide 1-like	3.09021	2.07339	5.99834e-10	2.69477e-09
srprb	SRP receptor subunit beta	3.08947	5.01458	6.59991e-14	4.46087e-13
LOC108890147	transmembrane protein 60	3.08777	3.32604	3.13609e-12	1.80481e-11
adssl	adenylosuccinate synthase, like	3.08758	6.87066	1.40254e-14	1.01507e-13
galk1	galactokinase 1	3.08663	4.46128	1.62815e-13	1.06041e-12
pgd	phosphogluconate dehydrogenase	3.08455	6.45559	1.75883e-14	1.25779e-13
LOC108882584	uncharacterized LOC108882584	3.08451	3.05202	8.39016e-12	4.60631e-11
LOC108898027	gap junction beta-4 protein-like	3.08263	0.946521	2.30664e-07	7.68473e-07
LOC108879783	protein mono-ADP-ribosyltransferase PARP12	3.08236	4.9068	8.44583e-14	5.64758e-13
LOC127139564	E3 ubiquitin-protein ligase TRIM35	3.08025	0.313569	7.13852e-06	1.93868e-05
cep19	centrosomal protein 19	3.07894	2.46305	9.80946e-11	4.78752e-10
si:dkey-16l2.16	ras-related protein Rab-35	3.07884	5.5118	3.63583e-14	2.51051e-13
LOC108879495	eukaryotic translation initiation factor 4E-1A-like	3.07857	3.36789	2.97292e-12	1.71419e-11
psip1a	PC4 and SFRS1 interacting protein 1a	3.07825	5.20414	4.97173e-14	3.3955e-13
LOC108875652	sodium-independent sulfate anion transporter	3.07272	2.31078	2.36674e-10	1.11282e-09
tmx1	thioredoxin-related transmembrane protein 1	3.07178	6.23904	2.42615e-14	1.70899e-13
mpdu1b	mannose-P-dolichol utilization defect 1b	3.07068	4.94358	9.88484e-14	6.56601e-13
LOC108897882	cytochrome c oxidase subunit 8A, mitochondrial	3.06952	6.72427	1.99809e-14	1.41877e-13
LOC108900998	phospholipid-transporting ATPase IH-like	3.0693	0.907384	3.9044e-07	1.25301e-06
slc25a11	solute carrier family 25 member 11	3.06823	5.38845	4.8307e-14	3.3067e-13
smc4	structural maintenance of chromosomes 4	3.06674	6.83269	2.00539e-14	1.42328e-13
LOC108891089	uncharacterized LOC108891089	3.06647	1.6932	5.57726e-09	2.2549e-08
LOC108877626	midasin	3.06563	3.77912	1.15746e-12	6.96795e-12
LOC108894120	structural maintenance of chromosomes protein 3	3.06527	3.28502	4.80293e-12	2.71522e-11
gatb	glutamyl-tRNA(Gln) amidotransferase, subunit B	3.06306	2.53828	7.94056e-11	3.92253e-10
LOC108892849	OX-2 membrane glycoprotein	3.0616	4.87966	1.24042e-13	8.16377e-13
psmc3	proteasome 26S subunit, ATPase 3	3.06079	6.29862	2.81087e-14	1.96617e-13
LOC108900256	3-oxoacyl-[acyl-carrier-protein] synthase, mitochondrial	3.05709	1.00421	2.58528e-07	8.53732e-07
LOC108892707	uncharacterized LOC108892707	3.05674	-0.740215	0.00104138	0.00205084
LOC108874751	nuclear factor 7, ovary	3.05307	0.715605	1.04172e-06	3.15415e-06
ssr4	signal sequence receptor, delta	3.05231	6.41321	3.04623e-14	2.12093e-13
LOC108892979	proto-oncogene vav	3.05117	2.81851	3.02809e-11	1.56851e-10
LOC108900238	6-phosphofructo-2-kinase/fructose-2,6-bisphosphatase 2	3.05096	3.86151	1.0983e-12	6.62772e-12
LOC108887017	sodium channel subunit beta-3	3.04972	9.80108	1.65305e-14	1.18725e-13
LOC108902907	uncharacterized LOC108902907	3.04938	3.13888	9.2054e-12	5.02635e-11
LOC108876571	protoheme IX farnesyltransferase, mitochondrial	3.04887	4.32036	3.87887e-13	2.45091e-12
elmo1	engulfment and cell motility 1 (ced-12 homolog, C. elegans)	3.0457	7.66438	2.24198e-14	1.58446e-13
LOC127138925	heat shock 70 kDa protein 1-like	3.04509	3.39976	4.09557e-12	2.33199e-11
abce1	ATP-binding cassette, sub-family E (OABP), member 1	3.0439	6.23	3.84655e-14	2.64629e-13
exosc8	exosome component 8	3.04321	3.58362	2.53557e-12	1.47104e-11
tcirg1b	T cell immune regulator 1, ATPase H+ transporting V0 subunit a3b	3.04202	6.3559	3.71133e-14	2.55912e-13
rpn1	ribophorin I	3.04057	6.88174	3.03484e-14	2.11398e-13
LOC108890869	probable E3 ubiquitin-protein ligase HERC4	3.03968	7.87382	2.37884e-14	1.67802e-13
lg10h12orf4	linkage group 10 C12orf4 homolog	3.03804	4.20847	6.07476e-13	3.76021e-12
slirp	SRA stem-loop interacting RNA binding protein	3.03747	5.27413	8.84063e-14	5.89585e-13
LOC127142944	MIEF1 upstream open reading frame protein-like	3.035	1.46444	2.25631e-08	8.48984e-08
LOC108883009	microtubule-associated protein 1B-like	3.03145	0.494159	3.93873e-06	1.10564e-05
lasp1	LIM and SH3 protein 1	3.03086	8.35849	2.55745e-14	1.79475e-13
si:ch73-40i7.2	FYN-binding protein 1	3.03012	6.85416	3.64417e-14	2.51396e-13
LOC108874902	eukaryotic translation initiation factor 5A-1	3.0299	5.27142	1.00042e-13	6.63943e-13
ncl	nucleolin	3.02986	8.59014	2.52876e-14	1.77711e-13
gmds	GDP-mannose 4,6-dehydratase	3.02937	3.36307	5.54145e-12	3.11399e-11
tfg	trafficking from ER to golgi regulator	3.02814	5.00493	1.7336e-13	1.12617e-12
LOC108882041	mitogen-activated protein kinase kinase kinase 11	3.0275	3.78913	1.75764e-12	1.03855e-11
ikbkg	inhibitor of nuclear factor kappa B kinase regulatory subunit gamma	3.02562	5.24285	1.10284e-13	7.28059e-13
LOC127143199	uncharacterized LOC127143199	3.02534	3.33626	7.34177e-12	4.0604e-11
ctsd	cathepsin D	3.02389	8.48343	2.82983e-14	1.97851e-13
tbck	TBC1 domain containing kinase	3.02379	4.22426	7.0863e-13	4.35848e-12
LOC108880419	tubulin alpha chain	3.02044	7.87134	3.28241e-14	2.27588e-13
zgc:110222	uncharacterized protein LOC550336 homolog	3.01837	2.86111	3.60865e-11	1.84885e-10
mybbp1a	MYB binding protein (P160) 1a	3.01824	5.47435	9.95267e-14	6.60815e-13
pkmyt1	protein kinase, membrane associated tyrosine/threonine 1	3.01729	3.02025	2.30312e-11	1.20713e-10
plcg1	phospholipase C, gamma 1	3.01726	6.77498	4.64248e-14	3.18076e-13
slc25a5	solute carrier family 25 member 5	3.01704	2.23736	5.54318e-10	2.50301e-09
LOC108897635	ADP-ribosylation factor-like protein 4C	3.01645	4.28583	6.71741e-13	4.14006e-12
mfsd14bb	major facilitator superfamily domain containing 14Bb	3.01577	7.45533	3.87045e-14	2.66029e-13
prorsd1	prolyl-tRNA synthetase domain containing 1	3.01474	2.18075	7.27335e-10	3.24816e-09
LOC108894218	ras-related protein Rab-8B	3.01468	7.14976	4.27476e-14	2.9355e-13
gart	phosphoribosylglycinamide formyltransferase	3.01332	4.17844	9.30721e-13	5.65963e-12
sem1	SEM1 26S proteasome subunit	3.00836	6.06705	7.55983e-14	5.07772e-13
tmem147	transmembrane protein 147	3.00392	4.67006	4.19748e-13	2.64334e-12
irf8	interferon regulatory factor 8	3.00333	7.61257	4.59747e-14	3.15279e-13
rbm8a	RNA binding motif protein 8A	2.99987	6.25177	7.82884e-14	5.24669e-13
cbl	Cbl proto-oncogene, E3 ubiquitin protein ligase	2.99927	6.02291	9.01222e-14	6.00229e-13
snd1	staphylococcal nuclease and tudor domain containing 1	2.99847	6.57981	6.8534e-14	4.62182e-13
LOC108874798	abhydrolase domain containing 6, acylglycerol lipase	2.99786	3.82904	2.44301e-12	1.41898e-11
pin4	protein (peptidylprolyl cis/trans isomerase) NIMA-interacting, 4 (parvulin)	2.99721	4.31482	8.73064e-13	5.33926e-12
sh3kbp1	SH3-domain kinase binding protein 1	2.9968	6.65246	6.83479e-14	4.61134e-13
rundc3aa	RUN domain containing 3Aa	2.99582	1.78454	6.84882e-09	2.74257e-08
ano10a	anoctamin 10a	2.99363	4.271	1.00941e-12	6.11588e-12
anapc4	anaphase promoting complex subunit 4	2.99307	3.61881	4.85463e-12	2.74341e-11
rps27l	ribosomal protein S27 like	2.99265	5.33308	1.71022e-13	1.11146e-12
zc3h7a	zinc finger CCCH-type containing 7A	2.99151	5.79633	1.18834e-13	7.83127e-13
LOC108885676	cell adhesion molecule 2	2.99113	4.6855	4.798e-13	2.9989e-12
dhfr	dihydrofolate reductase	2.99075	3.76184	3.25736e-12	1.86959e-11
pdap1a	pdgfa associated protein 1a	2.98846	5.46218	1.62587e-13	1.05939e-12
ehd1a	EH-domain containing 1a	2.98807	6.90567	7.18967e-14	4.8399e-13
LOC108872888	cytochrome c oxidase assembly protein COX20, mitochondrial	2.98755	3.25727	1.50585e-11	8.06411e-11
birc2	baculoviral IAP repeat containing 2	2.98725	7.50581	6.15975e-14	4.17463e-13
LOC108889469	phosphatidylinositol 4-phosphate 5-kinase type-1 beta	2.98724	1.24603	9.5412e-08	3.33565e-07
pdxkb	pyridoxal (pyridoxine, vitamin B6) kinase b	2.98723	1.90632	3.67934e-09	1.52321e-08
nab2	NGFI-A binding protein 2 (EGR1 binding protein 2)	2.98606	3.42701	9.04289e-12	4.93942e-11
riox1	ribosomal oxygenase 1	2.9847	4.08013	1.63749e-12	9.69849e-12
cdc42l	cell division cycle 42, like	2.98455	7.38255	6.63468e-14	4.48236e-13
atp5mc3a	ATP synthase membrane subunit c locus 3a	2.98291	6.96444	7.68249e-14	5.1532e-13
nudt5	nudix (nucleoside diphosphate linked moiety X)-type motif 5	2.98269	3.43173	9.36958e-12	5.10858e-11
LOC108881849	NACHT, LRR and PYD domains-containing protein 3	2.98151	4.86857	4.31375e-13	2.71088e-12
LOC108895209	histone H2A.Z	2.97971	6.01978	1.24408e-13	8.18426e-13
LOC108897454	beta-2-microglobulin	2.97836	11.4504	5.25135e-14	3.57349e-13
arsb	arylsulfatase B	2.9779	4.24862	1.33942e-12	8.00244e-12
rrs1	ribosome biogenesis regulator 1 homolog	2.97617	4.7434	5.78623e-13	3.59267e-12
si:zfos-2326c3.2	mitogen-activated protein kinase kinase kinase kinase 4	2.97329	7.30173	8.17504e-14	5.47138e-13
rdh12l	retinol dehydrogenase 12, like	2.96958	4.83998	5.31091e-13	3.30985e-12
kif13ba	kinesin family member 13Ba	2.96935	5.28107	2.61463e-13	1.67318e-12
LOC127143226	small nucleolar RNA SNORA77	2.96772	-1.46807	0.0156043	0.0252872
spcs1	signal peptidase complex subunit 1	2.96769	4.93815	4.76818e-13	2.98274e-12
LOC108902042	nuclear factor 7, ovary	2.96684	-0.305536	0.000197693	0.000436505
smim15	small integral membrane protein 15	2.96533	5.5493	2.19584e-13	1.4118e-12
LOC108891964	myelin-oligodendrocyte glycoprotein	2.96454	3.48889	1.0307e-11	5.59734e-11
tusc3	tumor suppressor candidate 3	2.96398	4.50405	1.03424e-12	6.26128e-12
LOC108897197	stromal interaction molecule 1	2.96303	2.56837	2.40452e-10	1.12988e-09
LOC108872386	NEDD4-like E3 ubiquitin-protein ligase WWP2	2.96112	1.89692	4.67955e-09	1.90994e-08
LOC108897386	atlastin-2	2.95848	1.52817	3.72859e-08	1.3677e-07
LOC108874333	diphthamide biosynthesis protein 3	2.95824	1.2624	9.91434e-08	3.45943e-07
si:dkey-103i16.6	SIRT1 domain-containing protein	2.9562	3.10542	3.4018e-11	1.74943e-10
uap1l1	UDP-N-acetylglucosamine pyrophosphorylase 1, like 1	2.9542	5.02771	5.48678e-13	3.41662e-12
polr2c	RNA polymerase II subunit C	2.95367	4.6083	1.00587e-12	6.09685e-12
rnf217	ring finger protein 217	2.9527	1.38728	5.70164e-08	2.04065e-07
ebna1bp2	EBNA1 binding protein 2	2.95017	5.74277	2.42343e-13	1.5548e-12
tcp1	t-complex 1	2.9495	7.96335	1.06259e-13	7.03338e-13
LOC108882664	solute carrier family 41 member 3	2.94853	3.2024	3.11106e-11	1.60872e-10
LOC108890801	nuclear factor 7, ovary-like	2.947	0.755384	1.63263e-06	4.81211e-06
tubg1	tubulin, gamma 1	2.9457	5.39791	3.43406e-13	2.17901e-12
triqk	triple QxxK/R motif containing	2.94387	3.0252	5.22649e-11	2.63198e-10
hddc2	HD domain containing 2	2.94333	3.04047	5.49707e-11	2.76084e-10
LOC108887363	dual specificity testis-specific protein kinase 2	2.94303	0.862657	1.20961e-06	3.62714e-06
LOC108878534	nuclear factor 7, brain	2.94253	1.92396	4.54008e-09	1.85654e-08
adprm	ADP-ribose/CDP-alcohol diphosphatase, manganese-dependent	2.94249	3.27402	2.63694e-11	1.37395e-10
LOC108896868	uncharacterized LOC108896868	2.94105	3.10727	4.00293e-11	2.03559e-10
ascc3	activating signal cointegrator 1 complex subunit 3	2.9393	4.51731	1.41961e-12	8.46135e-12
lars1	leucyl-tRNA synthetase 1	2.93828	5.65934	3.12841e-13	1.99095e-12
rinl	Ras and Rab interactor-like	2.93719	5.47512	3.68722e-13	2.3357e-12
jpt1a	Jupiter microtubule associated homolog 1a	2.93712	4.63059	1.26316e-12	7.57394e-12
ccser2b	coiled-coil serine-rich protein 2b	2.93613	2.35132	8.27725e-10	3.67791e-09
LOC108895244	eukaryotic initiation factor 4A-I	2.93608	9.31828	1.15505e-13	7.6152e-13
wars1	tryptophanyl-tRNA synthetase 1	2.93603	5.19669	4.8552e-13	3.03339e-12
LOC108881899	tapasin	2.93574	5.42547	3.93885e-13	2.48776e-12
LOC108893857	uncharacterized LOC108893857	2.93523	2.90885	9.42293e-11	4.61086e-10
pdia3	protein disulfide isomerase family A, member 3	2.93479	8.5572	1.25835e-13	8.27448e-13
LOC108901122	phosphatidylinositol 4-phosphate 5-kinase type-1 beta	2.93426	3.0826	5.2051e-11	2.62209e-10
LOC108878628	DNA repair protein XRCC4	2.93404	2.7947	1.53046e-10	7.33842e-10
LOC108874385	battenin	2.9339	-0.676437	0.000993175	0.00196285
LOC108892475	uncharacterized LOC108892475	2.9329	2.23413	1.36972e-09	5.93874e-09
tap1	transporter 1, ATP-binding cassette, sub-family B (MDR/TAP)	2.93279	6.51924	2.08986e-13	1.34654e-12
LOC108900060	CD166 antigen homolog	2.92684	5.42368	4.55655e-13	2.85392e-12
LOC108892628	dehydrogenase/reductase SDR family member 7-like	2.92645	-0.401468	0.000467602	0.000971259
tigara	TP53 induced glycolysis regulatory phosphatase a	2.92578	0.821113	1.73062e-06	5.08596e-06
ctnnbip1	catenin, beta interacting protein 1	2.92398	5.01276	8.65837e-13	5.29722e-12
LOC108876135	CDP-diacylglycerol--glycerol-3-phosphate 3-phosphatidyltransferase, mitochondrial	2.92164	2.71546	2.1894e-10	1.03299e-09
cenpx	centromere protein X	2.9213	3.33649	2.96464e-11	1.53671e-10
LOC108891512	AMSH-like protease	2.91931	3.44377	2.08281e-11	1.09855e-10
zgc:123258	uncharacterized protein LOC641502 homolog	2.9182	6.70983	2.46982e-13	1.58321e-12
lipg	lipase, endothelial	2.91794	3.34767	2.84653e-11	1.47803e-10
LOC108890749	solute carrier family 12 member 6	2.91747	4.794	1.28639e-12	7.7009e-12
LOC108879178	VPS9 domain-containing protein 1-like	2.91693	1.27375	2.00967e-07	6.76128e-07
bin2b	bridging integrator 2b	2.91499	6.54872	2.77577e-13	1.77103e-12
mrpl17	mitochondrial ribosomal protein L17	2.91402	3.93211	6.72074e-12	3.72928e-11
cdipt	CDP-diacylglycerol--inositol 3-phosphatidyltransferase (phosphatidylinositol synthase)	2.91271	5.73021	4.51309e-13	2.82842e-12
arpc4l	actin related protein 2/3 complex, subunit 4, like	2.91103	8.1205	1.98577e-13	1.28222e-12
LOC108890954	39S ribosomal protein L48, mitochondrial-like	2.90971	0.582893	4.12668e-06	1.15495e-05
gemin6	gem (nuclear organelle) associated protein 6	2.90774	2.64165	3.50445e-10	1.62189e-09
idh1	isocitrate dehydrogenase (NADP(+)) 1	2.90691	5.05065	1.07614e-12	6.50707e-12
eed	embryonic ectoderm development	2.90531	5.3404	6.95297e-13	4.28173e-12
cct3	chaperonin containing TCP1, subunit 3 (gamma)	2.90529	7.8475	2.28363e-13	1.46761e-12
rnaseka	ribonuclease, RNase K a	2.90458	3.79957	9.59383e-12	5.22393e-11
rnf144b	ring finger protein 144B	2.90302	4.90614	1.44053e-12	8.57925e-12
lratd2a	LRAT domain containing 2a	2.9015	3.4939	2.37406e-11	1.24301e-10
LOC108890957	tubulin alpha-1A chain	2.90109	7.91917	2.42237e-13	1.55479e-12
tdg.1	thymine DNA glycosylase, tandem duplicate 1	2.89783	5.22507	8.73526e-13	5.33991e-12
LOC108878027	potassium voltage-gated channel subfamily V member 2	2.89609	3.36412	3.73023e-11	1.90659e-10
ppp2r5cb	protein phosphatase 2, regulatory subunit B', gamma b	2.89381	7.22868	3.161e-13	2.00999e-12
LOC108875902	transcription elongation factor 1 homolog	2.89326	6.0573	5.05406e-13	3.15632e-12
LOC108882294	E3 ubiquitin-protein ligase TRIM21	2.893	3.32608	4.32702e-11	2.19298e-10
shpk	sedoheptulokinase	2.89107	1.65029	3.3245e-08	1.22575e-07
LOC108876744	cytochrome c oxidase subunit 5A, mitochondrial	2.88931	5.83088	6.18991e-13	3.82751e-12
LOC108876620	ERH mRNA splicing and mitosis factor	2.88698	4.83613	1.91717e-12	1.12882e-11
tsr1	TSR1 ribosome maturation factor	2.88683	4.80517	2.07394e-12	1.21637e-11
fam49bb	family with sequence similarity 49 member Bb	2.88657	5.59712	7.63063e-13	4.67606e-12
thoc3	THO complex 3	2.88516	3.56365	2.38531e-11	1.2476e-10
LOC108892292	ubiquitin-conjugating enzyme E2 Q2-like	2.88487	0.0154604	7.97017e-05	0.000186355
LOC108893349	spectrin beta chain, non-erythrocytic 1	2.88282	6.75905	4.3843e-13	2.75062e-12
LOC108893432	programmed cell death protein 2-like	2.88152	-0.417464	0.000616405	0.00125468
LOC108888717	E3 ubiquitin-protein ligase TRIM21	2.8815	3.44134	3.49527e-11	1.79565e-10
LOC108888087	ATPase family AAA domain containing 2	2.88042	5.05403	1.37429e-12	8.20103e-12
LOC108894956	tripartite motif-containing protein 29	2.87981	3.2575	6.34093e-11	3.16247e-10
eif4e1c	eukaryotic translation initiation factor 4E family member 1c	2.87945	5.52857	9.0372e-13	5.50434e-12
lnx1	ligand of numb-protein X 1	2.87745	-0.802358	0.00191784	0.00362264
LOC108899390	proto-oncogene vav-like	2.87682	1.25908	2.75661e-07	9.05338e-07
LOC127143156	uncharacterized LOC127143156	2.8765	3.71531	1.95313e-11	1.0326e-10
LOC108874757	mitochondrial potassium channel	2.87519	1.94851	9.59722e-09	3.77955e-08
LOC108887002	zinc transporter Slc39a7-like	2.87473	3.57552	2.80795e-11	1.4585e-10
tnikb	TRAF2 and NCK interacting kinase b	2.87454	6.25472	6.21418e-13	3.84093e-12
hivep1	HIVEP zinc finger 1	2.87232	6.42277	5.96573e-13	3.69824e-12
LOC108898487	protein phosphatase 1 regulatory subunit 35	2.87087	0.836445	2.12415e-06	6.16177e-06
ddx24	DEAD (Asp-Glu-Ala-Asp) box helicase 24	2.87078	4.46134	4.39915e-12	2.49728e-11
smarcad1a	SWI/SNF-related, matrix-associated actin-dependent regulator of chromatin, subfamily a, containing DEAD/H box 1 a	2.86887	4.15732	7.75911e-12	4.27547e-11
nolc1	nucleolar and coiled-body phosphoprotein 1	2.86539	5.2704	1.41515e-12	8.43816e-12
LOC108894754	proto-oncogene vav	2.86534	6.11026	7.79666e-13	4.77585e-12
tmem109	transmembrane protein 109	2.86522	4.4649	4.69264e-12	2.65787e-11
samd1b	sterile alpha motif domain containing 1b	2.86365	3.26447	7.15266e-11	3.55317e-10
commd2	COMM domain containing 2	2.86321	3.52351	3.59349e-11	1.84171e-10
LOC108892958	diacylglycerol kinase zeta-like	2.86239	4.01237	1.15224e-11	6.2371e-11
LOC108884446	transient receptor potential cation channel subfamily M member 4	2.86189	4.23262	7.4413e-12	4.10788e-11
slc35b1	solute carrier family 35 member B1	2.86151	4.42364	5.44863e-12	3.06641e-11
pomp	proteasome maturation protein	2.86135	6.70725	6.40072e-13	3.95299e-12
LOC108894288	serine/threonine-protein kinase BRSK2	2.86131	-1.69668	0.0348449	0.0525312
tep1	telomerase-associated protein 1	2.85747	4.0447	1.20726e-11	6.52086e-11
LOC108874234	high mobility group protein B2-like	2.85667	4.34473	6.46497e-12	3.60465e-11
pgam5	PGAM family member 5, serine/threonine protein phosphatase, mitochondrial	2.85517	5.33563	1.57566e-12	9.35439e-12
LOC108890834	GTPase IMAP family member 7-like	2.85488	4.44409	5.65425e-12	3.175e-11
arl6ip4	ADP-ribosylation factor-like 6 interacting protein 4	2.85439	5.09045	2.01168e-12	1.18123e-11
polr3h	polymerase (RNA) III (DNA directed) polypeptide H	2.85298	3.87618	1.75066e-11	9.31536e-11
dusp7	dual specificity phosphatase 7	2.85069	5.69887	1.2772e-12	7.64893e-12
LOC108880928	F-box only protein 30-like	2.8502	2.5692	9.50669e-10	4.19198e-09
slc49a3	solute carrier family 49 member 3	2.84782	4.44429	6.70909e-12	3.72419e-11
dctd	dCMP deaminase	2.84552	4.23308	9.32532e-12	5.08814e-11
LOC108884772	tripartite motif-containing protein 16-like	2.84413	3.05673	1.7813e-10	8.4843e-10
LOC108877594	zinc finger CCCH domain-containing protein 7B-like	2.84404	5.72815	1.39685e-12	8.33232e-12
LOC108879187	importin-4	2.84351	3.14285	1.34439e-10	6.47305e-10
ifi30a	IFI30 lysosomal thiol reductase a	2.84039	7.67409	7.06872e-13	4.35058e-12
knop1	lysine-rich nucleolar protein 1	2.84005	3.47661	5.89875e-11	2.95075e-10
LOC108899042	G1/S-specific cyclin-E2	2.83913	3.84121	2.37793e-11	1.24461e-10
whrna	whirlin a	2.8366	-0.433649	0.000616405	0.00125468
sgpp1b	sphingosine-1-phosphate phosphatase 1b	2.83573	3.69535	3.36508e-11	1.73114e-10
prrc2c	proline-rich coiled-coil 2C	2.83554	6.24582	1.19524e-12	7.18675e-12
LOC108902820	eIF5-mimic protein 2-A	2.83442	5.58408	1.81149e-12	1.06912e-11
tmx2a	thioredoxin-related transmembrane protein 2a	2.83347	2.26302	3.48333e-09	1.44645e-08
LOC108897142	ribosomal RNA processing protein 1 homolog A	2.83209	4.40394	8.47154e-12	4.6476e-11
nck1b	NCK adaptor protein 1b	2.82979	4.73623	5.43878e-12	3.06201e-11
bhlhe40	basic helix-loop-helix family, member e40	2.828	7.40522	9.20871e-13	5.60199e-12
uggt2	UDP-glucose glycoprotein glucosyltransferase 2	2.82767	3.67319	4.28043e-11	2.1723e-10
si:dkeyp-68b7.12	rho GTPase-activating protein 30	2.82683	7.31854	9.57871e-13	5.81062e-12
dnajc3a	DnaJ (Hsp40) homolog, subfamily C, member 3a	2.82646	4.58185	7.20237e-12	3.98476e-11
emilin2b	elastin microfibril interfacer 2b	2.82592	1.9302	1.70862e-08	6.53369e-08
dph6	diphthamine biosynthesis 6	2.82561	1.74082	4.20904e-08	1.53168e-07
LOC108898553	proteasome activator complex subunit 3	2.82382	2.85068	4.24084e-10	1.93937e-09
exosc2	exosome component 2	2.8209	3.7273	3.99236e-11	2.0309e-10
fbxw12	F-box and WD repeat domain containing 12	2.82049	3.80818	3.3475e-11	1.72328e-10
nat10	N-acetyltransferase 10	2.82038	4.98003	4.74671e-12	2.68748e-11
mfsd10	major facilitator superfamily domain containing 10	2.81814	4.23585	1.44311e-11	7.73637e-11
psmg2	proteasome (prosome, macropain) assembly chaperone 2	2.81806	5.21189	3.21945e-12	1.84924e-11
rpn2	ribophorin II	2.81803	7.01615	1.20189e-12	7.22382e-12
LOC108878362	glutamine--fructose-6-phosphate aminotransferase [isomerizing] 1	2.81717	5.66227	2.27555e-12	1.32736e-11
LOC108872686	DCN1-like protein 5	2.81708	4.81652	6.14673e-12	3.43741e-11
fam174c	family with sequence similarity 174 member C	2.81691	5.02273	3.94613e-12	2.25202e-11
adcy3a	adenylate cyclase 3a	2.81646	2.70489	9.38184e-10	4.13935e-09
psmb6	proteasome 20S subunit beta 6	2.8163	6.15078	1.72653e-12	1.02138e-11
calub	calumenin b	2.81623	6.28012	1.62351e-12	9.62703e-12
fcf1	FCF1 rRNA-processing protein	2.81326	4.39974	1.21967e-11	6.58551e-11
LOC108886061	GTPase IMAP family member 7	2.81321	2.24254	4.97403e-09	2.02408e-08
cckbra	cholecystokinin B receptor a	2.81321	2.24254	4.97403e-09	2.02408e-08
LOC108886829	low affinity immunoglobulin gamma Fc region receptor II	2.81312	1.84245	2.84083e-08	1.05623e-07
LOC108872447	zinc finger protein 431	2.81201	-0.140961	0.000294643	0.000631732
dpy30	dpy-30 histone methyltransferase complex regulatory subunit	2.81194	4.52415	9.59061e-12	5.22393e-11
LOC127142763	V-set domain containing T-cell activation inhibitor 1-like	2.81176	1.47426	1.30404e-07	4.48977e-07
emilin1a	elastin microfibril interfacer 1a	2.81075	6.75373	1.47446e-12	8.77439e-12
utp15	UTP15 small subunit processome component	2.8098	4.43846	1.17528e-11	6.35728e-11
atp5f1b	ATP synthase F1 subunit beta	2.80927	8.62372	1.05642e-12	6.3904e-12
si:dkey-261l7.2	si:dkey-261l7.2	2.80923	4.61081	8.72981e-12	4.77708e-11
rgs12a	regulator of G protein signaling 12a	2.80838	1.20743	4.96562e-07	1.57309e-06
gyg1a	glycogenin 1a	2.80581	5.93153	2.31479e-12	1.34973e-11
antxr2a	ANTXR cell adhesion molecule 2a	2.80478	4.49189	1.20451e-11	6.50834e-11
bcl10	BCL10 immune signaling adaptor	2.80273	5.0619	4.76752e-12	2.69723e-11
glod4	glyoxalase domain containing 4	2.80253	3.72499	5.25763e-11	2.64589e-10
pdss2	prenyl (decaprenyl) diphosphate synthase, subunit 2	2.80231	2.84257	5.62715e-10	2.53787e-09
slc25a22a	solute carrier family 25 member 22a	2.80222	4.01641	2.68552e-11	1.39733e-10
cers2a	ceramide synthase 2a	2.80163	6.21834	2.13378e-12	1.24854e-11
LOC108897704	semaphorin-7A	2.80154	6.68947	1.76061e-12	1.0399e-11
LOC108879408	ER lumen protein-retaining receptor 2	2.80114	4.65694	9.65146e-12	5.25084e-11
myo5b	myosin VB	2.79754	0.499044	1.4427e-05	3.75526e-05
cd276	CD276 molecule	2.79688	4.27579	1.92414e-11	1.01824e-10
LOC108893964	clathrin interactor 1	2.79638	4.44462	1.46435e-11	7.84745e-11
LOC108885634	cytochrome b-c1 complex subunit 1, mitochondrial	2.79606	6.81516	1.85115e-12	1.09166e-11
exosc7	exosome component 7	2.79494	3.18609	2.52049e-10	1.18252e-09
zgc:55558	zgc:55558	2.79373	4.8484	8.40692e-12	4.61383e-11
LOC108886760	G-protein coupled estrogen receptor 1	2.79299	4.16996	2.38175e-11	1.24617e-10
LOC108886517	transforming protein RhoA	2.79075	7.39402	1.73704e-12	1.02719e-11
bxdc2	brix domain containing 2	2.7907	4.75788	9.81861e-12	5.33598e-11
dut	deoxyuridine triphosphatase	2.79019	5.2517	4.88855e-12	2.76154e-11
prkdc	protein kinase, DNA-activated, catalytic subunit	2.7896	4.52099	1.39862e-11	7.50323e-11
gpr182	G protein-coupled receptor 182	2.788	5.4847	4.18502e-12	2.38202e-11
lacc1	laccase (multicopper oxidoreductase) domain containing 1	2.78668	3.98003	3.75104e-11	1.91592e-10
arf2a	ADP-ribosylation factor 2a	2.78631	7.13612	1.99084e-12	1.16945e-11
ttyh2	tweety family member 2	2.78628	3.48374	1.24269e-10	6.00067e-10
pfkpa	phosphofructokinase, platelet a	2.78369	6.03663	3.15571e-12	1.81471e-11
capzb	capping actin protein of muscle Z-line subunit beta	2.78225	8.22952	1.74944e-12	1.03412e-11
LOC108873614	uncharacterized LOC108873614	2.78218	5.8423	3.61329e-12	2.06756e-11
LOC108893843	histone H2AX	2.78106	4.26977	2.43565e-11	1.27304e-10
nop10	NOP10 ribonucleoprotein homolog (yeast)	2.77977	5.21707	5.97512e-12	3.34393e-11
chchd1	coiled-coil-helix-coiled-coil-helix domain containing 1	2.7797	4.68461	1.32774e-11	7.14079e-11
syne2b	spectrin repeat containing, nuclear envelope 2b	2.77846	2.43411	3.48281e-09	1.44645e-08
scp2b	sterol carrier protein 2b	2.77733	4.28088	2.39988e-11	1.25478e-10
LOC108891021	uncharacterized LOC108891021	2.77719	-0.634006	0.001266	0.00246286
clstn1	calsyntenin 1	2.77672	1.14151	9.13386e-07	2.79009e-06
LOC108876415	coiled-coil domain-containing protein 158	2.77625	2.09302	1.3903e-08	5.36422e-08
fam91a1	family with sequence similarity 91 member A1	2.77575	5.39474	5.48916e-12	3.08576e-11
osbpl3b	oxysterol binding protein-like 3b	2.77491	3.79963	6.3651e-11	3.17347e-10
myg1	myg1 exonuclease	2.77469	4.30461	2.48743e-11	1.29875e-10
LOC108886484	MICOS complex subunit Mic10	2.7743	3.62379	9.16831e-11	4.49651e-10
ppargc1b	peroxisome proliferator-activated receptor gamma, coactivator 1 beta	2.77107	4.45167	2.08823e-11	1.10103e-10
psme3	proteasome activator subunit 3	2.77081	3.74939	7.365e-11	3.65261e-10
cacybp	calcyclin binding protein	2.77034	5.27415	6.62895e-12	3.68924e-11
smim8	small integral membrane protein 8	2.77008	2.85565	9.05825e-10	4.00953e-09
mgme1	mitochondrial genome maintenance exonuclease 1	2.76944	3.11487	3.95084e-10	1.81562e-09
selenot1a	selenoprotein T, 1a	2.76944	6.42957	3.33485e-12	1.91334e-11
lmf1	lipase maturation factor 1	2.76836	3.14213	4.03845e-10	1.85176e-09
LOC108886990	zinc-alpha-2-glycoprotein	2.76795	3.68858	9.31681e-11	4.56487e-10
psmd7	proteasome 26S subunit, non-ATPase 7	2.76708	6.7768	3.05856e-12	1.76154e-11
arhgap45b	Rho GTPase activating protein 45b	2.76681	9.20974	2.09042e-12	1.22507e-11
LOC108886935	major histocompatibility complex class I-related gene protein	2.76628	3.66906	9.41625e-11	4.60909e-10
LOC108882530	uncharacterized LOC108882530	2.76596	5.03689	8.86356e-12	4.84675e-11
trib2	tribbles pseudokinase 2	2.76408	5.1254	8.3899e-12	4.60631e-11
coro7	coronin 7	2.76303	6.44178	3.69649e-12	2.11276e-11
tifa	TRAF interacting protein with forkhead associated domain	2.76284	4.49479	2.23278e-11	1.17272e-10
tle5	TLE family member 5, transcriptional modulator	2.76256	4.71071	1.63818e-11	8.73346e-11
LOC108889493	ceramide synthase 5	2.76216	3.7991	7.62765e-11	3.7754e-10
LOC108879841	uncharacterized LOC108879841	2.76075	2.74809	1.51169e-09	6.52042e-09
kcnk1b	potassium channel, subfamily K, member 1b	2.76023	4.90776	1.31336e-11	7.06938e-11
LOC108875610	uncharacterized LOC108875610	2.76001	0.0303479	0.000127341	0.000288672
naa50	N-alpha-acetyltransferase 50, NatE catalytic subunit	2.75982	6.34283	4.06505e-12	2.31637e-11
LOC108881968	CCR4-NOT transcription complex subunit 11	2.7587	3.50014	1.55241e-10	7.44125e-10
ctif	CBP80/20-dependent translation initiation factor	2.75761	1.7869	7.05173e-08	2.49886e-07
LOC108890994	ATP-dependent RNA helicase DHX29	2.75754	3.5156	1.63423e-10	7.81355e-10
ap1m1	adaptor related protein complex 1 subunit mu 1	2.75577	5.35946	7.8382e-12	4.31273e-11
vcp	valosin containing protein	2.75479	7.79135	2.9762e-12	1.71542e-11
nop2	NOP2 nucleolar protein homolog (yeast)	2.75448	5.46372	7.38038e-12	4.08024e-11
tm9sf1	transmembrane 9 superfamily member 1	2.75407	4.67952	1.96003e-11	1.03525e-10
ahcy	adenosylhomocysteinase	2.75405	8.13355	2.86901e-12	1.65873e-11
mrps5	mitochondrial ribosomal protein S5	2.75351	4.36242	3.20492e-11	1.65441e-10
ift22	intraflagellar transport 22 homolog (Chlamydomonas)	2.75202	0.683558	7.83459e-06	2.11892e-05
LOC127143180	prisilkin-39-like	2.74768	0.193825	9.08665e-05	0.000210366
prdx4	peroxiredoxin 4	2.74633	5.42744	8.67722e-12	4.75055e-11
LOC108873865	NACHT, LRR and PYD domains-containing protein 12	2.74626	5.82005	6.65418e-12	3.69917e-11
dgkaa	diacylglycerol kinase, alpha a	2.74555	5.994	6.10349e-12	3.4145e-11
mri1	methylthioribose-1-phosphate isomerase 1	2.74383	5.31769	9.86293e-12	5.35813e-11
syne1b	spectrin repeat containing, nuclear envelope 1b	2.74375	6.53369	4.93703e-12	2.78788e-11
LOC108893562	uncharacterized LOC108893562	2.74116	1.7089	1.01866e-07	3.5503e-07
mybl2b	v-myb avian myeloblastosis viral oncogene homolog-like 2b	2.73794	4.66624	2.48374e-11	1.29728e-10
LOC108873137	signal transducer and activator of transcription 1-alpha/beta-like	2.7379	7.02801	4.65923e-12	2.64093e-11
fgd	faciogenital dysplasia	2.73762	5.7503	8.01628e-12	4.40749e-11
sephs1	selenophosphate synthetase 1	2.73713	5.11504	1.31352e-11	7.06938e-11
dnajc9	DnaJ (Hsp40) homolog, subfamily C, member 9	2.73513	4.00204	7.97645e-11	3.93896e-10
yju2	YJU2 splicing factor homolog	2.73488	5.41462	1.05807e-11	5.7377e-11
serpine1	serpin peptidase inhibitor, clade E (nexin, plasminogen activator inhibitor type 1), member 1	2.73484	4.22026	5.25352e-11	2.64471e-10
pes	pescadillo	2.73296	5.84859	8.16537e-12	4.48782e-11
acsl3a	acyl-CoA synthetase long chain family member 3a	2.73191	2.68209	2.8139e-09	1.18152e-08
nufip1	nuclear FMR1 interacting protein 1	2.73183	2.5955	3.55332e-09	1.47429e-08
tubgcp3	tubulin, gamma complex associated protein 3	2.72626	4.22656	5.70357e-11	2.85882e-10
exosc4	exosome component 4	2.72396	3.26845	5.08903e-10	2.30695e-09
rapgef6	Rap guanine nucleotide exchange factor (GEF) 6	2.72348	5.56213	1.14682e-11	6.21225e-11
sec24d	SEC24 homolog D, COPII coat complex component	2.72081	5.36784	1.38309e-11	7.42524e-11
dis3	DIS3 exosome endoribonuclease and 3'-5' exoribonuclease	2.72059	4.50769	4.29068e-11	2.17676e-10
smyd3	SET and MYND domain containing 3	2.72014	1.68234	1.65104e-07	5.61124e-07
LOC108876269	protein LYRIC-like	2.71979	6.02496	9.24212e-12	5.04457e-11
ttyh2l	tweety homolog 2, like	2.71819	3.34468	4.32438e-10	1.97401e-09
LOC127143546	small integral membrane protein 30	2.71802	4.82568	2.93665e-11	1.52373e-10
LOC108875012	uncharacterized LOC108875012	2.71788	4.8671	2.71611e-11	1.41178e-10
LOC108886597	protein mono-ADP-ribosyltransferase PARP3-like	2.71732	0.847073	5.43816e-06	1.49939e-05
cpped1	calcineurin-like phosphoesterase domain containing 1	2.71562	4.688	3.6171e-11	1.85255e-10
gspt1l	G1 to S phase transition 1, like	2.71543	6.75302	7.39499e-12	4.08682e-11
LOC108881040	ras-related protein Rab-37	2.71498	5.72134	1.18923e-11	6.43038e-11
epsti1	epithelial stromal interaction 1	2.71489	4.98556	2.13419e-11	1.12368e-10
smpd2b	sphingomyelin phosphodiesterase 2b	2.71329	4.6871	3.69833e-11	1.89157e-10
LOC108882465	CYFIP-related Rac1 interactor B	2.71263	8.25007	5.75786e-12	3.22836e-11
LOC127140195	NADH-ubiquinone oxidoreductase chain 1-like	2.70897	10.014	5.45543e-12	3.06909e-11
LOC127143673	uncharacterized LOC127143673	2.70699	1.91688	5.69421e-08	2.03847e-07
fignl1	fidgetin-like 1	2.70669	3.2493	6.20618e-10	2.78564e-09
actn1	actinin, alpha 1	2.7066	7.82927	6.75179e-12	3.74374e-11
polr1g	RNA polymerase I subunit G	2.70624	3.6074	2.71058e-10	1.26775e-09
slx4	SLX4 structure-specific endonuclease subunit homolog (S. cerevisiae)	2.7053	4.71149	4.06863e-11	2.0683e-10
mrto4	MRT4 homolog, ribosome maturation factor	2.70367	4.76651	3.83411e-11	1.9557e-10
wars2	tryptophanyl tRNA synthetase 2, mitochondrial	2.7036	2.00719	3.90815e-08	1.43112e-07
LOC127142394	biliverdin reductase A	2.70312	1.61881	2.23502e-07	7.46762e-07
si:ch211-227n13.3	uncharacterized si:ch211-227n13.3	2.70284	2.73476	3.24914e-09	1.35557e-08
hdac8	histone deacetylase 8	2.70196	4.02248	1.18173e-10	5.72287e-10
LOC108889729	unconventional myosin-VI	2.7014	0.418827	4.16563e-05	0.000101455
scinlb	scinderin like b	2.70135	8.34109	6.92021e-12	3.83148e-11
LOC108875232	phosphatidylinositol 3-kinase regulatory subunit alpha	2.70037	6.77725	9.47822e-12	5.16594e-11
nop14	NOP14 nucleolar protein homolog (yeast)	2.69938	4.85992	3.65416e-11	1.87025e-10
LOC108885146	rho-related GTP-binding protein RhoQ	2.69419	5.70645	1.69687e-11	9.03876e-11
sash3	SAM and SH3 domain containing 3	2.69405	7.41209	9.00569e-12	4.92088e-11
LOC108893210	four and a half LIM domains protein 1	2.69307	5.77799	1.65555e-11	8.82177e-11
galnt2	UDP-N-acetyl-alpha-D-galactosamine:polypeptide N-acetylgalactosaminyltransferase 2	2.6927	3.55752	3.49471e-10	1.61788e-09
impdh2	IMP (inosine 5'-monophosphate) dehydrogenase 2	2.69255	4.00412	1.49512e-10	7.17352e-10
lrpprc	leucine-rich pentatricopeptide repeat containing	2.69229	5.71251	1.74482e-11	9.2876e-11
LOC108892980	ubiquitin-like protein 5	2.6905	4.18688	1.07673e-10	5.23462e-10
mrpl24	mitochondrial ribosomal protein L24	2.69003	4.67804	5.39606e-11	2.71283e-10
june	JunE proto-oncogene, AP-1 transcription factor subunit	2.6885	-0.0573427	0.00027273	0.000589033
bop1	BOP1 ribosomal biogenesis factor	2.68795	5.29149	2.52299e-11	1.3164e-10
LOC108883535	ras-related protein Rap-2b-like	2.68697	6.38498	1.3646e-11	7.3312e-11
LOC108902281	uncharacterized LOC108902281	2.68365	4.64752	6.31291e-11	3.14954e-10
odc1	ornithine decarboxylase 1	2.68312	6.61879	1.33711e-11	7.18865e-11
LOC108894704	large neutral amino acids transporter small subunit 3-like	2.68309	-0.331846	0.000730758	0.00147328
b3galnt2	beta-1,3-N-acetylgalactosaminyltransferase 2	2.68289	2.24353	2.46168e-08	9.22333e-08
igsf8	immunoglobulin superfamily, member 8	2.68127	2.95695	2.04311e-09	8.7077e-09
lrmda	leucine rich melanocyte differentiation associated	2.68063	3.05238	1.47989e-09	6.38693e-09
plcl5	phospholipase C like 5	2.68025	5.93331	1.88077e-11	9.97238e-11
iqgap2	IQ motif containing GTPase activating protein 2	2.6786	6.39929	1.5634e-11	8.3604e-11
LOC108881730	cystatin-B	2.67749	6.1179	1.79688e-11	9.54778e-11
LOC108880412	plexin-C1	2.67732	3.23159	9.92705e-10	4.36837e-09
clns1a	chloride channel, nucleotide-sensitive, 1A	2.67695	5.23329	3.16974e-11	1.63737e-10
pde4ba	phosphodiesterase 4B, cAMP-specific a	2.6763	7.52755	1.19399e-11	6.45379e-11
LOC108901017	bromodomain adjacent to zinc finger domain protein 2B	2.67609	4.1616	1.43244e-10	6.87936e-10
ppp1r14bb	protein phosphatase 1, regulatory (inhibitor) subunit 14Bb	2.67597	5.03659	3.82715e-11	1.95281e-10
si:dkey-9k7.3	circularly permutated Ras protein 1	2.67414	6.25813	1.78571e-11	9.49179e-11
zswim6	zinc finger, SWIM-type containing 6	2.67361	4.90204	5.41304e-11	2.72046e-10
actb2	actin, beta 2	2.67337	12.9701	9.68628e-12	5.26788e-11
ccdc69	coiled-coil domain containing 69	2.67072	3.73742	3.26444e-10	1.51594e-09
foxred1	FAD-dependent oxidoreductase domain containing 1	2.66825	3.61677	4.75149e-10	2.16307e-09
inpp1	inositol polyphosphate-1-phosphatase	2.66725	5.37557	3.32499e-11	1.71286e-10
mettl17	methyltransferase like 17	2.66657	2.57016	8.56777e-09	3.39459e-08
snx7	sorting nexin 7	2.66653	5.01297	4.56362e-11	2.30667e-10
LOC108883681	phosphofurin acidic cluster sorting protein 1	2.66583	5.08728	4.31194e-11	2.18681e-10
si:dkey-82o10.4	uncharacterized protein LOC797793 homolog	2.66435	2.42339	1.29162e-08	5.00145e-08
mctp1a	multiple C2 domains, transmembrane 1a	2.6636	2.51857	1.02234e-08	4.00935e-08
agtrap	angiotensin II receptor-associated protein	2.66314	3.75636	3.5163e-10	1.62687e-09
rpusd4	RNA pseudouridine synthase D4	2.66235	3.65235	4.57619e-10	2.08642e-09
apbb1ip	amyloid beta (A4) precursor protein-binding, family B, member 1 interacting protein	2.66131	6.67204	1.90323e-11	1.00808e-10
dhrs13b.2	dehydrogenase/reductase (SDR family) member 13b.2	2.66081	5.42045	3.57839e-11	1.83522e-10
ppie	peptidylprolyl isomerase E (cyclophilin E)	2.66046	3.96546	2.4645e-10	1.1577e-09
ptgesl	prostaglandin E synthase 2-like	2.65879	4.19062	1.75898e-10	8.38863e-10
rasa2	RAS p21 protein activator 2	2.65864	5.07228	4.91589e-11	2.48055e-10
LOC108902916	ATP-binding cassette sub-family F member 3	2.65857	3.96471	2.55213e-10	1.19662e-09
LOC108903054	thioredoxin	2.65797	6.40233	2.2147e-11	1.16363e-10
adpgk	ADP-dependent glucokinase	2.65643	4.45346	1.23124e-10	5.95111e-10
LOC108892900	radixin	2.65602	7.85906	1.60337e-11	8.56501e-11
LOC108899083	transcription and mRNA export factor ENY2-2	2.65374	3.61107	5.90341e-10	2.657e-09
kiaa0895l	kiaa0895l	2.6519	3.12413	1.82328e-09	7.81286e-09
actr1b	actin related protein 1B	2.64976	5.88114	3.22454e-11	1.66397e-10
LOC108899455	G-protein-signaling modulator 1	2.64957	6.98937	2.12214e-11	1.11773e-10
htatip2	HIV-1 Tat interactive protein 2	2.6489	4.31289	1.68609e-10	8.05382e-10
LOC108875576	sodium-dependent neutral amino acid transporter B(0)AT2-like	2.6483	4.82343	8.74851e-11	4.29904e-10
ost4	oligosaccharyltransferase complex subunit 4 (non-catalytic)	2.64694	4.73989	9.88555e-11	4.82309e-10
mogs	mannosyl-oligosaccharide glucosidase	2.6456	5.0318	6.30967e-11	3.14897e-10
rab20	RAB20, member RAS oncogene family	2.64519	3.9367	3.22106e-10	1.49672e-09
rangap1a	RAN GTPase activating protein 1a	2.64465	5.17434	5.65875e-11	2.8373e-10
hsp90aa1.1	heat shock protein 90, alpha (cytosolic), class A member 1, tandem duplicate 1	2.64355	5.17229	5.77137e-11	2.89088e-10
tars1	threonyl-tRNA synthetase 1	2.64234	6.15825	3.1909e-11	1.64773e-10
atp2b3b	ATPase plasma membrane Ca2+ transporting 3b	2.64123	-0.59275	0.00257631	0.00478349
hmces	5-hydroxymethylcytosine binding, ES cell specific	2.64091	5.36518	5.17957e-11	2.61098e-10
acta1a	actin alpha 1, skeletal muscle a	2.63935	1.03262	3.92226e-06	1.10143e-05
cyth1a	cytohesin 1a	2.63886	7.86561	2.15248e-11	1.13292e-10
LOC108880290	stomatin-like protein 2, mitochondrial	2.63852	3.61462	6.98396e-10	3.1217e-09
zgc:161969	uncharacterized protein LOC569044 homolog	2.63851	2.22614	4.36252e-08	1.58132e-07
LOC108888057	eIF5-mimic protein 2-A-like	2.63742	5.34812	5.55714e-11	2.78822e-10
LOC108876951	hexokinase-1	2.63685	6.15526	3.50536e-11	1.79961e-10
c1qbp	complement component 1, q subcomponent binding protein	2.63658	6.27305	3.34873e-11	1.72332e-10
LOC108881108	myocardin-related transcription factor A	2.63612	4.98447	7.69441e-11	3.80468e-10
LOC108901340	uncharacterized LOC108901340	2.63441	3.8377	4.62691e-10	2.10827e-09
vapb	VAMP (vesicle-associated membrane protein)-associated protein B and C	2.63374	4.46048	1.7415e-10	8.30792e-10
tbrg4	transforming growth factor beta regulator 4	2.63373	4.91752	9.75505e-11	4.76252e-10
LOC108890071	calcium uniporter protein, mitochondrial-like	2.63366	-1.26604	0.0126641	0.0208872
LOC108887065	FAD-linked sulfhydryl oxidase ALR-like	2.63348	0.520564	3.23136e-05	8.00228e-05
ndufa6	NADH:ubiquinone oxidoreductase subunit A6	2.63286	3.87334	4.63129e-10	2.10962e-09
srm	spermidine synthase	2.63249	4.5867	1.43012e-10	6.87044e-10
LOC108878531	nuclear factor 7, brain	2.63231	3.24496	1.84733e-09	7.91366e-09
nfkb2	nuclear factor of kappa light polypeptide gene enhancer in B-cells 2 (p49/p100)	2.63032	6.81531	3.09085e-11	1.59992e-10
LOC108902913	DNA-directed RNA polymerase II subunit RPB4	2.62923	4.31098	2.22911e-10	1.05139e-09
LOC108872450	serine/threonine-protein kinase D3	2.62516	6.47424	3.76391e-11	1.92185e-10
prr36b	proline rich 36b	2.6251	2.18289	5.35515e-08	1.9235e-07
ddx5	DEAD (Asp-Glu-Ala-Asp) box helicase 5	2.62354	8.16789	2.69839e-11	1.40354e-10
psmd5	proteasome 26S subunit, non-ATPase 5	2.62327	4.42147	2.07924e-10	9.82866e-10
LOC108881924	putative protein TPRXL	2.62268	1.94565	1.38605e-07	4.75472e-07
cluha	clustered mitochondria (cluA/CLU1) homolog a	2.62227	5.14589	8.37011e-11	4.12388e-10
LOC108882600	probable pleckstrin homology domain-containing family N member 1	2.62087	5.00037	9.72633e-11	4.75004e-10
LOC108895394	septin-6	2.61966	4.8468	1.37226e-10	6.59879e-10
ruvbl2	RuvB-like AAA ATPase 2	2.61874	5.35211	7.54811e-11	3.73726e-10
cd99l2	CD99 molecule-like 2	2.61832	4.53171	2.00456e-10	9.49726e-10
fut8b	fucosyltransferase 8b (alpha (1,6) fucosyltransferase)	2.61697	4.6259	1.83362e-10	8.70868e-10
dmap1	DNA methyltransferase 1 associated protein 1	2.61676	4.5361	2.00471e-10	9.49726e-10
nfatc3a	nuclear factor of activated T cells 3a	2.6166	5.82459	5.8003e-11	2.90343e-10
LOC108897329	monocarboxylate transporter 9	2.61581	4.46391	2.18632e-10	1.03186e-09
mdh2	malate dehydrogenase 2, NAD (mitochondrial)	2.61473	7.32254	3.57452e-11	1.83449e-10
plekho2	pleckstrin homology domain containing, family O member 2	2.61453	7.33544	3.57761e-11	1.83522e-10
LOC108896731	cytochrome c oxidase assembly factor 1 homolog	2.61446	3.30398	2.04711e-09	8.72228e-09
lig1	ligase I, DNA, ATP-dependent	2.61365	4.95512	1.14087e-10	5.53571e-10
arhgap9	Rho GTPase activating protein 9	2.61312	7.27362	3.71132e-11	1.89757e-10
nup37	nucleoporin 37	2.61248	3.23092	2.50354e-09	1.0583e-08
si:dkey-119f1.1	Structural maintenance of chromosomes protein 6-like	2.61216	5.2108	9.37498e-11	4.59038e-10
stc2a	stanniocalcin 2a	2.61199	-0.517554	0.0023906	0.00445518
ftsj3	FtsJ RNA 2'-O-methyltransferase 3	2.61127	5.63109	7.08861e-11	3.52251e-10
dennd1b	DENN/MADD domain containing 1B	2.60721	5.9369	6.40573e-11	3.19181e-10
LOC108881277	guanine nucleotide-binding protein G(I)/G(S)/G(O) subunit gamma-5	2.60598	5.09437	1.14227e-10	5.53892e-10
mmp19	matrix metallopeptidase 19	2.60531	2.56566	1.69612e-08	6.48921e-08
LOC108876731	zinc finger protein aebp2	2.60523	4.45968	2.60764e-10	1.22112e-09
LOC108892567	C-1-tetrahydrofolate synthase, cytoplasmic-like	2.6037	3.11841	3.89589e-09	1.60667e-08
LOC108885197	rap guanine nucleotide exchange factor 6	2.60345	-0.0294342	0.000333099	0.000707924
LOC108887062	S1 RNA-binding domain-containing protein 1-like	2.60345	-0.0294342	0.000333099	0.000707924
LOC108888633	thioredoxin-related transmembrane protein 2-B	2.60345	-0.0294342	0.000333099	0.000707924
LOC108874425	mitogen-activated protein kinase-binding protein 1	2.60337	3.5071	1.54872e-09	6.67058e-09
LOC108874995	protein mono-ADP-ribosyltransferase PARP14	2.60298	7.20676	4.48029e-11	2.26608e-10
cd44b	CD44 molecule (Indian blood group) b	2.60281	8.06864	3.90596e-11	1.98965e-10
LOC108881756	NACHT, LRR and PYD domains-containing protein 12	2.60231	5.14121	1.16652e-10	5.65103e-10
LOC108878738	cytochrome c oxidase subunit 6A1, mitochondrial	2.60218	6.8353	4.97218e-11	2.50811e-10
tctn2	tectonic family member 2	2.60125	1.98176	1.31287e-07	4.51602e-07
noc3l	NOC3-like DNA replication regulator	2.60008	4.66315	2.24254e-10	1.0574e-09
mrpl10	mitochondrial ribosomal protein L10	2.59955	4.06381	5.13531e-10	2.32722e-09
rnaseh2b	ribonuclease H2, subunit B	2.59817	4.5899	2.5867e-10	1.21207e-09
mrpl43	mitochondrial ribosomal protein L43	2.59753	3.46349	1.70872e-09	7.3408e-09
chst7	carbohydrate (N-acetylglucosamine 6-O) sulfotransferase 7	2.59736	3.31467	2.40454e-09	1.01731e-08
pmm2	phosphomannomutase 2	2.59534	4.90414	1.88458e-10	8.94221e-10
ash2l	ash2 like, histone lysine methyltransferase complex subunit	2.59523	4.79193	2.11553e-10	9.99704e-10
cetn4	centrin 4	2.59305	4.02977	6.36496e-10	2.85606e-09
si:ch211-14c7.2	uncharacterized si:ch211-14c7.2	2.59106	0.50392	4.83876e-05	0.000116902
rrp9	ribosomal RNA processing 9, U3 small nucleolar RNA binding protein	2.59079	4.35035	3.96435e-10	1.82128e-09
LOC108886074	cytochrome c oxidase assembly protein COX14 homolog	2.59063	2.36095	4.48551e-08	1.62394e-07
pi4kab	phosphatidylinositol 4-kinase, catalytic, alpha b	2.5901	1.555	9.29155e-07	2.8348e-06
zgc:101744	Receptor expression-enhancing protein 6-like	2.58988	4.37241	3.77624e-10	1.74338e-09
hspa14	heat shock protein 14	2.58905	4.71902	2.5373e-10	1.19004e-09
zgc:162952	PKc_LIMK_like_unk domain-containing protein	2.58828	4.1658	5.30523e-10	2.40061e-09
tmem126a	transmembrane protein 126A	2.58789	3.40086	2.28699e-09	9.70307e-09
arpc3	actin related protein 2/3 complex, subunit 3	2.58748	7.5725	5.45956e-11	2.74292e-10
tmx3b	thioredoxin related transmembrane protein 3b	2.5869	6.42383	7.34623e-11	3.64451e-10
tmem179ba	transmembrane protein 179Ba	2.58655	6.12284	8.32411e-11	4.10256e-10
ttc27	tetratricopeptide repeat domain 27	2.58544	4.01609	7.09173e-10	3.16799e-09
mrpl20	mitochondrial ribosomal protein L20	2.58525	4.89816	2.14971e-10	1.01522e-09
oscp1b	organic solute carrier partner 1b	2.58524	4.41977	3.85284e-10	1.77493e-09
rabggta	Rab geranylgeranyltransferase subunit alpha	2.5845	4.34499	4.19255e-10	1.91849e-09
LOC108899297	histone deacetylase 2	2.58412	4.99291	1.78576e-10	8.50284e-10
surf4l	surfeit 4, like	2.58249	5.78614	1.05017e-10	5.11539e-10
LOC108888737	E3 ubiquitin-protein ligase TRIM21-like	2.58134	2.60415	2.07374e-08	7.8362e-08
mrm3a	mitochondrial rRNA methyltransferase 3a	2.58109	2.46519	3.67228e-08	1.34836e-07
sclt1	sodium channel and clathrin linker 1	2.58055	3.45143	2.33352e-09	9.89772e-09
LOC108888180	large neutral amino acids transporter small subunit 4	2.5802	7.37734	6.40612e-11	3.19181e-10
LOC108884011	mitogen-activated protein kinase-binding protein 1-like	2.57833	3.00471	7.11997e-09	2.84496e-08
mrpl46	mitochondrial ribosomal protein L46	2.57647	3.53645	1.9815e-09	8.4595e-09
pkdc	protein kinase-like domain containing	2.57334	1.60602	7.38689e-07	2.28289e-06
zgc:162816	uncharacterized protein LOC571260 homolog	2.57219	4.66556	3.43107e-10	1.58929e-09
cd164	CD164 molecule, sialomucin	2.57029	7.53253	7.39363e-11	3.6656e-10
cirbpa	cold inducible RNA binding protein a	2.56985	9.39316	6.24241e-11	3.11644e-10
foxred2	FAD-dependent oxidoreductase domain containing 2	2.56792	3.24965	4.38101e-09	1.79834e-08
ddx19b	DEAD-box helicase 19b	2.56749	6.66932	9.44002e-11	4.61772e-10
nrf1	nuclear respiratory factor 1	2.56749	4.21406	6.77859e-10	3.03171e-09
arf2b	ADP-ribosylation factor 2b	2.56359	7.71106	8.06987e-11	3.98248e-10
brms1	BRMS1 transcriptional repressor and anoikis regulator	2.56264	4.62973	4.33404e-10	1.97782e-09
srek1ip1	SREK1-interacting protein 1	2.56208	4.38603	5.90508e-10	2.657e-09
LOC108897206	mitochondrial chaperone BCS1	2.56153	2.83925	1.32545e-08	5.12979e-08
LOC108878890	uncharacterized LOC108878890	2.56092	4.02388	1.00476e-09	4.41881e-09
mapkapk2a	MAPK activated protein kinase 2a	2.56089	5.63403	1.64383e-10	7.85444e-10
atrip	ATR interacting protein	2.56072	3.14704	6.36703e-09	2.56181e-08
rnf19b	ring finger protein 19B	2.55979	6.26696	1.23535e-10	5.96716e-10
tbc1d30	TBC1 domain family, member 30	2.55966	2.83048	1.39183e-08	5.36738e-08
echdc2	enoyl CoA hydratase domain containing 2	2.55964	2.72207	2.12183e-08	8.00788e-08
mrpl33	mitochondrial ribosomal protein L33	2.55792	4.69549	4.24225e-10	1.93937e-09
znf710a	zinc finger protein 710a	2.55646	4.54404	5.26355e-10	2.38247e-09
LOC108890432	diacylglycerol kinase theta-like	2.55568	4.82513	3.80396e-10	1.7551e-09
tmed7	transmembrane p24 trafficking protein 7	2.55556	6.72885	1.13801e-10	5.52358e-10
LOC108900248	protein CIP2A homolog	2.55513	2.04856	1.64071e-07	5.57738e-07
nr2c2ap	nuclear receptor 2C2-associated protein	2.5547	2.45458	5.11697e-08	1.84235e-07
LOC108883317	sterile alpha motif domain-containing protein 9	2.55439	5.54484	1.93383e-10	9.17303e-10
gsna	gelsolin a	2.55243	8.20375	9.20549e-11	4.51327e-10
dph1	diphthamide biosynthesis 1	2.55153	3.52637	2.96311e-09	1.2414e-08
tbl3	transducin beta like 3	2.55105	4.79067	4.22004e-10	1.93048e-09
commd8	COMM domain containing 8	2.55022	3.53078	2.87883e-09	1.20744e-08
slc25a26	solute carrier family 25 member 26	2.5491	1.96085	2.50293e-07	8.28905e-07
pgm2	phosphoglucomutase 2	2.54902	5.13763	2.81398e-10	1.31406e-09
psmd13	proteasome 26S subunit, non-ATPase 13	2.54864	5.95337	1.70724e-10	8.14965e-10
mrpl9	mitochondrial ribosomal protein L9	2.54629	4.37689	7.30493e-10	3.26129e-09
wdr46	WD repeat domain 46	2.54627	3.97877	1.3453e-09	5.84131e-09
atp6v0cb	ATPase H+ transporting V0 subunit cb	2.54494	7.78958	1.10187e-10	5.3551e-10
slc38a2	solute carrier family 38 member 2	2.54076	6.52106	1.56138e-10	7.4771e-10
icam3	intercellular adhesion molecule 3	2.53854	4.68542	5.91541e-10	2.6607e-09
LOC108877911	neuron navigator 1	2.53838	4.95072	3.91906e-10	1.80293e-09
tbl1xr1a	TBL1X/Y related 1a	2.53757	6.0074	2.00794e-10	9.50956e-10
slc19a1	solute carrier family 19 member 1	2.53757	4.48911	7.34962e-10	3.28027e-09
LOC108880584	uncharacterized LOC108880584	2.53754	2.05518	2.29581e-07	7.65031e-07
anp32a	acidic (leucine-rich) nuclear phosphoprotein 32 family, member A	2.53697	5.09004	3.56561e-10	1.64918e-09
slc4a2b	solute carrier family 4 member 2b	2.53677	4.33415	9.33925e-10	4.12298e-09
apex2	APEX nuclease (apurinic/apyrimidinic endonuclease) 2	2.53593	3.26649	6.99839e-09	2.79787e-08
zmp:0000000529	WD repeat-containing protein 20	2.53588	2.57631	4.081e-08	1.49107e-07
slc27a4	solute carrier family 27 member 4	2.53512	5.34936	3.02895e-10	1.41226e-09
stt3b	STT3 oligosaccharyltransferase complex catalytic subunit B	2.53507	5.67442	2.47682e-10	1.16274e-09
sec23b	SEC23 homolog B, coat complex II component	2.53506	5.68106	2.46821e-10	1.15908e-09
marveld1	MARVEL domain containing 1	2.53484	5.31402	3.11897e-10	1.45153e-09
sympk	symplekin	2.53459	5.00677	3.97274e-10	1.82401e-09
mtif3	mitochondrial translational initiation factor 3	2.53435	3.32931	6.01558e-09	2.4256e-08
cpvl	carboxypeptidase vitellogenic like	2.53414	6.08249	2.05893e-10	9.73878e-10
acat1	acetyl-CoA acetyltransferase 1	2.53325	5.01852	4.02087e-10	1.84442e-09
LOC108880137	28S ribosomal protein S16, mitochondrial-like	2.5328	3.56262	3.82685e-09	1.5795e-08
dock10	dedicator of cytokinesis 10	2.53128	7.29535	1.51239e-10	7.25406e-10
ift27	intraflagellar transport 27 homolog (Chlamydomonas)	2.53042	1.90869	4.14354e-07	1.32438e-06
xpnpep3	X-prolyl aminopeptidase 3, mitochondrial	2.5304	3.5712	3.61373e-09	1.49688e-08
LOC108899982	threonine synthase-like 1	2.52905	1.07211	1.03163e-05	2.74177e-05
klhdc4	kelch domain containing 4	2.52876	3.37149	5.68085e-09	2.29617e-08
smco4	single-pass membrane protein with coiled-coil domains 4	2.52862	3.31564	6.34548e-09	2.55382e-08
esd	esterase D/formylglutathione hydrolase	2.52619	4.33825	1.04609e-09	4.58853e-09
usp16	ubiquitin specific peptidase 16	2.52611	4.47937	9.18578e-10	4.06239e-09
LOC108901794	cytoplasmic dynein 1 light intermediate chain 1	2.52569	1.69573	7.90146e-07	2.42993e-06
psap	prosaposin	2.5249	9.9892	1.33603e-10	6.43485e-10
marcksa	myristoylated alanine-rich protein kinase C substrate a	2.52359	7.11427	1.79124e-10	8.52336e-10
inpp5jb	inositol polyphosphate-5-phosphatase Jb	2.52338	4.90362	5.87532e-10	2.64583e-09
uba1	ubiquitin-like modifier activating enzyme 1	2.52296	7.98969	1.57187e-10	7.52497e-10
LOC108887007	low affinity immunoglobulin gamma Fc region receptor III-like	2.52277	2.39936	8.49036e-08	2.99173e-07
LOC108883136	proteasome subunit alpha type-6	2.52151	5.29856	3.93402e-10	1.809e-09
dnase2	deoxyribonuclease II, lysosomal	2.51917	7.2416	1.88317e-10	8.93837e-10
troap	trophinin associated protein	2.51562	2.68676	3.5895e-08	1.3199e-07
nsun2	NOP2/Sun RNA methyltransferase 2	2.51543	4.2533	1.46373e-09	6.32446e-09
kat2a	K(lysine) acetyltransferase 2A	2.51508	5.10587	5.05064e-10	2.29369e-09
LOC108893974	capping actin protein of muscle Z-line subunit alpha 2	2.51271	8.45618	1.79176e-10	8.52336e-10
LOC108888413	protein YIF1B	2.51178	2.56649	5.56092e-08	1.9936e-07
LOC108874484	putative uncharacterized protein DDB_G0271982	2.51174	1.28953	5.30356e-06	1.46523e-05
pofut1	protein O-fucosyltransferase 1	2.51107	3.28553	8.38765e-09	3.33113e-08
kcnq5b	potassium voltage-gated channel, KQT-like subfamily, member 5b	2.511	4.72404	8.74349e-10	3.87477e-09
metrnla	meteorin like, glial cell differentiation regulator a	2.51093	2.6672	4.32749e-08	1.56938e-07
zgc:136971	S9 family peptidase	2.51008	0.69749	4.92845e-05	0.000118858
LOC108882284	ATP synthase subunit alpha, mitochondrial	2.50948	7.69552	2.06327e-10	9.75623e-10
srd5a3	steroid 5 alpha-reductase 3	2.5092	1.4826	2.01478e-06	5.86601e-06
xrn2	5'-3' exoribonuclease 2	2.50918	5.63124	3.91963e-10	1.80293e-09
LOC127140198	cytochrome b-like	2.50864	9.52707	1.80324e-10	8.57522e-10
taf1c	TATA-box binding protein associated factor, RNA polymerase I subunit C	2.50842	4.44394	1.25647e-09	5.47456e-09
rrbp1a	ribosome binding protein 1a	2.50774	5.61234	4.05931e-10	1.85978e-09
LOC108885524	dedicator of cytokinesis protein 2	2.50555	7.8985	2.14952e-10	1.01522e-09
ppm1g	protein phosphatase, Mg2+/Mn2+ dependent, 1G	2.50542	6.09644	3.33228e-10	1.54506e-09
etaa1b	ETAA1 activator of ATR kinase b	2.50477	2.44464	9.27025e-08	3.24826e-07
LOC108900458	rho-related GTP-binding protein RhoA-C	2.50342	6.994	2.60355e-10	1.21959e-09
mrpl4	mitochondrial ribosomal protein L4	2.50276	4.28317	1.70008e-09	7.30576e-09
rnf213b	ring finger protein 213b	2.50125	6.96369	2.72175e-10	1.27218e-09
LOC108897998	kelch repeat and BTB domain-containing protein 11	2.50092	1.33058	4.57168e-06	1.27238e-05
LOC108886651	proteasome activator complex subunit 3	2.49948	4.82216	9.5563e-10	4.21138e-09
imp4	IMP U3 small nucleolar ribonucleoprotein 4	2.49864	4.76306	9.86811e-10	4.3437e-09
crlf3	cytokine receptor-like factor 3	2.49788	6.66876	3.11131e-10	1.44841e-09
midn	midnolin	2.49671	6.10757	3.84637e-10	1.77303e-09
LOC108876453	guanine nucleotide-binding protein subunit alpha-13	2.49609	6.54723	3.325e-10	1.54216e-09
utp18	UTP18 small subunit processome component	2.49604	4.86184	9.35583e-10	4.12909e-09
lrrk2	leucine-rich repeat kinase 2	2.49593	4.17869	2.20015e-09	9.34785e-09
LOC108888586	polycomb protein suz12-B	2.49293	5.65601	5.08002e-10	2.30425e-09
terf1	telomeric repeat binding factor (NIMA-interacting) 1	2.49171	3.70895	5.07561e-09	2.06263e-08
txnrd2.2	thioredoxin reductase 2, tandem duplicate 2	2.49166	3.40999	9.02825e-09	3.56575e-08
LOC108890846	GTPase IMAP family member 7-like	2.49138	2.42877	1.1715e-07	4.05481e-07
utp4	UTP4 small subunit processome component	2.49116	4.57723	1.39401e-09	6.03537e-09
LOC108873961	ribosomal RNA processing protein 36 homolog	2.48983	3.56407	6.51437e-09	2.61689e-08
lgals17	galectin 17	2.48726	8.8313	2.71438e-10	1.26913e-09
LOC108875019	peptidase M20 domain-containing protein 2	2.48508	-1.06298	0.0166986	0.0269385
nol6	nucleolar protein 6 (RNA-associated)	2.48463	4.49988	1.6687e-09	7.17505e-09
lg12h1orf50	linkage group 12 C1orf50 homolog	2.48383	2.71688	5.23206e-08	1.88109e-07
creb5b	cAMP responsive element binding protein 5b	2.48379	3.66217	6.00407e-09	2.42177e-08
gkap1	G kinase anchoring protein 1	2.48328	4.71688	1.34529e-09	5.84131e-09
ran	RAN, member RAS oncogene family	2.48183	8.46952	3.06355e-10	1.4275e-09
si:ch211-107p11.3	GT1 domain-containing protein	2.48177	0.650715	6.21056e-05	0.000147717
LOC108899213	muscle M-line assembly protein unc-89	2.48145	4.18197	2.62901e-09	1.10791e-08
cln6a	CLN6 transmembrane ER protein a	2.48134	3.99132	3.62926e-09	1.50289e-08
LOC108881174	protein NLRC3	2.48082	4.04963	3.27444e-09	1.36574e-08
dera	deoxyribose-phosphate aldolase (putative)	2.48053	4.65274	1.51983e-09	6.54992e-09
atp1b1b	ATPase Na+/K+ transporting subunit beta 1b	2.48019	4.51279	1.73556e-09	7.45399e-09
ddx54	DEAD (Asp-Glu-Ala-Asp) box polypeptide 54	2.47981	5.09461	9.11896e-10	4.03521e-09
ssrp1a	structure specific recognition protein 1a	2.47894	6.32996	4.78644e-10	2.17766e-09
iqgap1	IQ motif containing GTPase activating protein 1	2.47882	8.61945	3.1906e-10	1.48349e-09
LOC108898606	N-alpha-acetyltransferase 60-like	2.47776	1.91704	6.51691e-07	2.0282e-06
psmb4	proteasome 20S subunit beta 4	2.47663	6.75911	4.37227e-10	1.99466e-09
arhgef12b	Rho guanine nucleotide exchange factor (GEF) 12b	2.47647	6.08283	5.48037e-10	2.47762e-09
lap3	leucine aminopeptidase 3	2.47622	3.87596	4.40615e-09	1.80768e-08
alg11	ALG11 alpha-1,2-mannosyltransferase	2.47583	3.43989	1.05267e-08	4.12614e-08
uevld	UEV and lactate/malate dehyrogenase domains	2.47577	3.53438	8.52516e-09	3.37949e-08
cct8	chaperonin containing TCP1, subunit 8 (theta)	2.47577	7.88052	3.61303e-10	1.67008e-09
sec11a	SEC11 homolog A, signal peptidase complex subunit	2.47417	6.59117	4.77747e-10	2.17423e-09
LOC108887524	chromodomain-helicase-DNA-binding protein 4	2.47322	7.14521	4.24335e-10	1.93937e-09
u2af2a	U2 small nuclear RNA auxiliary factor 2a	2.47089	6.82366	4.74774e-10	2.16201e-09
ears2	glutamyl-tRNA synthetase 2, mitochondrial	2.46973	2.63239	8.76486e-08	3.08123e-07
nanp	N-acetylneuraminic acid phosphatase	2.46881	0.326993	0.000269446	0.000582695
ubtd2	ubiquitin domain containing 2	2.46844	4.79535	1.56803e-09	6.75181e-09
LOC108876861	xaa-Pro dipeptidase	2.46797	6.76987	5.06034e-10	2.29671e-09
si:ch211-222l21.1	prothymosin alpha	2.46768	8.3303	3.96679e-10	1.82184e-09
LOC108874240	high mobility group protein B2	2.46727	5.87984	6.99742e-10	3.12679e-09
LOC108889396	E3 ubiquitin-protein ligase TRIM39	2.46711	4.96658	1.24477e-09	5.42517e-09
cinp	cyclin-dependent kinase 2 interacting protein	2.46674	4.6381	1.89091e-09	8.08423e-09
alg5	ALG5 dolichyl-phosphate beta-glucosyltransferase	2.46614	4.72036	1.76993e-09	7.59292e-09
riox2	ribosomal oxygenase 2	2.46487	3.83275	5.97136e-09	2.40976e-08
zgc:113263	uncharacterized protein LOC503753 homolog	2.46442	4.07288	4.00226e-09	1.64782e-08
ndufs5	NADH:ubiquinone oxidoreductase subunit S5	2.46389	4.34848	2.86028e-09	1.20033e-08
rps6ka2	ribosomal protein S6 kinase, polypeptide 2	2.46287	0.811214	3.78839e-05	9.28989e-05
rasal2	RAS protein activator like 2	2.46118	4.98881	1.34749e-09	5.84911e-09
LOC108889204	ATP-binding cassette sub-family F member 3-like	2.46097	3.19378	2.06474e-08	7.80614e-08
idh3g	isocitrate dehydrogenase (NAD(+)) 3 non-catalytic subunit gamma	2.46045	5.36244	1.04161e-09	4.57285e-09
LOC108883672	dipeptidyl peptidase 9	2.46028	4.46232	2.52427e-09	1.06673e-08
pdia6	protein disulfide isomerase family A, member 6	2.45866	6.47854	6.44817e-10	2.89081e-09
leo1	LEO1 homolog, Paf1/RNA polymerase II complex component	2.45849	5.28823	1.12983e-09	4.94718e-09
rfc2	replication factor C (activator 1) 2	2.45814	4.94494	1.46819e-09	6.34191e-09
LOC127142745	protein diaphanous homolog 1	2.45711	5.23265	1.20076e-09	5.23942e-09
dnajc5gb	DnaJ (Hsp40) homolog, subfamily C, member 5 gamma b	2.45666	5.23098	1.21112e-09	5.2831e-09
ripor1	RHO family interacting cell polarization regulator 1	2.45576	4.06264	4.72964e-09	1.92986e-08
LOC108874909	snake venom 5'-nucleotidase	2.45566	5.1391	1.31464e-09	5.7131e-09
mrps16	mitochondrial ribosomal protein S16	2.45505	3.56847	1.11043e-08	4.33445e-08
kiaa0319	KIAA0319 ortholog	2.45359	0.929092	2.90866e-05	7.25331e-05
eif6	eukaryotic translation initiation factor 6	2.45308	5.92133	8.73371e-10	3.87158e-09
wasf2	WASP family member 2	2.45287	7.18628	5.98199e-10	2.68903e-09
[truncated: 3,838 more rows]
[truncated: 2 more columns]
