# Supplementary material for: Transcriptomic Analysis of the Spleen from Asian Seabass (Lates calcarifer) Infected with Infectious Spleen and Kidney Necrosis Virus
Source: Viruses. 2025 May 19;17(5):728. doi: 10.3390/v17050728 (PMC12115965; doi:10.3390/v17050728)
Supplement: Supplementary file 1 [file viruses-17-00728-s001.zip › Table S4. DEGs segregation.xlsx]

## Sheet: DEGs in pathways
Table S4. DEGs segregated according to the biological pathways using Reactome server
Antigen process and presentation	Adaptive immune	Innate immune	Cytokine in immune	IFN	TLR pathway	Cell communication	Cell cycle arrest	Endocytosis	Cell death	PI3K pathway
PSMD12	PSMD12	LGMN	ABCE1	CAP1	ATF2	BMP4	CCN1	ACTR3	BCL2L1	FGF2
PSMA5	PSMA5	PSMD2	ADAR	CASP8	BIRC2	PARD6A	CCNA1	AGTR1B	PSMD7	FGF7
PSMB1	PSMB1	PSMD3	BRWD1	CTNNB1	CAP1	PARD6B	CCNA2	AP2A1	PSMD8	FGFR2
PSMB2	PSMB2	PSMD6	CAMK2A	DHX58	CASP8	PSAP	CCNE2	ARPC2	SEM1	FGFR3
BCAP31	BCAP31	IKBKG	CBL	DHX9	CTSK	SRC	CDK1	ARPC3	BCAP31	FGFR4
PSMB3	PSMB3	PSMD7	CCND1	IKBKE	DUSP7	BCAN	E2F1	ARPC4	KPNB1	GAB1
PSMB4	PSMB4	PSMD8	CDK1	IKBKG	FOSAB	CD2AP	E2F7	ATP6V0CB	BIRC2	GNG7
PSMD13	PSMD13	PIK3R4	CEBPD	IRF3	HMGB1A	CAPN10	GADD45AB	ATP6V1AB	CAPN1	HBEGFA
PSMD14	PSMD14	TRIM21	CENPS	JAK1	HSP90B1	CAPN8	PCNA	ATP6V1BA	CDC25B	KL
PSMD2	PSMD2	TRIM32	CENPX	NFKB1	IKBKE	CAPNS1B	PRMT1	ATP6V1D	DFFA	PDE3B
PSMD3	PSMD3	CTSBA	CNTFR	NFKB2	IKBKG	CTSD	TP53	ATP6V1E1B	DNM1L	PDGFAB
PSMD6	PSMD6	CTSS2.1	COX2	NLRX1	IRF3	DCN	ZNF385A	ATP6V1G1	E2F1	PDK1
PSMD7	PSMD7	PLCG1	EIF4A2	PIN1	JUN	EFEMP1		ATPV0E2	JUN	PHLPP1
PSMB5	PSMB5	SEM1	EIF4E2	PRKDC	LGMN	P4HB		CBL	C1QBP	PHLPP2
PSMD8	PSMD8	PSMA2A	EIF4G2A	RBX1	MAP2K7	FBLN1		CHRM2A	LMNB1	PIK3CD
RNF144B	RNF144B	PSMD11B	FANCB	RIPK3	MAP3K7	FGF2		CLTA	PRDX1	PIK3R2
PSMB6	PSMB6	UBE2V1	FANCC	TICAM1	MAPKAPK3	COL1A1B		COPS2	CASP8	PIK3R4
PSMC2	PSMC2	ACTR1B	FANCM	TNFAIP3	NFKB1	CAPN1		FZD4	CTNNB1	PIP4K2AA
KLC3	KLC3	PSMC3	FGF2	TRIM25	NFKB2	AGO1		KIAA0319	PSMC6	PPP2R1BB
UBE2E2	UBE2E2	PSMA5	FOXO1A	UBA7	NLRX1	COL5A1		M6PR	PSMB3	PPP2R5CB
AP1M1	AP1M1	PSMB1	FOXO3A	UBE2D2	PELI2	ICAM3		NEDD8	PSMB4	SRC
SEM1	SEM1	UBE2NA	FOXO3B	XRCC6	PIK3R4	LAMA4		PACSIN2	RABGGTA	TEP1
SPSB1	SPSB1	MALT1	IFI35		PPP2R1BB	LAMA5		PACSIN3	SPTAN1	THEM4
TRIM69	TRIM69	NFKB1	IL13RA2		PSAP	LOXL3B		SH3KBP1	TP53I3
UBE2O	UBE2O	SRC	IL22RA2		RIPK3	LRP10		STAM	HMGB1A
UBE2V1	UBE2V1	CDC42	IRF6		RPS6KA1	LTBP3		STEAP3	HMGB2A
UBE3A	UBE3A	PDK1	IRF8		RPS6KA2	MFAP5		STEAP4	NMT1A
DYNLL1	DYNLL1	PSMB4	JAK1		TAB2	PIK3R2		STN1	PSMC2
GAN	GAN	PSMB5	KPNA2		TICAM1	SDC2		SYNJ1	PSMC3
CALR	CALR	UBE2D2	KPNA3		TIFA	F11R.1		TCIRG1B	TP53
PSMC3	PSMC3	ATG7	KPNA5		TLR5	CTSK		TGOLN2	FOXO3A
ACTR1B	ACTR1B	PIK3R2	LAMA5		TP53	MMP19			YWHAE1
ANAPC4	ANAPC4	TAB2	LCP1		UBE2D2	NCK1B			YWHAG2
PSMC4	PSMC4	CTSC	LMNB1		UBE2V1	P3H3			TICAM1
AP1M2	AP1M2	BCL10	MID1		USP14	PLOD2			DYNLL1
IKBKG	IKBKG	UBA7	NDC1			VWF			PSMA1
LNX1	LNX1	AP1M1	NUP107			AGRN			PSMA3
UBE2D2	UBE2D2	CTSA	NUP133			COL16A1			PSMA4
KCTD7	KCTD7	DYNLL1	NUP160			COL4A1			PSMD1
LONRF1	LONRF1	PSMC4	NUP188			CDH19			PSMD12
NEDD4L	NEDD4L	PSMC5	NUP205			CTNND1			PSMD13
PDIA3	PDIA3	PSMC6	NUP210			IQGAP1			PSMB6
CTSA	CTSA	PSMB3	NUP35			LUM			PSMA5
MIB2	MIB2	PSMA1	NUP37			COL4A2			PSMB1
RBX1	RBX1	PSMA3	NUP43			COL4A5			PSMD14
PRKN	PRKN	PSMD1	NUP50			CD151			PSMD2
PSMA1	PSMA1	PSMD12	NUP58			DST			PSMB2
UBA7	UBA7	PSMA4	NUP85			COL4A6			PSMD3
PSMA3	PSMA3	PSMD13	NUP93			ACTN1			ADD1
AP2A1	AP2A1	ICAM3	OSMR			PPIB			PSMD6
PSMC5	PSMC5	CTSD	P4HB			PSEN1			APAF1
ASB6	ASB6	MAP3K7	PSME2			SCUBE1			PSMB5
PSMA4	PSMA4	PSMD14	PTPN12			FBLIM1			PSMC4
PSMC6	PSMC6	CTSK	SAMHD1			ADAMTS1			PSMC5
ASB7	ASB7	TP53	SH2B3			SERPINE1			BBC3
BLMH	BLMH	PSMB2	SOD1			JAM2A			PRKN
HERC2	HERC2	PSMB6	SQSTM1			AGO2			DNMT1
HSPA5	HSPA5	PSMC2	TCP1			CTNNB1			FOXO1A
ASB8	ASB8	FUCA2	TNFRSF11A			SPARC			RIPK3
ATG14	ATG14	KPNB1	TNFRSF19			SPTAN1			AKAP13
PSMD1	PSMD1	ITPR2	TNFSF12			ADAMTS3			ARHGEF16
ATG7	ATG7	CKAP4	IKBKG			TGFB2			ARHGEF5
CAPZB	CAPZB	DDOST	TP53						ECT2
CCNF	CCNF	GGH	UBE2D2						EED
CLTA	CLTA	IDH1	RBX1						PINK1
CTSC	CTSC	BIRC2	UBA7						PSEN1
CTSD	CTSD	CAP1	PSMA1						RBBP4
CTSF	CTSF	CASP8	PSMA3						SQSTM1
CTSK	CTSK	CTNNB1	PSMA4						PLEKHG2
CUL2	CUL2	DHX58	PSMA5						AIFM2
ERAP2	ERAP2	DHX9	PSMB1						ARHGEF10
FBXL3A	FBXL3A	ILF2	PSMB2						ARHGEF11
FBXL4	FBXL4	IQGAP1	PSMB3						ARHGEF19
FBXO21	FBXO21	LAMP2	PSMB4						ARHGEF37
FBXO32	FBXO32	RIPK3	PSMB5						ARHGEF39
FBXO41	FBXO41	TICAM1	PSMB6						FOXO4
FBXO7	FBXO7	TNFAIP3	PSMC2						IGFBP3
FBXW12	FBXW12	IKBKE	PSMC3						NET1
HERC4	HERC4	IRF3	PSMC4						POLA1
ITPR2	ITPR2	TRIM25	PSMC5						PRIM1
KBTBD8	KBTBD8	VCP	PSMC6						PRIM2
KIF11	KIF11	PIN1	PSMD1						STEAP3
KIF20A	KIF20A	NFKB2	PSMD12						APP
KIF22	KIF22	NLRX1	PSMD13						FASN
KIF2C	KIF2C	PRKDC	PSMD14						PSMD11
KIF3B	KIF3B	XRCC6	PSMD2						RNF213
KLHL13	KLHL13	ACTR3	PSMD3						AGO2
KLHL2	KLHL2	APAF1	PSMD6						CASP6
KLHL21	KLHL21	ARPC3	PSMD7						DICER1
LGMN	LGMN	ATF2	PSMD8						FOXO3
PIK3CD	PIK3CD	ATP6V1D	SEM1						YWHAZ
PIK3R4	PIK3R4	ATP6V1G1	UBE2V1						AGO1
RBBP6	RBBP6	BCL2L1	PIK3CD						BAX
RNF19B	RNF19B	CAPN1	TRIM21						BCL2L11
RNF217	RNF217	CCT2	TUBB2B						BCL2L14
RNF25	RNF25	CCT8	TUBB6						CASP3
SEC24D	SEC24D	CFL1	KPNB1						CLSPN
SH3KBP1	SH3KBP1	DUSP7	PLCG1						CYCS
TAP1	TAP1	ERP44	SOCS1A						DAPK2
TRAIP	TRAIP	HSP90B1	UBE2L3A						DSP
TRIM21	TRIM21	IMPDH2	UBE2NA						GAS2
TRIM32	TRIM32	JUN	BIRC2						HDAC1
TRIM37	TRIM37	MAP2K7	CAP1						HIST1H1B
TUBB2B	TUBB2B	MOSPD2	CASP8						OCLN
TUBB6	TUBB6	PPIE	ILF2						PKP1
UBA1	UBA1	PRDX4	NFKB1						SLC25A5
UBA5	UBA5	PSAP	SRC
UBA6	UBA6	PSEN1	IRF3
UBE2C	UBE2C	RAB6A	TRIM25
UBE2D4	UBE2D4	RAP2C	PIN1
UBE2R2	UBE2R2	RPS6KA1	NFKB2
UBE2Z	UBE2Z	RPS6KA2	CDC42
UBE3D	UBE3D	SPTAN1	JUN
UBR2	UBR2	ALAD	MAP2K7
UNKL	UNKL	ALDH3B1	PIK3R2
ABCB9	ABCB9	AMPD3B	TAB2
CALR3A	CALR3A	ARHGAP9	MAP3K7
CTSBA	CTSBA	ARPC2	TIFA
CTSS2.1	CTSS2.1	ARPC4	DHX9
FBXO30A	FBXO30A	ARPC5B	NLRX1
KEAP1B	KEAP1B	ARSB	ATF2
MTPN	MTPN	ATAD3	BCL2L1
PSMA2A	PLCG1	ATOX1	CFL1
PSMA6B	PSMA2A	ATP6V0CB	DUSP7
PSMC1B	PSMA6B	ATP6V1AB	HSP90B1
PSMD11B	PSMC1B	ATP6V1BA	RPS6KA1
SOCS1A	PSMD11B	ATP6V1E1B	RPS6KA2
UBE2L3A	SOCS1A	ATPV0E2	CNN2
UBE2NA	UBE2L3A	BIN2B	DNAJC3A
UBE2WB	UBE2NA	CAND1	FOSAB
	UBE2WB	CANT1A	MAPKAPK3
	MALT1	CAT	MIF
	NFKB1	CD68	NCK1B
	SRC	CDAB	PELI2
	CDC42	CNN2	PPP2R1BB
	PDK1	COPB1	USP14
	PIK3R2	COTL1
	TAB2	CPPED1
	TEP1	CREG1
	THEM4	CSNK2B
	BCL10	CTSZ
	BTF3	CYFIP1
	CD99	CYFIP2
	CLP1	DDX3XB
	COLEC12	DERA
	CXADR	DNAJC3A
	ENAH	DPP7
	FKBP1B	ELMO1
	ICAM3	ENPP4
	MAP3K7	FOSAB
	NFKBIE	FRK
	RAPGEF3	FTH1A
	XDH	GAA
		GDI2
		GHDC
		GNSA
		GUSB
		GYG1A
		HEBP2
		HMGB1A
		HMOX2B
		HPSE
		IQGAP2
		LEAP2
		LGALS3B
		MAPKAPK3
		MIF
		MLEC
		MVP
		NAPRT
		NCK1B
		ORMDL3
		PA2G4A
		PADI2
		PDXKB
		PELI2
		PGLYRP2
		PGM1
		PGM2
		PKLR
		PKMA
		PLEKHO2
		PLPP5
		POLR2F
		POLR2H
		POLR2K
		POLR3B
		POLR3H
		PPP2R1BB
		PRCP
		PYGL
		S100A10A
		S100A10B
		SERPING1
		STOML3B
		SURF4
		SVIP
		SYNGR1A
		TBC1D10C
		TCIRG1B
		TIFA
		TLR5
		TMEM63A
		TXNDC5
		USP14
		WASF2
