# Supplementary material for: Transcriptomic Analysis of the Spleen from Asian Seabass (Lates calcarifer) Infected with Infectious Spleen and Kidney Necrosis Virus
Source: Viruses. 2025 May 19;17(5):728. doi: 10.3390/v17050728 (PMC12115965; doi:10.3390/v17050728)
Supplement: Supplementary file 1 [file viruses-17-00728-s001.zip › Table S5. interactionsimmune.xlsx]

## Sheet: Table S4-inshared immune genes.
Table S5. String interactions for the 31 shared immune genes
#node1	node2	node1_string_id	node2_string_id	neighborhood_on_chromosome	gene_fusion	phylogenetic_cooccurrence	homology	coexpression	experimentally_determined_interaction	database_annotated	automated_textmining	combined_score
ENSLCAP00010004085	PSMD3	8187.ENSLCAP00010004085	8187.ENSLCAP00010002915	0	0	0	0	0.288	0.733	0.406	0.15	0.891
ENSLCAP00010004085	psmc4	8187.ENSLCAP00010004085	8187.ENSLCAP00010003990	0	0	0	0	0.664	0.867	0.407	0.344	0.98
ENSLCAP00010004085	sem1	8187.ENSLCAP00010004085	8187.ENSLCAP00010039105	0	0	0	0	0.142	0.667	0	0.142	0.733
ENSLCAP00010004085	psmd2	8187.ENSLCAP00010004085	8187.ENSLCAP00010005390	0	0	0	0	0.212	0.867	0.555	0.258	0.96
ENSLCAP00010004085	LOC108883948	8187.ENSLCAP00010004085	8187.ENSLCAP00010015575	0	0	0.098	0.66	0.481	0.786	0.597	0.353	0.969
ENSLCAP00010004085	Psmd12	8187.ENSLCAP00010004085	8187.ENSLCAP00010054013	0	0	0	0	0.337	0.867	0.555	0.332	0.97
ENSLCAP00010004085	psmc2	8187.ENSLCAP00010004085	8187.ENSLCAP00010033802	0	0	0	0	0.357	0.867	0.555	0.344	0.971
ENSLCAP00010004085	psmd6	8187.ENSLCAP00010004085	8187.ENSLCAP00010020283	0	0	0	0	0.437	0.867	0.555	0.278	0.972
ENSLCAP00010004085	ENSLCAP00010027853	8187.ENSLCAP00010004085	8187.ENSLCAP00010027853	0	0	0	0	0.393	0.864	0.555	0.342	0.972
ENSLCAP00010004085	psmd1	8187.ENSLCAP00010004085	8187.ENSLCAP00010024314	0	0	0	0	0.141	0.867	0.555	0.533	0.973
ENSLCAP00010004085	psmc5	8187.ENSLCAP00010004085	8187.ENSLCAP00010033461	0	0	0	0	0.318	0.867	0.605	0.358	0.973
ENSLCAP00010004085	Psmc3	8187.ENSLCAP00010004085	8187.ENSLCAP00010056493	0	0	0	0	0.465	0.867	0.555	0.345	0.976
ENSLCAP00010004085	psmd8	8187.ENSLCAP00010004085	8187.ENSLCAP00010012339	0	0	0	0	0.641	0.866	0.407	0.345	0.978
ENSLCAP00010004085	psmd14	8187.ENSLCAP00010004085	8187.ENSLCAP00010016870	0	0	0	0	0.437	0.87	0.555	0.475	0.98
ENSLCAP00010004085	psmd13	8187.ENSLCAP00010004085	8187.ENSLCAP00010008884	0	0	0	0	0.475	0.868	0.555	0.466	0.981
ENSLCAP00010004085	PSMA4	8187.ENSLCAP00010004085	8187.ENSLCAP00010040967	0	0	0	0	0.529	0.845	0.702	0.365	0.984
ENSLCAP00010004085	psma5	8187.ENSLCAP00010004085	8187.ENSLCAP00010025611	0	0	0	0	0.7	0.878	0.763	0.382	0.993
ENSLCAP00010004085	Psmc6	8187.ENSLCAP00010004085	8187.ENSLCAP00010025787	0	0	0	0	0.352	0.98	0.594	0.323	0.995
ENSLCAP00010004085	psmb2	8187.ENSLCAP00010004085	8187.ENSLCAP00010046669	0	0	0	0	0.687	0.899	0.763	0.53	0.996
ENSLCAP00010004085	Psmb1	8187.ENSLCAP00010004085	8187.ENSLCAP00010056508	0	0	0	0	0.73	0.911	0.763	0.577	0.997
ENSLCAP00010004085	psmb3	8187.ENSLCAP00010004085	8187.ENSLCAP00010021842	0	0	0	0	0.849	0.982	0.763	0.433	0.999
ENSLCAP00010004085	psma3	8187.ENSLCAP00010004085	8187.ENSLCAP00010059283	0	0	0	0	0.678	0.982	0.763	0.421	0.999
ENSLCAP00010004085	psma1	8187.ENSLCAP00010004085	8187.ENSLCAP00010005685	0	0	0	0	0.647	0.982	0.763	0.575	0.999
ENSLCAP00010004085	psmb4	8187.ENSLCAP00010004085	8187.ENSLCAP00010046782	0	0	0	0	0.787	0.972	0.763	0.579	0.999
ENSLCAP00010017757	psmd2	8187.ENSLCAP00010017757	8187.ENSLCAP00010005390	0	0	0	0	0.394	0.09	0	0.151	0.49
ENSLCAP00010017757	psmd14	8187.ENSLCAP00010017757	8187.ENSLCAP00010016870	0.071	0	0	0	0.131	0.281	0.206	0.363	0.652
ENSLCAP00010017757	psmc2	8187.ENSLCAP00010017757	8187.ENSLCAP00010033802	0	0	0	0	0.202	0.083	0	0.34	0.474
ENSLCAP00010017757	ENSLCAP00010027853	8187.ENSLCAP00010017757	8187.ENSLCAP00010027853	0.071	0	0	0	0.147	0.101	0.206	0.285	0.521
ENSLCAP00010017757	LOC108890486	8187.ENSLCAP00010017757	8187.ENSLCAP00010035265	0	0	0	0	0.053	0	0.499	0.286	0.631
ENSLCAP00010017757	ube2d2	8187.ENSLCAP00010017757	8187.ENSLCAP00010053524	0.049	0	0	0	0	0.459	0.38	0.22	0.717
ENSLCAP00010027853	PSMD3	8187.ENSLCAP00010027853	8187.ENSLCAP00010002915	0	0	0	0	0.527	0.774	0.562	0.42	0.969
ENSLCAP00010027853	psmc4	8187.ENSLCAP00010027853	8187.ENSLCAP00010003990	0.05	0	0	0	0.849	0.982	0.493	0.666	0.999
ENSLCAP00010027853	ENSLCAP00010004085	8187.ENSLCAP00010027853	8187.ENSLCAP00010004085	0	0	0	0	0.393	0.864	0.555	0.342	0.972
ENSLCAP00010027853	psmd2	8187.ENSLCAP00010027853	8187.ENSLCAP00010005390	0	0	0	0	0.674	0.982	0.92	0.664	0.999
ENSLCAP00010027853	psma1	8187.ENSLCAP00010027853	8187.ENSLCAP00010005685	0	0	0	0	0.547	0.982	0.655	0.645	0.998
ENSLCAP00010027853	psmd13	8187.ENSLCAP00010027853	8187.ENSLCAP00010008884	0	0	0	0	0.725	0.982	0.881	0.666	0.999
ENSLCAP00010027853	psmd8	8187.ENSLCAP00010027853	8187.ENSLCAP00010012339	0	0	0	0	0.769	0.982	0.661	0.666	0.999
ENSLCAP00010027853	LOC108883948	8187.ENSLCAP00010027853	8187.ENSLCAP00010015575	0	0	0	0	0.234	0.789	0.489	0.341	0.938
ENSLCAP00010027853	psmd14	8187.ENSLCAP00010027853	8187.ENSLCAP00010016870	0	0	0	0	0.923	0.982	0.881	0.666	0.999
ENSLCAP00010027853	ENSLCAP00010017757	8187.ENSLCAP00010027853	8187.ENSLCAP00010017757	0.071	0	0	0	0.147	0.101	0.206	0.285	0.521
ENSLCAP00010027853	psmd6	8187.ENSLCAP00010027853	8187.ENSLCAP00010020283	0	0	0	0	0.903	0.982	0.881	0.666	0.999
ENSLCAP00010027853	psmb3	8187.ENSLCAP00010027853	8187.ENSLCAP00010021842	0	0	0	0	0.626	0.969	0.655	0.626	0.998
ENSLCAP00010027853	psmd1	8187.ENSLCAP00010027853	8187.ENSLCAP00010024314	0	0	0	0	0.85	0.982	0.769	0.665	0.999
ENSLCAP00010027853	psma5	8187.ENSLCAP00010027853	8187.ENSLCAP00010025611	0	0	0	0	0.776	0.976	0.881	0.653	0.999
ENSLCAP00010027853	Psmc6	8187.ENSLCAP00010027853	8187.ENSLCAP00010025787	0.05	0	0	0	0.669	0.982	0.775	0.666	0.999
ENSLCAP00010027853	ube2d2	8187.ENSLCAP00010027853	8187.ENSLCAP00010053524	0.049	0	0	0	0.061	0.064	0.383	0.111	0.457
ENSLCAP00010027853	sem1	8187.ENSLCAP00010027853	8187.ENSLCAP00010039105	0	0	0	0	0.13	0.878	0.36	0.64	0.972
ENSLCAP00010027853	PSMA4	8187.ENSLCAP00010027853	8187.ENSLCAP00010040967	0	0	0	0	0.683	0.845	0.594	0.47	0.988
ENSLCAP00010027853	psmb2	8187.ENSLCAP00010027853	8187.ENSLCAP00010046669	0	0	0	0	0.622	0.98	0.655	0.642	0.998
ENSLCAP00010027853	psma3	8187.ENSLCAP00010027853	8187.ENSLCAP00010059283	0	0	0	0	0.671	0.971	0.655	0.612	0.998
ENSLCAP00010027853	psmc2	8187.ENSLCAP00010027853	8187.ENSLCAP00010033802	0	0	0	0	0.794	0.982	0.881	0.666	0.999
ENSLCAP00010027853	Psmb1	8187.ENSLCAP00010027853	8187.ENSLCAP00010056508	0	0	0	0	0.526	0.959	0.874	0.641	0.999
ENSLCAP00010027853	psmc5	8187.ENSLCAP00010027853	8187.ENSLCAP00010033461	0	0	0	0	0.889	0.982	0.666	0.666	0.999
ENSLCAP00010027853	psmb4	8187.ENSLCAP00010027853	8187.ENSLCAP00010046782	0	0	0	0	0.726	0.981	0.655	0.627	0.999
ENSLCAP00010027853	Psmd12	8187.ENSLCAP00010027853	8187.ENSLCAP00010054013	0	0	0	0	0.94	0.982	0.92	0.666	0.999
ENSLCAP00010027853	Psmc3	8187.ENSLCAP00010027853	8187.ENSLCAP00010056493	0.05	0	0	0	0.915	0.982	0.881	0.666	0.999
LOC108883948	PSMD3	8187.ENSLCAP00010015575	8187.ENSLCAP00010002915	0	0	0	0	0.237	0.566	0.378	0.224	0.818
LOC108883948	psmc4	8187.ENSLCAP00010015575	8187.ENSLCAP00010003990	0.074	0	0	0	0.518	0.791	0.489	0.344	0.963
LOC108883948	ENSLCAP00010004085	8187.ENSLCAP00010015575	8187.ENSLCAP00010004085	0	0	0.098	0.66	0.481	0.786	0.597	0.353	0.969
LOC108883948	psmd2	8187.ENSLCAP00010015575	8187.ENSLCAP00010005390	0	0	0	0	0.137	0.79	0.489	0.424	0.939
LOC108883948	psma1	8187.ENSLCAP00010015575	8187.ENSLCAP00010005685	0	0	0	0	0.467	0.792	0.705	0.45	0.979
LOC108883948	psmd13	8187.ENSLCAP00010015575	8187.ENSLCAP00010008884	0	0	0	0	0.337	0.789	0.489	0.253	0.939
LOC108883948	psmd8	8187.ENSLCAP00010015575	8187.ENSLCAP00010012339	0	0	0	0	0.48	0.787	0.489	0.279	0.953
LOC108883948	sem1	8187.ENSLCAP00010015575	8187.ENSLCAP00010039105	0	0	0	0	0.086	0.766	0	0.216	0.817
LOC108883948	psmd1	8187.ENSLCAP00010015575	8187.ENSLCAP00010024314	0	0	0	0	0.132	0.789	0.489	0.419	0.938
LOC108883948	ENSLCAP00010027853	8187.ENSLCAP00010015575	8187.ENSLCAP00010027853	0	0	0	0	0.234	0.789	0.489	0.341	0.938
LOC108883948	psmc2	8187.ENSLCAP00010015575	8187.ENSLCAP00010033802	0	0	0	0	0.269	0.79	0.489	0.433	0.949
LOC108883948	Psmc6	8187.ENSLCAP00010015575	8187.ENSLCAP00010025787	0.074	0	0	0	0.339	0.792	0.523	0.344	0.952
LOC108883948	Psmd12	8187.ENSLCAP00010015575	8187.ENSLCAP00010054013	0	0	0	0	0.407	0.791	0.524	0.349	0.956
LOC108883948	PSMA4	8187.ENSLCAP00010015575	8187.ENSLCAP00010040967	0	0	0	0	0.409	0.709	0.661	0.343	0.956
LOC108883948	psmd14	8187.ENSLCAP00010015575	8187.ENSLCAP00010016870	0	0	0	0	0.41	0.792	0.489	0.407	0.957
LOC108883948	psmd6	8187.ENSLCAP00010015575	8187.ENSLCAP00010020283	0	0	0	0	0.478	0.79	0.489	0.36	0.959
LOC108883948	Psmc3	8187.ENSLCAP00010015575	8187.ENSLCAP00010056493	0.074	0	0	0	0.437	0.79	0.489	0.433	0.962
LOC108883948	psmc5	8187.ENSLCAP00010015575	8187.ENSLCAP00010033461	0	0	0	0	0.462	0.791	0.532	0.424	0.965
LOC108883948	Psmb1	8187.ENSLCAP00010015575	8187.ENSLCAP00010056508	0	0	0	0.608	0.64	0.792	0.538	0.435	0.977
LOC108883948	psma5	8187.ENSLCAP00010015575	8187.ENSLCAP00010025611	0	0	0	0.614	0.66	0.792	0.705	0.374	0.985
LOC108883948	psmb3	8187.ENSLCAP00010015575	8187.ENSLCAP00010021842	0	0	0	0.622	0.698	0.792	0.705	0.344	0.986
LOC108883948	psmb2	8187.ENSLCAP00010015575	8187.ENSLCAP00010046669	0	0	0	0.646	0.673	0.792	0.705	0.451	0.987
LOC108883948	psma3	8187.ENSLCAP00010015575	8187.ENSLCAP00010059283	0	0	0	0	0.674	0.792	0.705	0.434	0.987
LOC108883948	psmb4	8187.ENSLCAP00010015575	8187.ENSLCAP00010046782	0	0	0	0	0.729	0.792	0.705	0.44	0.989
LOC108890486	psma1	8187.ENSLCAP00010035265	8187.ENSLCAP00010005685	0	0	0	0	0.396	0	0	0.256	0.531
LOC108890486	psmd14	8187.ENSLCAP00010035265	8187.ENSLCAP00010016870	0	0	0	0	0.218	0.092	0.3	0.084	0.483
LOC108890486	ENSLCAP00010017757	8187.ENSLCAP00010035265	8187.ENSLCAP00010017757	0	0	0	0	0.053	0	0.499	0.286	0.631
LOC108890486	psmb3	8187.ENSLCAP00010035265	8187.ENSLCAP00010021842	0	0	0	0	0.338	0	0	0.257	0.487
LOC108890486	psma5	8187.ENSLCAP00010035265	8187.ENSLCAP00010025611	0	0	0	0	0.339	0	0	0.433	0.609
LOC108890486	Psmc6	8187.ENSLCAP00010035265	8187.ENSLCAP00010025787	0	0	0	0	0.255	0	0	0.369	0.509
LOC108890486	psmb2	8187.ENSLCAP00010035265	8187.ENSLCAP00010046669	0	0	0	0	0.311	0	0	0.224	0.442
LOC108890486	psma3	8187.ENSLCAP00010035265	8187.ENSLCAP00010059283	0	0	0	0	0.432	0	0	0.22	0.538
LOC108890486	PSMA4	8187.ENSLCAP00010035265	8187.ENSLCAP00010040967	0	0	0	0	0.479	0	0	0.283	0.61
LOC108890486	ube2d2	8187.ENSLCAP00010035265	8187.ENSLCAP00010053524	0	0	0	0	0.099	0.45	0.389	0.194	0.723
PSMA4	PSMD3	8187.ENSLCAP00010040967	8187.ENSLCAP00010002915	0	0	0	0	0.25	0.667	0.45	0.248	0.882
PSMA4	psmc4	8187.ENSLCAP00010040967	8187.ENSLCAP00010003990	0.074	0	0	0	0.676	0.844	0.403	0.343	0.978
PSMA4	ENSLCAP00010004085	8187.ENSLCAP00010040967	8187.ENSLCAP00010004085	0	0	0	0	0.529	0.845	0.702	0.365	0.984
PSMA4	psmd2	8187.ENSLCAP00010040967	8187.ENSLCAP00010005390	0	0	0	0	0.385	0.844	0.594	0.423	0.974
PSMA4	psma1	8187.ENSLCAP00010040967	8187.ENSLCAP00010005685	0	0	0	0.741	0.848	0.845	0.749	0.424	0.996
PSMA4	psmd13	8187.ENSLCAP00010040967	8187.ENSLCAP00010008884	0	0	0	0	0.45	0.843	0.594	0.433	0.977
PSMA4	psmd8	8187.ENSLCAP00010040967	8187.ENSLCAP00010012339	0	0	0	0	0.783	0.844	0.403	0.5	0.988
PSMA4	LOC108883948	8187.ENSLCAP00010040967	8187.ENSLCAP00010015575	0	0	0	0	0.409	0.709	0.661	0.343	0.956
PSMA4	psmd14	8187.ENSLCAP00010040967	8187.ENSLCAP00010016870	0	0	0	0	0.822	0.845	0.594	0.527	0.993
PSMA4	psmd6	8187.ENSLCAP00010040967	8187.ENSLCAP00010020283	0	0	0	0	0.573	0.844	0.594	0.473	0.983
PSMA4	psmb3	8187.ENSLCAP00010040967	8187.ENSLCAP00010021842	0	0	0	0	0.854	0.845	0.749	0.538	0.997
PSMA4	psmd1	8187.ENSLCAP00010040967	8187.ENSLCAP00010024314	0	0	0	0	0.435	0.843	0.594	0.433	0.976
PSMA4	psma5	8187.ENSLCAP00010040967	8187.ENSLCAP00010025611	0	0	0.083	0.823	0.865	0.845	0.749	0.168	0.995
PSMA4	Psmc6	8187.ENSLCAP00010040967	8187.ENSLCAP00010025787	0.074	0	0	0	0.777	0.845	0.613	0.495	0.992
PSMA4	ENSLCAP00010027853	8187.ENSLCAP00010040967	8187.ENSLCAP00010027853	0	0	0	0	0.683	0.845	0.594	0.47	0.988
PSMA4	psmc5	8187.ENSLCAP00010040967	8187.ENSLCAP00010033461	0	0	0	0	0.42	0.845	0.645	0.468	0.98
PSMA4	psmc2	8187.ENSLCAP00010040967	8187.ENSLCAP00010033802	0	0	0	0	0.617	0.843	0.594	0.504	0.986
PSMA4	LOC108890486	8187.ENSLCAP00010040967	8187.ENSLCAP00010035265	0	0	0	0	0.479	0	0	0.283	0.61
PSMA4	sem1	8187.ENSLCAP00010040967	8187.ENSLCAP00010039105	0	0	0	0	0.223	0.799	0	0.329	0.886
PSMA4	Psmc3	8187.ENSLCAP00010040967	8187.ENSLCAP00010056493	0.074	0	0	0	0.481	0.842	0.594	0.537	0.983
PSMA4	Psmd12	8187.ENSLCAP00010040967	8187.ENSLCAP00010054013	0	0	0	0	0.783	0.845	0.618	0.516	0.992
PSMA4	psmb4	8187.ENSLCAP00010040967	8187.ENSLCAP00010046782	0	0	0	0	0.787	0.845	0.749	0.501	0.995
PSMA4	psma3	8187.ENSLCAP00010040967	8187.ENSLCAP00010059283	0	0	0	0.75	0.853	0.845	0.749	0.455	0.996
PSMA4	Psmb1	8187.ENSLCAP00010040967	8187.ENSLCAP00010056508	0	0	0	0	0.843	0.845	0.731	0.538	0.996
PSMA4	psmb2	8187.ENSLCAP00010040967	8187.ENSLCAP00010046669	0	0	0	0	0.852	0.845	0.749	0.533	0.996
PSMD3	LOC108883948	8187.ENSLCAP00010002915	8187.ENSLCAP00010015575	0	0	0	0	0.237	0.566	0.378	0.224	0.818
PSMD3	sem1	8187.ENSLCAP00010002915	8187.ENSLCAP00010039105	0	0	0	0	0.078	0.774	0	0.42	0.868
PSMD3	PSMA4	8187.ENSLCAP00010002915	8187.ENSLCAP00010040967	0	0	0	0	0.25	0.667	0.45	0.248	0.882
PSMD3	ENSLCAP00010004085	8187.ENSLCAP00010002915	8187.ENSLCAP00010004085	0	0	0	0	0.288	0.733	0.406	0.15	0.891
PSMD3	psmd8	8187.ENSLCAP00010002915	8187.ENSLCAP00010012339	0	0	0	0	0.3	0.774	0.38	0.42	0.935
PSMD3	psma3	8187.ENSLCAP00010002915	8187.ENSLCAP00010059283	0	0	0	0	0.381	0.771	0.514	0.312	0.946
PSMD3	psmb2	8187.ENSLCAP00010002915	8187.ENSLCAP00010046669	0	0	0	0	0.424	0.774	0.514	0.264	0.947
PSMD3	psma1	8187.ENSLCAP00010002915	8187.ENSLCAP00010005685	0	0	0	0	0.377	0.769	0.514	0.344	0.947
PSMD3	psmb4	8187.ENSLCAP00010002915	8187.ENSLCAP00010046782	0	0	0	0	0.431	0.769	0.514	0.286	0.948
PSMD3	psmb3	8187.ENSLCAP00010002915	8187.ENSLCAP00010021842	0	0	0	0	0.409	0.771	0.514	0.343	0.951
PSMD3	Psmb1	8187.ENSLCAP00010002915	8187.ENSLCAP00010056508	0	0	0	0	0.466	0.76	0.557	0.332	0.956
PSMD3	psma5	8187.ENSLCAP00010002915	8187.ENSLCAP00010025611	0	0	0	0	0.393	0.769	0.562	0.392	0.957
PSMD3	psmd1	8187.ENSLCAP00010002915	8187.ENSLCAP00010024314	0	0	0	0	0.415	0.774	0.514	0.42	0.957
PSMD3	Psmc6	8187.ENSLCAP00010002915	8187.ENSLCAP00010025787	0	0	0	0	0.438	0.774	0.538	0.419	0.961
PSMD3	psmc4	8187.ENSLCAP00010002915	8187.ENSLCAP00010003990	0	0	0	0	0.583	0.774	0.453	0.418	0.965
PSMD3	psmc2	8187.ENSLCAP00010002915	8187.ENSLCAP00010033802	0	0	0	0	0.481	0.774	0.562	0.42	0.966
PSMD3	ENSLCAP00010027853	8187.ENSLCAP00010002915	8187.ENSLCAP00010027853	0	0	0	0	0.527	0.774	0.562	0.42	0.969
PSMD3	psmc5	8187.ENSLCAP00010002915	8187.ENSLCAP00010033461	0	0	0	0	0.573	0.774	0.54	0.42	0.97
PSMD3	Psmc3	8187.ENSLCAP00010002915	8187.ENSLCAP00010056493	0	0	0	0	0.571	0.774	0.562	0.42	0.972
PSMD3	psmd2	8187.ENSLCAP00010002915	8187.ENSLCAP00010005390	0	0	0	0	0.582	0.774	0.562	0.42	0.972
PSMD3	psmd6	8187.ENSLCAP00010002915	8187.ENSLCAP00010020283	0	0	0	0	0.637	0.774	0.562	0.42	0.976
PSMD3	psmd14	8187.ENSLCAP00010002915	8187.ENSLCAP00010016870	0	0	0	0	0.662	0.774	0.562	0.42	0.977
PSMD3	psmd13	8187.ENSLCAP00010002915	8187.ENSLCAP00010008884	0	0	0	0	0.651	0.774	0.562	0.42	0.977
PSMD3	Psmd12	8187.ENSLCAP00010002915	8187.ENSLCAP00010054013	0	0	0	0	0.669	0.774	0.562	0.42	0.978
Psmb1	PSMD3	8187.ENSLCAP00010056508	8187.ENSLCAP00010002915	0	0	0	0	0.466	0.76	0.557	0.332	0.956
Psmb1	psmc4	8187.ENSLCAP00010056508	8187.ENSLCAP00010003990	0.074	0	0	0	0.664	0.97	0.301	0.615	0.997
Psmb1	ENSLCAP00010004085	8187.ENSLCAP00010056508	8187.ENSLCAP00010004085	0	0	0	0	0.73	0.911	0.763	0.577	0.997
Psmb1	psmd2	8187.ENSLCAP00010056508	8187.ENSLCAP00010005390	0	0	0	0	0.227	0.972	0.69	0.613	0.997
Psmb1	psma1	8187.ENSLCAP00010056508	8187.ENSLCAP00010005685	0	0	0	0	0.942	0.982	0.745	0.666	0.999
Psmb1	psmd13	8187.ENSLCAP00010056508	8187.ENSLCAP00010008884	0	0	0	0	0.736	0.964	0.874	0.472	0.999
Psmb1	psmd8	8187.ENSLCAP00010056508	8187.ENSLCAP00010012339	0	0	0	0	0.922	0.875	0.179	0.538	0.995
Psmb1	LOC108883948	8187.ENSLCAP00010056508	8187.ENSLCAP00010015575	0	0	0	0.608	0.64	0.792	0.538	0.435	0.977
Psmb1	psmd14	8187.ENSLCAP00010056508	8187.ENSLCAP00010016870	0	0	0	0	0.638	0.982	0.874	0.605	0.999
Psmb1	psmd6	8187.ENSLCAP00010056508	8187.ENSLCAP00010020283	0	0	0	0	0.702	0.935	0.692	0.43	0.996
Psmb1	psmb3	8187.ENSLCAP00010056508	8187.ENSLCAP00010021842	0	0	0	0.72	0.976	0.982	0.745	0.604	0.999
Psmb1	psmd1	8187.ENSLCAP00010056508	8187.ENSLCAP00010024314	0	0	0	0	0.205	0.971	0.554	0.614	0.995
Psmb1	psma5	8187.ENSLCAP00010056508	8187.ENSLCAP00010025611	0	0	0	0	0.943	0.982	0.915	0.664	0.999
Psmb1	Psmc6	8187.ENSLCAP00010056508	8187.ENSLCAP00010025787	0.074	0	0	0	0.432	0.982	0.56	0.602	0.998
Psmb1	ENSLCAP00010027853	8187.ENSLCAP00010056508	8187.ENSLCAP00010027853	0	0	0	0	0.526	0.959	0.874	0.641	0.999
Psmb1	psmc5	8187.ENSLCAP00010056508	8187.ENSLCAP00010033461	0	0	0	0	0.362	0.97	0.655	0.596	0.996
Psmb1	psmc2	8187.ENSLCAP00010056508	8187.ENSLCAP00010033802	0	0	0	0	0.666	0.93	0.874	0.635	0.998
Psmb1	sem1	8187.ENSLCAP00010056508	8187.ENSLCAP00010039105	0	0	0	0	0.241	0.864	0	0.603	0.955
Psmb1	PSMA4	8187.ENSLCAP00010056508	8187.ENSLCAP00010040967	0	0	0	0	0.843	0.845	0.731	0.538	0.996
Psmb1	psmb2	8187.ENSLCAP00010056508	8187.ENSLCAP00010046669	0	0	0	0.673	0.95	0.982	0.745	0.663	0.999
Psmb1	psmb4	8187.ENSLCAP00010056508	8187.ENSLCAP00010046782	0	0	0	0.618	0.967	0.982	0.745	0.666	0.999
Psmb1	ube2d2	8187.ENSLCAP00010056508	8187.ENSLCAP00010053524	0	0	0	0	0.056	0.07	0.383	0.23	0.527
Psmb1	Psmd12	8187.ENSLCAP00010056508	8187.ENSLCAP00010054013	0	0	0	0	0.605	0.982	0.69	0.62	0.999
Psmb1	Psmc3	8187.ENSLCAP00010056508	8187.ENSLCAP00010056493	0.074	0	0	0	0.481	0.924	0.874	0.64	0.998
Psmb1	psma3	8187.ENSLCAP00010056508	8187.ENSLCAP00010059283	0	0	0	0	0.947	0.982	0.745	0.665	0.999
Psmc3	PSMD3	8187.ENSLCAP00010056493	8187.ENSLCAP00010002915	0	0	0	0	0.571	0.774	0.562	0.42	0.972
Psmc3	psmc4	8187.ENSLCAP00010056493	8187.ENSLCAP00010003990	0	0	0.088	0.899	0.921	0.982	0.493	0.612	0.999
Psmc3	ENSLCAP00010004085	8187.ENSLCAP00010056493	8187.ENSLCAP00010004085	0	0	0	0	0.465	0.867	0.555	0.345	0.976
Psmc3	psmd2	8187.ENSLCAP00010056493	8187.ENSLCAP00010005390	0	0	0	0	0.923	0.982	0.881	0.665	0.999
Psmc3	psma1	8187.ENSLCAP00010056493	8187.ENSLCAP00010005685	0.074	0	0	0	0.469	0.982	0.655	0.652	0.998
Psmc3	psmd13	8187.ENSLCAP00010056493	8187.ENSLCAP00010008884	0	0	0	0	0.866	0.982	0.881	0.666	0.999
Psmc3	psmd8	8187.ENSLCAP00010056493	8187.ENSLCAP00010012339	0	0	0	0	0.914	0.982	0.493	0.666	0.999
Psmc3	LOC108883948	8187.ENSLCAP00010056493	8187.ENSLCAP00010015575	0.074	0	0	0	0.437	0.79	0.489	0.433	0.962
Psmc3	psmd14	8187.ENSLCAP00010056493	8187.ENSLCAP00010016870	0.05	0	0	0	0.923	0.982	0.881	0.666	0.999
Psmc3	psmd6	8187.ENSLCAP00010056493	8187.ENSLCAP00010020283	0	0	0	0	0.893	0.982	0.881	0.666	0.999
Psmc3	psmb3	8187.ENSLCAP00010056493	8187.ENSLCAP00010021842	0.074	0	0	0	0.638	0.972	0.655	0.608	0.998
Psmc3	psmd1	8187.ENSLCAP00010056493	8187.ENSLCAP00010024314	0	0	0	0	0.703	0.982	0.655	0.665	0.999
Psmc3	psma5	8187.ENSLCAP00010056493	8187.ENSLCAP00010025611	0.074	0	0	0	0.638	0.982	0.881	0.648	0.999
Psmc3	Psmc6	8187.ENSLCAP00010056493	8187.ENSLCAP00010025787	0	0	0.1	0.875	0.737	0.982	0.664	0.666	0.999
Psmc3	ENSLCAP00010027853	8187.ENSLCAP00010056493	8187.ENSLCAP00010027853	0.05	0	0	0	0.915	0.982	0.881	0.666	0.999
Psmc3	psmc5	8187.ENSLCAP00010056493	8187.ENSLCAP00010033461	0	0	0.084	0.906	0.931	0.982	0.666	0.538	0.999
Psmc3	psmc2	8187.ENSLCAP00010056493	8187.ENSLCAP00010033802	0	0	0.094	0.879	0.923	0.982	0.881	0.583	0.999
Psmc3	sem1	8187.ENSLCAP00010056493	8187.ENSLCAP00010039105	0	0	0	0	0.068	0.878	0	0.415	0.927
Psmc3	PSMA4	8187.ENSLCAP00010056493	8187.ENSLCAP00010040967	0.074	0	0	0	0.481	0.842	0.594	0.537	0.983
Psmc3	psmb2	8187.ENSLCAP00010056493	8187.ENSLCAP00010046669	0.074	0	0	0	0.515	0.982	0.655	0.655	0.998
Psmc3	psmb4	8187.ENSLCAP00010056493	8187.ENSLCAP00010046782	0	0	0	0	0.793	0.929	0.655	0.614	0.997
Psmc3	ube2d2	8187.ENSLCAP00010056493	8187.ENSLCAP00010053524	0.048	0.001	0	0	0.049	0.059	0.383	0.106	0.444
Psmc3	Psmd12	8187.ENSLCAP00010056493	8187.ENSLCAP00010054013	0	0	0	0	0.934	0.982	0.881	0.666	0.999
Psmc3	Psmb1	8187.ENSLCAP00010056493	8187.ENSLCAP00010056508	0.074	0	0	0	0.481	0.924	0.874	0.64	0.998
Psmc3	psma3	8187.ENSLCAP00010056493	8187.ENSLCAP00010059283	0.074	0	0	0	0.473	0.982	0.655	0.629	0.998
Psmc6	PSMD3	8187.ENSLCAP00010025787	8187.ENSLCAP00010002915	0	0	0	0	0.438	0.774	0.538	0.419	0.961
Psmc6	psmc4	8187.ENSLCAP00010025787	8187.ENSLCAP00010003990	0	0	0.089	0.892	0.873	0.982	0.587	0.472	0.999
Psmc6	ENSLCAP00010004085	8187.ENSLCAP00010025787	8187.ENSLCAP00010004085	0	0	0	0	0.352	0.98	0.594	0.323	0.995
Psmc6	psmd2	8187.ENSLCAP00010025787	8187.ENSLCAP00010005390	0	0	0	0	0.555	0.982	0.775	0.661	0.999
Psmc6	psma1	8187.ENSLCAP00010025787	8187.ENSLCAP00010005685	0.074	0	0	0	0.781	0.982	0.664	0.627	0.999
Psmc6	psmd13	8187.ENSLCAP00010025787	8187.ENSLCAP00010008884	0	0	0	0	0.385	0.982	0.664	0.666	0.998
Psmc6	psmd8	8187.ENSLCAP00010025787	8187.ENSLCAP00010012339	0	0	0	0	0.658	0.982	0.661	0.666	0.999
Psmc6	LOC108883948	8187.ENSLCAP00010025787	8187.ENSLCAP00010015575	0.074	0	0	0	0.339	0.792	0.523	0.344	0.952
Psmc6	psmd14	8187.ENSLCAP00010025787	8187.ENSLCAP00010016870	0.05	0	0	0	0.87	0.982	0.664	0.666	0.999
Psmc6	psmd6	8187.ENSLCAP00010025787	8187.ENSLCAP00010020283	0	0	0	0	0.869	0.982	0.655	0.666	0.999
Psmc6	psmb3	8187.ENSLCAP00010025787	8187.ENSLCAP00010021842	0.074	0	0	0	0.482	0.982	0.664	0.597	0.998
Psmc6	psmd1	8187.ENSLCAP00010025787	8187.ENSLCAP00010024314	0	0	0	0	0.478	0.982	0.775	0.665	0.999
Psmc6	psma5	8187.ENSLCAP00010025787	8187.ENSLCAP00010025611	0.074	0	0	0	0.792	0.982	0.664	0.615	0.999
Psmc6	ube2d2	8187.ENSLCAP00010025787	8187.ENSLCAP00010053524	0.048	0.001	0	0	0.073	0.059	0.382	0.105	0.456
Psmc6	LOC108890486	8187.ENSLCAP00010025787	8187.ENSLCAP00010035265	0	0	0	0	0.255	0	0	0.369	0.509
Psmc6	sem1	8187.ENSLCAP00010025787	8187.ENSLCAP00010039105	0	0	0	0	0.068	0.876	0.36	0.51	0.958
Psmc6	PSMA4	8187.ENSLCAP00010025787	8187.ENSLCAP00010040967	0.074	0	0	0	0.777	0.845	0.613	0.495	0.992
Psmc6	Psmb1	8187.ENSLCAP00010025787	8187.ENSLCAP00010056508	0.074	0	0	0	0.432	0.982	0.56	0.602	0.998
Psmc6	psmb2	8187.ENSLCAP00010025787	8187.ENSLCAP00010046669	0.074	0	0	0	0.355	0.982	0.664	0.643	0.998
Psmc6	psmc2	8187.ENSLCAP00010025787	8187.ENSLCAP00010033802	0	0	0.084	0.901	0.882	0.982	0.664	0.254	0.999
Psmc6	ENSLCAP00010027853	8187.ENSLCAP00010025787	8187.ENSLCAP00010027853	0.05	0	0	0	0.669	0.982	0.775	0.666	0.999
Psmc6	psmb4	8187.ENSLCAP00010025787	8187.ENSLCAP00010046782	0	0	0	0	0.807	0.982	0.664	0.582	0.999
Psmc6	psmc5	8187.ENSLCAP00010025787	8187.ENSLCAP00010033461	0	0	0.078	0.92	0.852	0.982	0.673	0.384	0.999
Psmc6	Psmd12	8187.ENSLCAP00010025787	8187.ENSLCAP00010054013	0	0	0	0	0.883	0.982	0.784	0.666	0.999
Psmc6	Psmc3	8187.ENSLCAP00010025787	8187.ENSLCAP00010056493	0	0	0.1	0.875	0.737	0.982	0.664	0.666	0.999
Psmc6	psma3	8187.ENSLCAP00010025787	8187.ENSLCAP00010059283	0.074	0	0	0	0.856	0.982	0.664	0.624	0.999
Psmd12	PSMD3	8187.ENSLCAP00010054013	8187.ENSLCAP00010002915	0	0	0	0	0.669	0.774	0.562	0.42	0.978
Psmd12	psmc4	8187.ENSLCAP00010054013	8187.ENSLCAP00010003990	0	0	0	0	0.79	0.982	0.596	0.665	0.999
Psmd12	ENSLCAP00010004085	8187.ENSLCAP00010054013	8187.ENSLCAP00010004085	0	0	0	0	0.337	0.867	0.555	0.332	0.97
Psmd12	psmd2	8187.ENSLCAP00010054013	8187.ENSLCAP00010005390	0	0	0	0	0.795	0.982	0.92	0.661	0.999
Psmd12	psma1	8187.ENSLCAP00010054013	8187.ENSLCAP00010005685	0	0	0	0	0.785	0.982	0.668	0.602	0.999
Psmd12	psmd13	8187.ENSLCAP00010054013	8187.ENSLCAP00010008884	0	0	0	0	0.785	0.982	0.881	0.666	0.999
Psmd12	psmd8	8187.ENSLCAP00010054013	8187.ENSLCAP00010012339	0	0	0	0	0.812	0.982	0.723	0.666	0.999
Psmd12	LOC108883948	8187.ENSLCAP00010054013	8187.ENSLCAP00010015575	0	0	0	0	0.407	0.791	0.524	0.349	0.956
Psmd12	psmd14	8187.ENSLCAP00010054013	8187.ENSLCAP00010016870	0	0	0	0	0.923	0.982	0.881	0.666	0.999
Psmd12	psmd6	8187.ENSLCAP00010054013	8187.ENSLCAP00010020283	0	0	0	0	0.92	0.982	0.881	0.666	0.999
Psmd12	psmb3	8187.ENSLCAP00010054013	8187.ENSLCAP00010021842	0	0	0	0	0.467	0.974	0.668	0.609	0.997
Psmd12	psmd1	8187.ENSLCAP00010054013	8187.ENSLCAP00010024314	0	0	0	0	0.886	0.982	0.778	0.664	0.999
Psmd12	psma5	8187.ENSLCAP00010054013	8187.ENSLCAP00010025611	0	0	0	0	0.743	0.969	0.881	0.636	0.999
Psmd12	Psmc6	8187.ENSLCAP00010054013	8187.ENSLCAP00010025787	0	0	0	0	0.883	0.982	0.784	0.666	0.999
Psmd12	ENSLCAP00010027853	8187.ENSLCAP00010054013	8187.ENSLCAP00010027853	0	0	0	0	0.94	0.982	0.92	0.666	0.999
Psmd12	psmc5	8187.ENSLCAP00010054013	8187.ENSLCAP00010033461	0	0	0	0	0.874	0.982	0.678	0.666	0.999
Psmd12	psmc2	8187.ENSLCAP00010054013	8187.ENSLCAP00010033802	0	0	0	0	0.785	0.982	0.881	0.666	0.999
Psmd12	sem1	8187.ENSLCAP00010054013	8187.ENSLCAP00010039105	0	0	0	0	0	0.915	0.36	0.652	0.979
Psmd12	PSMA4	8187.ENSLCAP00010054013	8187.ENSLCAP00010040967	0	0	0	0	0.783	0.845	0.618	0.516	0.992
Psmd12	psmb2	8187.ENSLCAP00010054013	8187.ENSLCAP00010046669	0	0	0	0	0.68	0.982	0.668	0.644	0.999
Psmd12	psmb4	8187.ENSLCAP00010054013	8187.ENSLCAP00010046782	0	0	0	0	0.544	0.978	0.668	0.632	0.998
Psmd12	ube2d2	8187.ENSLCAP00010054013	8187.ENSLCAP00010053524	0	0	0	0	0.053	0	0.383	0.124	0.443
Psmd12	Psmb1	8187.ENSLCAP00010054013	8187.ENSLCAP00010056508	0	0	0	0	0.605	0.982	0.69	0.62	0.999
Psmd12	Psmc3	8187.ENSLCAP00010054013	8187.ENSLCAP00010056493	0	0	0	0	0.934	0.982	0.881	0.666	0.999
Psmd12	psma3	8187.ENSLCAP00010054013	8187.ENSLCAP00010059283	0	0	0	0	0.726	0.975	0.668	0.625	0.999
psma1	PSMD3	8187.ENSLCAP00010005685	8187.ENSLCAP00010002915	0	0	0	0	0.377	0.769	0.514	0.344	0.947
psma1	psmc4	8187.ENSLCAP00010005685	8187.ENSLCAP00010003990	0.074	0	0	0	0.76	0.965	0.493	0.631	0.998
psma1	ENSLCAP00010004085	8187.ENSLCAP00010005685	8187.ENSLCAP00010004085	0	0	0	0	0.647	0.982	0.763	0.575	0.999
psma1	psmd2	8187.ENSLCAP00010005685	8187.ENSLCAP00010005390	0	0	0	0	0.313	0.976	0.655	0.62	0.997
psma1	ube2d2	8187.ENSLCAP00010005685	8187.ENSLCAP00010053524	0	0	0	0	0.071	0.07	0.383	0.084	0.446
psma1	LOC108890486	8187.ENSLCAP00010005685	8187.ENSLCAP00010035265	0	0	0	0	0.396	0	0	0.256	0.531
psma1	sem1	8187.ENSLCAP00010005685	8187.ENSLCAP00010039105	0	0	0	0	0.09	0.864	0	0.154	0.886
psma1	LOC108883948	8187.ENSLCAP00010005685	8187.ENSLCAP00010015575	0	0	0	0	0.467	0.792	0.705	0.45	0.979
psma1	psmc5	8187.ENSLCAP00010005685	8187.ENSLCAP00010033461	0	0	0	0	0.417	0.955	0.666	0.626	0.996
psma1	PSMA4	8187.ENSLCAP00010005685	8187.ENSLCAP00010040967	0	0	0	0.741	0.848	0.845	0.749	0.424	0.996
psma1	psmd1	8187.ENSLCAP00010005685	8187.ENSLCAP00010024314	0	0	0	0	0.63	0.974	0.655	0.614	0.998
psma1	ENSLCAP00010027853	8187.ENSLCAP00010005685	8187.ENSLCAP00010027853	0	0	0	0	0.547	0.982	0.655	0.645	0.998
psma1	Psmc3	8187.ENSLCAP00010005685	8187.ENSLCAP00010056493	0.074	0	0	0	0.469	0.982	0.655	0.652	0.998
psma1	psmd8	8187.ENSLCAP00010005685	8187.ENSLCAP00010012339	0	0	0	0	0.664	0.98	0.493	0.512	0.998
psma1	psmd13	8187.ENSLCAP00010005685	8187.ENSLCAP00010008884	0	0	0	0	0.51	0.978	0.655	0.573	0.998
psma1	psmb4	8187.ENSLCAP00010005685	8187.ENSLCAP00010046782	0	0	0	0	0.898	0.982	0.782	0.665	0.999
psma1	psmd6	8187.ENSLCAP00010005685	8187.ENSLCAP00010020283	0	0	0	0	0.79	0.971	0.655	0.654	0.999
psma1	psma3	8187.ENSLCAP00010005685	8187.ENSLCAP00010059283	0	0	0.088	0.734	0.935	0.982	0.782	0.631	0.999
psma1	psmb3	8187.ENSLCAP00010005685	8187.ENSLCAP00010021842	0	0	0	0	0.923	0.982	0.782	0.665	0.999
psma1	Psmd12	8187.ENSLCAP00010005685	8187.ENSLCAP00010054013	0	0	0	0	0.785	0.982	0.668	0.602	0.999
psma1	psmc2	8187.ENSLCAP00010005685	8187.ENSLCAP00010033802	0	0	0	0	0.788	0.982	0.655	0.628	0.999
psma1	psma5	8187.ENSLCAP00010005685	8187.ENSLCAP00010025611	0	0	0	0.793	0.947	0.982	0.782	0.522	0.999
psma1	Psmb1	8187.ENSLCAP00010005685	8187.ENSLCAP00010056508	0	0	0	0	0.942	0.982	0.745	0.666	0.999
psma1	psmb2	8187.ENSLCAP00010005685	8187.ENSLCAP00010046669	0	0	0	0	0.923	0.982	0.782	0.665	0.999
psma1	Psmc6	8187.ENSLCAP00010005685	8187.ENSLCAP00010025787	0.074	0	0	0	0.781	0.982	0.664	0.627	0.999
psma1	psmd14	8187.ENSLCAP00010005685	8187.ENSLCAP00010016870	0	0	0	0	0.923	0.982	0.655	0.599	0.999
psma3	PSMD3	8187.ENSLCAP00010059283	8187.ENSLCAP00010002915	0	0	0	0	0.381	0.771	0.514	0.312	0.946
psma3	psmc4	8187.ENSLCAP00010059283	8187.ENSLCAP00010003990	0.074	0	0	0	0.594	0.971	0.493	0.518	0.996
psma3	ENSLCAP00010004085	8187.ENSLCAP00010059283	8187.ENSLCAP00010004085	0	0	0	0	0.678	0.982	0.763	0.421	0.999
psma3	psmd2	8187.ENSLCAP00010059283	8187.ENSLCAP00010005390	0	0	0	0	0.483	0.982	0.655	0.597	0.998
psma3	psma1	8187.ENSLCAP00010059283	8187.ENSLCAP00010005685	0	0	0.088	0.734	0.935	0.982	0.782	0.631	0.999
psma3	psmd13	8187.ENSLCAP00010059283	8187.ENSLCAP00010008884	0	0	0	0	0.424	0.953	0.655	0.574	0.995
psma3	psmd8	8187.ENSLCAP00010059283	8187.ENSLCAP00010012339	0	0	0	0	0.738	0.973	0.493	0.5	0.997
psma3	LOC108883948	8187.ENSLCAP00010059283	8187.ENSLCAP00010015575	0	0	0	0	0.674	0.792	0.705	0.434	0.987
psma3	psmd14	8187.ENSLCAP00010059283	8187.ENSLCAP00010016870	0	0	0	0	0.923	0.982	0.655	0.577	0.999
psma3	psmd6	8187.ENSLCAP00010059283	8187.ENSLCAP00010020283	0	0	0	0	0.784	0.975	0.655	0.577	0.999
psma3	psmb3	8187.ENSLCAP00010059283	8187.ENSLCAP00010021842	0	0	0	0	0.936	0.982	0.782	0.66	0.999
psma3	psmd1	8187.ENSLCAP00010059283	8187.ENSLCAP00010024314	0	0	0	0	0.664	0.979	0.655	0.523	0.998
psma3	psma5	8187.ENSLCAP00010059283	8187.ENSLCAP00010025611	0	0	0	0.829	0.96	0.982	0.782	0.52	0.999
psma3	Psmc6	8187.ENSLCAP00010059283	8187.ENSLCAP00010025787	0.074	0	0	0	0.856	0.982	0.664	0.624	0.999
psma3	ENSLCAP00010027853	8187.ENSLCAP00010059283	8187.ENSLCAP00010027853	0	0	0	0	0.671	0.971	0.655	0.612	0.998
psma3	psmc5	8187.ENSLCAP00010059283	8187.ENSLCAP00010033461	0	0	0	0	0.494	0.964	0.666	0.639	0.997
psma3	psmc2	8187.ENSLCAP00010059283	8187.ENSLCAP00010033802	0	0	0	0	0.854	0.97	0.655	0.611	0.999
psma3	LOC108890486	8187.ENSLCAP00010059283	8187.ENSLCAP00010035265	0	0	0	0	0.432	0	0	0.22	0.538
psma3	sem1	8187.ENSLCAP00010059283	8187.ENSLCAP00010039105	0	0	0	0	0.252	0.864	0	0.223	0.914
psma3	PSMA4	8187.ENSLCAP00010059283	8187.ENSLCAP00010040967	0	0	0	0.75	0.853	0.845	0.749	0.455	0.996
psma3	psmb2	8187.ENSLCAP00010059283	8187.ENSLCAP00010046669	0	0	0	0	0.936	0.982	0.782	0.666	0.999
psma3	psmb4	8187.ENSLCAP00010059283	8187.ENSLCAP00010046782	0	0	0	0	0.938	0.982	0.782	0.666	0.999
psma3	ube2d2	8187.ENSLCAP00010059283	8187.ENSLCAP00010053524	0	0	0	0	0.053	0.07	0.383	0.062	0.422
psma3	Psmd12	8187.ENSLCAP00010059283	8187.ENSLCAP00010054013	0	0	0	0	0.726	0.975	0.668	0.625	0.999
psma3	Psmc3	8187.ENSLCAP00010059283	8187.ENSLCAP00010056493	0.074	0	0	0	0.473	0.982	0.655	0.629	0.998
psma3	Psmb1	8187.ENSLCAP00010059283	8187.ENSLCAP00010056508	0	0	0	0	0.947	0.982	0.745	0.665	0.999
psma5	PSMD3	8187.ENSLCAP00010025611	8187.ENSLCAP00010002915	0	0	0	0	0.393	0.769	0.562	0.392	0.957
psma5	psmc4	8187.ENSLCAP00010025611	8187.ENSLCAP00010003990	0.074	0	0	0	0.879	0.972	0.493	0.636	0.999
psma5	ENSLCAP00010004085	8187.ENSLCAP00010025611	8187.ENSLCAP00010004085	0	0	0	0	0.7	0.878	0.763	0.382	0.993
psma5	psmd2	8187.ENSLCAP00010025611	8187.ENSLCAP00010005390	0	0	0	0	0.513	0.976	0.881	0.641	0.999
psma5	psma1	8187.ENSLCAP00010025611	8187.ENSLCAP00010005685	0	0	0	0.793	0.947	0.982	0.782	0.522	0.999
psma5	psmd13	8187.ENSLCAP00010025611	8187.ENSLCAP00010008884	0	0	0	0	0.538	0.965	0.881	0.58	0.999
psma5	psmd8	8187.ENSLCAP00010025611	8187.ENSLCAP00010012339	0	0	0	0	0.853	0.878	0.493	0.407	0.993
psma5	LOC108883948	8187.ENSLCAP00010025611	8187.ENSLCAP00010015575	0	0	0	0.614	0.66	0.792	0.705	0.374	0.985
psma5	psmd14	8187.ENSLCAP00010025611	8187.ENSLCAP00010016870	0	0	0	0	0.923	0.982	0.881	0.604	0.999
psma5	psmd6	8187.ENSLCAP00010025611	8187.ENSLCAP00010020283	0	0	0	0	0.819	0.974	0.881	0.63	0.999
psma5	psmb3	8187.ENSLCAP00010025611	8187.ENSLCAP00010021842	0	0	0	0	0.923	0.982	0.782	0.665	0.999
psma5	psmd1	8187.ENSLCAP00010025611	8187.ENSLCAP00010024314	0	0	0	0	0.715	0.976	0.655	0.636	0.999
psma5	ube2d2	8187.ENSLCAP00010025611	8187.ENSLCAP00010053524	0	0	0	0	0.058	0.07	0.383	0.065	0.426
psma5	LOC108890486	8187.ENSLCAP00010025611	8187.ENSLCAP00010035265	0	0	0	0	0.339	0	0	0.433	0.609
psma5	sem1	8187.ENSLCAP00010025611	8187.ENSLCAP00010039105	0	0	0	0	0.239	0.864	0	0.154	0.904
psma5	PSMA4	8187.ENSLCAP00010025611	8187.ENSLCAP00010040967	0	0	0.083	0.823	0.865	0.845	0.749	0.168	0.995
psma5	psma3	8187.ENSLCAP00010025611	8187.ENSLCAP00010059283	0	0	0	0.829	0.96	0.982	0.782	0.52	0.999
psma5	Psmc3	8187.ENSLCAP00010025611	8187.ENSLCAP00010056493	0.074	0	0	0	0.638	0.982	0.881	0.648	0.999
psma5	Psmd12	8187.ENSLCAP00010025611	8187.ENSLCAP00010054013	0	0	0	0	0.743	0.969	0.881	0.636	0.999
psma5	psmc5	8187.ENSLCAP00010025611	8187.ENSLCAP00010033461	0	0	0	0	0.883	0.945	0.666	0.633	0.999
psma5	psmb4	8187.ENSLCAP00010025611	8187.ENSLCAP00010046782	0	0	0	0	0.96	0.982	0.782	0.654	0.999
psma5	ENSLCAP00010027853	8187.ENSLCAP00010025611	8187.ENSLCAP00010027853	0	0	0	0	0.776	0.976	0.881	0.653	0.999
psma5	Psmc6	8187.ENSLCAP00010025611	8187.ENSLCAP00010025787	0.074	0	0	0	0.792	0.982	0.664	0.615	0.999
psma5	psmb2	8187.ENSLCAP00010025611	8187.ENSLCAP00010046669	0	0	0	0	0.963	0.982	0.782	0.665	0.999
psma5	Psmb1	8187.ENSLCAP00010025611	8187.ENSLCAP00010056508	0	0	0	0	0.943	0.982	0.915	0.664	0.999
psma5	psmc2	8187.ENSLCAP00010025611	8187.ENSLCAP00010033802	0	0	0	0	0.849	0.982	0.881	0.641	0.999
psmb2	PSMD3	8187.ENSLCAP00010046669	8187.ENSLCAP00010002915	0	0	0	0	0.424	0.774	0.514	0.264	0.947
psmb2	psmc4	8187.ENSLCAP00010046669	8187.ENSLCAP00010003990	0.074	0	0	0	0.899	0.982	0.493	0.632	0.999
psmb2	ENSLCAP00010004085	8187.ENSLCAP00010046669	8187.ENSLCAP00010004085	0	0	0	0	0.687	0.899	0.763	0.53	0.996
psmb2	psmd2	8187.ENSLCAP00010046669	8187.ENSLCAP00010005390	0	0	0	0	0.138	0.982	0.655	0.576	0.997
psmb2	psma1	8187.ENSLCAP00010046669	8187.ENSLCAP00010005685	0	0	0	0	0.923	0.982	0.782	0.665	0.999
psmb2	psmd13	8187.ENSLCAP00010046669	8187.ENSLCAP00010008884	0	0	0	0	0.772	0.98	0.655	0.344	0.998
psmb2	psmd8	8187.ENSLCAP00010046669	8187.ENSLCAP00010012339	0	0	0	0	0.869	0.978	0.493	0.578	0.999
psmb2	LOC108883948	8187.ENSLCAP00010046669	8187.ENSLCAP00010015575	0	0	0	0.646	0.673	0.792	0.705	0.451	0.987
psmb2	psmd14	8187.ENSLCAP00010046669	8187.ENSLCAP00010016870	0	0	0	0	0.867	0.982	0.655	0.639	0.999
psmb2	psmd6	8187.ENSLCAP00010046669	8187.ENSLCAP00010020283	0	0	0	0	0.703	0.978	0.655	0.451	0.998
psmb2	psmb3	8187.ENSLCAP00010046669	8187.ENSLCAP00010021842	0	0	0	0	0.958	0.982	0.782	0.666	0.999
psmb2	psmd1	8187.ENSLCAP00010046669	8187.ENSLCAP00010024314	0	0	0	0	0.397	0.981	0.655	0.651	0.998
psmb2	psma5	8187.ENSLCAP00010046669	8187.ENSLCAP00010025611	0	0	0	0	0.963	0.982	0.782	0.665	0.999
psmb2	Psmc6	8187.ENSLCAP00010046669	8187.ENSLCAP00010025787	0.074	0	0	0	0.355	0.982	0.664	0.643	0.998
psmb2	ENSLCAP00010027853	8187.ENSLCAP00010046669	8187.ENSLCAP00010027853	0	0	0	0	0.622	0.98	0.655	0.642	0.998
psmb2	psmc5	8187.ENSLCAP00010046669	8187.ENSLCAP00010033461	0	0	0	0	0.58	0.982	0.666	0.66	0.999
psmb2	psmc2	8187.ENSLCAP00010046669	8187.ENSLCAP00010033802	0	0	0	0	0.428	0.982	0.655	0.661	0.998
psmb2	LOC108890486	8187.ENSLCAP00010046669	8187.ENSLCAP00010035265	0	0	0	0	0.311	0	0	0.224	0.442
psmb2	sem1	8187.ENSLCAP00010046669	8187.ENSLCAP00010039105	0	0	0	0	0.136	0.868	0	0.154	0.895
psmb2	PSMA4	8187.ENSLCAP00010046669	8187.ENSLCAP00010040967	0	0	0	0	0.852	0.845	0.749	0.533	0.996
psmb2	ube2d2	8187.ENSLCAP00010046669	8187.ENSLCAP00010053524	0	0	0	0	0.1	0.117	0.383	0.152	0.528
psmb2	Psmc3	8187.ENSLCAP00010046669	8187.ENSLCAP00010056493	0.074	0	0	0	0.515	0.982	0.655	0.655	0.998
psmb2	psma3	8187.ENSLCAP00010046669	8187.ENSLCAP00010059283	0	0	0	0	0.936	0.982	0.782	0.666	0.999
psmb2	Psmd12	8187.ENSLCAP00010046669	8187.ENSLCAP00010054013	0	0	0	0	0.68	0.982	0.668	0.644	0.999
psmb2	psmb4	8187.ENSLCAP00010046669	8187.ENSLCAP00010046782	0	0	0	0.634	0.971	0.982	0.782	0.666	0.999
psmb2	Psmb1	8187.ENSLCAP00010046669	8187.ENSLCAP00010056508	0	0	0	0.673	0.95	0.982	0.745	0.663	0.999
psmb3	PSMD3	8187.ENSLCAP00010021842	8187.ENSLCAP00010002915	0	0	0	0	0.409	0.771	0.514	0.343	0.951
psmb3	psmc4	8187.ENSLCAP00010021842	8187.ENSLCAP00010003990	0.074	0	0	0	0.909	0.971	0.493	0.58	0.999
psmb3	ENSLCAP00010004085	8187.ENSLCAP00010021842	8187.ENSLCAP00010004085	0	0	0	0	0.849	0.982	0.763	0.433	0.999
psmb3	psmd2	8187.ENSLCAP00010021842	8187.ENSLCAP00010005390	0	0	0	0	0.105	0.974	0.655	0.532	0.995
psmb3	psma1	8187.ENSLCAP00010021842	8187.ENSLCAP00010005685	0	0	0	0	0.923	0.982	0.782	0.665	0.999
psmb3	psmd13	8187.ENSLCAP00010021842	8187.ENSLCAP00010008884	0	0	0	0	0.448	0.971	0.655	0.583	0.997
psmb3	psmd8	8187.ENSLCAP00010021842	8187.ENSLCAP00010012339	0	0	0	0	0.922	0.974	0.493	0.61	0.999
psmb3	LOC108883948	8187.ENSLCAP00010021842	8187.ENSLCAP00010015575	0	0	0	0.622	0.698	0.792	0.705	0.344	0.986
psmb3	psmd14	8187.ENSLCAP00010021842	8187.ENSLCAP00010016870	0	0	0	0	0.54	0.982	0.655	0.501	0.998
psmb3	psmd6	8187.ENSLCAP00010021842	8187.ENSLCAP00010020283	0	0	0	0	0.44	0.97	0.655	0.627	0.997
psmb3	ube2d2	8187.ENSLCAP00010021842	8187.ENSLCAP00010053524	0	0	0	0	0.053	0.07	0.383	0.058	0.419
psmb3	LOC108890486	8187.ENSLCAP00010021842	8187.ENSLCAP00010035265	0	0	0	0	0.338	0	0	0.257	0.487
psmb3	sem1	8187.ENSLCAP00010021842	8187.ENSLCAP00010039105	0	0	0	0	0.277	0.864	0	0.154	0.909
psmb3	psmd1	8187.ENSLCAP00010021842	8187.ENSLCAP00010024314	0	0	0	0	0.136	0.97	0.655	0.608	0.996
psmb3	psmc2	8187.ENSLCAP00010021842	8187.ENSLCAP00010033802	0	0	0	0	0.387	0.969	0.655	0.647	0.997
psmb3	Psmd12	8187.ENSLCAP00010021842	8187.ENSLCAP00010054013	0	0	0	0	0.467	0.974	0.668	0.609	0.997
psmb3	PSMA4	8187.ENSLCAP00010021842	8187.ENSLCAP00010040967	0	0	0	0	0.854	0.845	0.749	0.538	0.997
psmb3	Psmc6	8187.ENSLCAP00010021842	8187.ENSLCAP00010025787	0.074	0	0	0	0.482	0.982	0.664	0.597	0.998
psmb3	ENSLCAP00010027853	8187.ENSLCAP00010021842	8187.ENSLCAP00010027853	0	0	0	0	0.626	0.969	0.655	0.626	0.998
psmb3	psmc5	8187.ENSLCAP00010021842	8187.ENSLCAP00010033461	0	0	0	0	0.508	0.976	0.666	0.581	0.998
psmb3	Psmc3	8187.ENSLCAP00010021842	8187.ENSLCAP00010056493	0.074	0	0	0	0.638	0.972	0.655	0.608	0.998
psmb3	Psmb1	8187.ENSLCAP00010021842	8187.ENSLCAP00010056508	0	0	0	0.72	0.976	0.982	0.745	0.604	0.999
psmb3	psma5	8187.ENSLCAP00010021842	8187.ENSLCAP00010025611	0	0	0	0	0.923	0.982	0.782	0.665	0.999
psmb3	psmb2	8187.ENSLCAP00010021842	8187.ENSLCAP00010046669	0	0	0	0	0.958	0.982	0.782	0.666	0.999
psmb3	psmb4	8187.ENSLCAP00010021842	8187.ENSLCAP00010046782	0	0	0	0	0.97	0.982	0.782	0.666	0.999
psmb3	psma3	8187.ENSLCAP00010021842	8187.ENSLCAP00010059283	0	0	0	0	0.936	0.982	0.782	0.66	0.999
psmb4	PSMD3	8187.ENSLCAP00010046782	8187.ENSLCAP00010002915	0	0	0	0	0.431	0.769	0.514	0.286	0.948
psmb4	psmc4	8187.ENSLCAP00010046782	8187.ENSLCAP00010003990	0	0	0	0	0.877	0.939	0.542	0.588	0.998
psmb4	ENSLCAP00010004085	8187.ENSLCAP00010046782	8187.ENSLCAP00010004085	0	0	0	0	0.787	0.972	0.763	0.579	0.999
psmb4	psmd2	8187.ENSLCAP00010046782	8187.ENSLCAP00010005390	0	0	0	0	0.22	0.975	0.655	0.467	0.995
psmb4	psma1	8187.ENSLCAP00010046782	8187.ENSLCAP00010005685	0	0	0	0	0.898	0.982	0.782	0.665	0.999
psmb4	psmd13	8187.ENSLCAP00010046782	8187.ENSLCAP00010008884	0	0	0	0	0.766	0.972	0.655	0.382	0.998
psmb4	psmd8	8187.ENSLCAP00010046782	8187.ENSLCAP00010012339	0	0	0	0	0.923	0.873	0.493	0.535	0.997
psmb4	LOC108883948	8187.ENSLCAP00010046782	8187.ENSLCAP00010015575	0	0	0	0	0.729	0.792	0.705	0.44	0.989
psmb4	psmd14	8187.ENSLCAP00010046782	8187.ENSLCAP00010016870	0	0	0	0	0.725	0.982	0.655	0.52	0.999
psmb4	psmd6	8187.ENSLCAP00010046782	8187.ENSLCAP00010020283	0	0	0	0	0.828	0.976	0.655	0.468	0.999
psmb4	psmb3	8187.ENSLCAP00010046782	8187.ENSLCAP00010021842	0	0	0	0	0.97	0.982	0.782	0.666	0.999
psmb4	psmd1	8187.ENSLCAP00010046782	8187.ENSLCAP00010024314	0	0	0	0	0.354	0.965	0.655	0.624	0.996
psmb4	psma5	8187.ENSLCAP00010046782	8187.ENSLCAP00010025611	0	0	0	0	0.96	0.982	0.782	0.654	0.999
psmb4	Psmc6	8187.ENSLCAP00010046782	8187.ENSLCAP00010025787	0	0	0	0	0.807	0.982	0.664	0.582	0.999
psmb4	ENSLCAP00010027853	8187.ENSLCAP00010046782	8187.ENSLCAP00010027853	0	0	0	0	0.726	0.981	0.655	0.627	0.999
psmb4	psmc5	8187.ENSLCAP00010046782	8187.ENSLCAP00010033461	0	0	0	0	0.481	0.969	0.655	0.572	0.997
psmb4	psmc2	8187.ENSLCAP00010046782	8187.ENSLCAP00010033802	0	0	0	0	0.7	0.962	0.655	0.664	0.998
psmb4	sem1	8187.ENSLCAP00010046782	8187.ENSLCAP00010039105	0	0	0	0	0.225	0.864	0	0.099	0.896
psmb4	PSMA4	8187.ENSLCAP00010046782	8187.ENSLCAP00010040967	0	0	0	0	0.787	0.845	0.749	0.501	0.995
psmb4	psmb2	8187.ENSLCAP00010046782	8187.ENSLCAP00010046669	0	0	0	0.634	0.971	0.982	0.782	0.666	0.999
psmb4	ube2d2	8187.ENSLCAP00010046782	8187.ENSLCAP00010053524	0	0	0	0	0.139	0	0.38	0.069	0.459
psmb4	Psmc3	8187.ENSLCAP00010046782	8187.ENSLCAP00010056493	0	0	0	0	0.793	0.929	0.655	0.614	0.997
psmb4	Psmd12	8187.ENSLCAP00010046782	8187.ENSLCAP00010054013	0	0	0	0	0.544	0.978	0.668	0.632	0.998
psmb4	psma3	8187.ENSLCAP00010046782	8187.ENSLCAP00010059283	0	0	0	0	0.938	0.982	0.782	0.666	0.999
psmb4	Psmb1	8187.ENSLCAP00010046782	8187.ENSLCAP00010056508	0	0	0	0.618	0.967	0.982	0.745	0.666	0.999
psmc2	PSMD3	8187.ENSLCAP00010033802	8187.ENSLCAP00010002915	0	0	0	0	0.481	0.774	0.562	0.42	0.966
psmc2	psmc4	8187.ENSLCAP00010033802	8187.ENSLCAP00010003990	0	0	0.086	0.883	0.923	0.982	0.493	0.468	0.999
psmc2	ENSLCAP00010004085	8187.ENSLCAP00010033802	8187.ENSLCAP00010004085	0	0	0	0	0.357	0.867	0.555	0.344	0.971
psmc2	psmd2	8187.ENSLCAP00010033802	8187.ENSLCAP00010005390	0	0	0	0	0.566	0.982	0.881	0.666	0.999
psmc2	psma1	8187.ENSLCAP00010033802	8187.ENSLCAP00010005685	0	0	0	0	0.788	0.982	0.655	0.628	0.999
psmc2	psmd13	8187.ENSLCAP00010033802	8187.ENSLCAP00010008884	0	0	0	0	0.723	0.982	0.881	0.666	0.999
psmc2	psmd8	8187.ENSLCAP00010033802	8187.ENSLCAP00010012339	0	0	0	0	0.42	0.982	0.493	0.666	0.997
psmc2	LOC108883948	8187.ENSLCAP00010033802	8187.ENSLCAP00010015575	0	0	0	0	0.269	0.79	0.489	0.433	0.949
psmc2	psmd14	8187.ENSLCAP00010033802	8187.ENSLCAP00010016870	0	0	0	0	0.917	0.982	0.881	0.666	0.999
psmc2	ENSLCAP00010017757	8187.ENSLCAP00010033802	8187.ENSLCAP00010017757	0	0	0	0	0.202	0.083	0	0.34	0.474
psmc2	psmd6	8187.ENSLCAP00010033802	8187.ENSLCAP00010020283	0	0	0	0	0.943	0.982	0.881	0.665	0.999
psmc2	psmb3	8187.ENSLCAP00010033802	8187.ENSLCAP00010021842	0	0	0	0	0.387	0.969	0.655	0.647	0.997
psmc2	psmd1	8187.ENSLCAP00010033802	8187.ENSLCAP00010024314	0	0	0	0	0.602	0.982	0.655	0.666	0.999
psmc2	psma5	8187.ENSLCAP00010033802	8187.ENSLCAP00010025611	0	0	0	0	0.849	0.982	0.881	0.641	0.999
psmc2	Psmc6	8187.ENSLCAP00010033802	8187.ENSLCAP00010025787	0	0	0.084	0.901	0.882	0.982	0.664	0.254	0.999
psmc2	ENSLCAP00010027853	8187.ENSLCAP00010033802	8187.ENSLCAP00010027853	0	0	0	0	0.794	0.982	0.881	0.666	0.999
psmc2	psmc5	8187.ENSLCAP00010033802	8187.ENSLCAP00010033461	0	0	0.075	0.924	0.884	0.982	0.666	0.665	0.999
psmc2	ube2d2	8187.ENSLCAP00010033802	8187.ENSLCAP00010053524	0	0.001	0	0	0.067	0.056	0.383	0.089	0.438
psmc2	sem1	8187.ENSLCAP00010033802	8187.ENSLCAP00010039105	0	0	0	0	0.094	0.876	0	0.587	0.949
psmc2	PSMA4	8187.ENSLCAP00010033802	8187.ENSLCAP00010040967	0	0	0	0	0.617	0.843	0.594	0.504	0.986
psmc2	Psmb1	8187.ENSLCAP00010033802	8187.ENSLCAP00010056508	0	0	0	0	0.666	0.93	0.874	0.635	0.998
psmc2	psmb2	8187.ENSLCAP00010033802	8187.ENSLCAP00010046669	0	0	0	0	0.428	0.982	0.655	0.661	0.998
psmc2	psmb4	8187.ENSLCAP00010033802	8187.ENSLCAP00010046782	0	0	0	0	0.7	0.962	0.655	0.664	0.998
psmc2	Psmc3	8187.ENSLCAP00010033802	8187.ENSLCAP00010056493	0	0	0.094	0.879	0.923	0.982	0.881	0.583	0.999
psmc2	psma3	8187.ENSLCAP00010033802	8187.ENSLCAP00010059283	0	0	0	0	0.854	0.97	0.655	0.611	0.999
psmc2	Psmd12	8187.ENSLCAP00010033802	8187.ENSLCAP00010054013	0	0	0	0	0.785	0.982	0.881	0.666	0.999
psmc4	PSMD3	8187.ENSLCAP00010003990	8187.ENSLCAP00010002915	0	0	0	0	0.583	0.774	0.453	0.418	0.965
psmc4	ube2d2	8187.ENSLCAP00010003990	8187.ENSLCAP00010053524	0.048	0.001	0	0	0.1	0.059	0.327	0.105	0.425
psmc4	sem1	8187.ENSLCAP00010003990	8187.ENSLCAP00010039105	0	0	0	0	0.073	0.877	0	0.574	0.947
psmc4	LOC108883948	8187.ENSLCAP00010003990	8187.ENSLCAP00010015575	0.074	0	0	0	0.518	0.791	0.489	0.344	0.963
psmc4	PSMA4	8187.ENSLCAP00010003990	8187.ENSLCAP00010040967	0.074	0	0	0	0.676	0.844	0.403	0.343	0.978
psmc4	ENSLCAP00010004085	8187.ENSLCAP00010003990	8187.ENSLCAP00010004085	0	0	0	0	0.664	0.867	0.407	0.344	0.98
psmc4	psma3	8187.ENSLCAP00010003990	8187.ENSLCAP00010059283	0.074	0	0	0	0.594	0.971	0.493	0.518	0.996
psmc4	Psmb1	8187.ENSLCAP00010003990	8187.ENSLCAP00010056508	0.074	0	0	0	0.664	0.97	0.301	0.615	0.997
psmc4	psmd1	8187.ENSLCAP00010003990	8187.ENSLCAP00010024314	0	0	0	0	0.338	0.982	0.542	0.662	0.997
psmc4	psma1	8187.ENSLCAP00010003990	8187.ENSLCAP00010005685	0.074	0	0	0	0.76	0.965	0.493	0.631	0.998
psmc4	psmb4	8187.ENSLCAP00010003990	8187.ENSLCAP00010046782	0	0	0	0	0.877	0.939	0.542	0.588	0.998
psmc4	psmd14	8187.ENSLCAP00010003990	8187.ENSLCAP00010016870	0.05	0	0	0	0.878	0.982	0.493	0.666	0.999
psmc4	psmd2	8187.ENSLCAP00010003990	8187.ENSLCAP00010005390	0	0	0	0	0.708	0.982	0.596	0.661	0.999
psmc4	Psmc6	8187.ENSLCAP00010003990	8187.ENSLCAP00010025787	0	0	0.089	0.892	0.873	0.982	0.587	0.472	0.999
psmc4	psmb2	8187.ENSLCAP00010003990	8187.ENSLCAP00010046669	0.074	0	0	0	0.899	0.982	0.493	0.632	0.999
psmc4	psmd13	8187.ENSLCAP00010003990	8187.ENSLCAP00010008884	0	0	0	0	0.734	0.982	0.596	0.663	0.999
psmc4	psma5	8187.ENSLCAP00010003990	8187.ENSLCAP00010025611	0.074	0	0	0	0.879	0.972	0.493	0.636	0.999
psmc4	psmc2	8187.ENSLCAP00010003990	8187.ENSLCAP00010033802	0	0	0.086	0.883	0.923	0.982	0.493	0.468	0.999
psmc4	Psmd12	8187.ENSLCAP00010003990	8187.ENSLCAP00010054013	0	0	0	0	0.79	0.982	0.596	0.665	0.999
psmc4	psmb3	8187.ENSLCAP00010003990	8187.ENSLCAP00010021842	0.074	0	0	0	0.909	0.971	0.493	0.58	0.999
psmc4	psmd8	8187.ENSLCAP00010003990	8187.ENSLCAP00010012339	0	0	0	0	0.878	0.982	0.493	0.664	0.999
psmc4	Psmc3	8187.ENSLCAP00010003990	8187.ENSLCAP00010056493	0	0	0.088	0.899	0.921	0.982	0.493	0.612	0.999
psmc4	psmd6	8187.ENSLCAP00010003990	8187.ENSLCAP00010020283	0	0	0	0	0.866	0.982	0.596	0.661	0.999
psmc4	ENSLCAP00010027853	8187.ENSLCAP00010003990	8187.ENSLCAP00010027853	0.05	0	0	0	0.849	0.982	0.493	0.666	0.999
psmc4	psmc5	8187.ENSLCAP00010003990	8187.ENSLCAP00010033461	0	0	0.081	0.904	0.923	0.982	0.596	0.577	0.999
psmc5	PSMD3	8187.ENSLCAP00010033461	8187.ENSLCAP00010002915	0	0	0	0	0.573	0.774	0.54	0.42	0.97
psmc5	psmc4	8187.ENSLCAP00010033461	8187.ENSLCAP00010003990	0	0	0.081	0.904	0.923	0.982	0.596	0.577	0.999
psmc5	ENSLCAP00010004085	8187.ENSLCAP00010033461	8187.ENSLCAP00010004085	0	0	0	0	0.318	0.867	0.605	0.358	0.973
psmc5	psmd2	8187.ENSLCAP00010033461	8187.ENSLCAP00010005390	0	0	0	0	0.82	0.982	0.655	0.665	0.999
psmc5	psma1	8187.ENSLCAP00010033461	8187.ENSLCAP00010005685	0	0	0	0	0.417	0.955	0.666	0.626	0.996
psmc5	psmd13	8187.ENSLCAP00010033461	8187.ENSLCAP00010008884	0	0	0	0	0.453	0.982	0.666	0.666	0.998
psmc5	psmd8	8187.ENSLCAP00010033461	8187.ENSLCAP00010012339	0	0	0	0	0.508	0.982	0.596	0.665	0.998
psmc5	LOC108883948	8187.ENSLCAP00010033461	8187.ENSLCAP00010015575	0	0	0	0	0.462	0.791	0.532	0.424	0.965
psmc5	psmd14	8187.ENSLCAP00010033461	8187.ENSLCAP00010016870	0	0	0	0	0.899	0.982	0.666	0.666	0.999
psmc5	psmd6	8187.ENSLCAP00010033461	8187.ENSLCAP00010020283	0	0	0	0	0.855	0.982	0.666	0.666	0.999
psmc5	psmb3	8187.ENSLCAP00010033461	8187.ENSLCAP00010021842	0	0	0	0	0.508	0.976	0.666	0.581	0.998
psmc5	psmd1	8187.ENSLCAP00010033461	8187.ENSLCAP00010024314	0	0	0	0	0.683	0.982	0.666	0.666	0.999
psmc5	psma5	8187.ENSLCAP00010033461	8187.ENSLCAP00010025611	0	0	0	0	0.883	0.945	0.666	0.633	0.999
psmc5	Psmc6	8187.ENSLCAP00010033461	8187.ENSLCAP00010025787	0	0	0.078	0.92	0.852	0.982	0.673	0.384	0.999
psmc5	ENSLCAP00010027853	8187.ENSLCAP00010033461	8187.ENSLCAP00010027853	0	0	0	0	0.889	0.982	0.666	0.666	0.999
psmc5	ube2d2	8187.ENSLCAP00010033461	8187.ENSLCAP00010053524	0	0.001	0	0	0.097	0.056	0.383	0.144	0.489
psmc5	sem1	8187.ENSLCAP00010033461	8187.ENSLCAP00010039105	0	0	0	0	0.049	0.876	0	0.588	0.947
psmc5	PSMA4	8187.ENSLCAP00010033461	8187.ENSLCAP00010040967	0	0	0	0	0.42	0.845	0.645	0.468	0.98
psmc5	Psmb1	8187.ENSLCAP00010033461	8187.ENSLCAP00010056508	0	0	0	0	0.362	0.97	0.655	0.596	0.996
psmc5	psmb4	8187.ENSLCAP00010033461	8187.ENSLCAP00010046782	0	0	0	0	0.481	0.969	0.655	0.572	0.997
psmc5	psma3	8187.ENSLCAP00010033461	8187.ENSLCAP00010059283	0	0	0	0	0.494	0.964	0.666	0.639	0.997
psmc5	psmc2	8187.ENSLCAP00010033461	8187.ENSLCAP00010033802	0	0	0.075	0.924	0.884	0.982	0.666	0.665	0.999
psmc5	psmb2	8187.ENSLCAP00010033461	8187.ENSLCAP00010046669	0	0	0	0	0.58	0.982	0.666	0.66	0.999
psmc5	Psmd12	8187.ENSLCAP00010033461	8187.ENSLCAP00010054013	0	0	0	0	0.874	0.982	0.678	0.666	0.999
psmc5	Psmc3	8187.ENSLCAP00010033461	8187.ENSLCAP00010056493	0	0	0.084	0.906	0.931	0.982	0.666	0.538	0.999
psmd1	PSMD3	8187.ENSLCAP00010024314	8187.ENSLCAP00010002915	0	0	0	0	0.415	0.774	0.514	0.42	0.957
psmd1	psmc4	8187.ENSLCAP00010024314	8187.ENSLCAP00010003990	0	0	0	0	0.338	0.982	0.542	0.662	0.997
psmd1	ENSLCAP00010004085	8187.ENSLCAP00010024314	8187.ENSLCAP00010004085	0	0	0	0	0.141	0.867	0.555	0.533	0.973
psmd1	psmd2	8187.ENSLCAP00010024314	8187.ENSLCAP00010005390	0	0	0	0.551	0.927	0.982	0.769	0.666	0.999
psmd1	psma1	8187.ENSLCAP00010024314	8187.ENSLCAP00010005685	0	0	0	0	0.63	0.974	0.655	0.614	0.998
psmd1	psmd13	8187.ENSLCAP00010024314	8187.ENSLCAP00010008884	0	0	0	0	0.445	0.982	0.655	0.656	0.998
psmd1	psmd8	8187.ENSLCAP00010024314	8187.ENSLCAP00010012339	0	0	0	0	0.42	0.982	0.661	0.661	0.998
psmd1	LOC108883948	8187.ENSLCAP00010024314	8187.ENSLCAP00010015575	0	0	0	0	0.132	0.789	0.489	0.419	0.938
psmd1	psmd14	8187.ENSLCAP00010024314	8187.ENSLCAP00010016870	0	0	0	0	0.905	0.982	0.655	0.665	0.999
psmd1	psmd6	8187.ENSLCAP00010024314	8187.ENSLCAP00010020283	0	0	0	0	0.624	0.982	0.655	0.665	0.999
psmd1	psmb3	8187.ENSLCAP00010024314	8187.ENSLCAP00010021842	0	0	0	0	0.136	0.97	0.655	0.608	0.996
psmd1	ube2d2	8187.ENSLCAP00010024314	8187.ENSLCAP00010053524	0	0	0	0	0.053	0	0.383	0.151	0.46
psmd1	sem1	8187.ENSLCAP00010024314	8187.ENSLCAP00010039105	0	0	0	0	0	0.878	0.36	0.582	0.964
psmd1	PSMA4	8187.ENSLCAP00010024314	8187.ENSLCAP00010040967	0	0	0	0	0.435	0.843	0.594	0.433	0.976
psmd1	Psmb1	8187.ENSLCAP00010024314	8187.ENSLCAP00010056508	0	0	0	0	0.205	0.971	0.554	0.614	0.995
psmd1	psmb4	8187.ENSLCAP00010024314	8187.ENSLCAP00010046782	0	0	0	0	0.354	0.965	0.655	0.624	0.996
psmd1	psmb2	8187.ENSLCAP00010024314	8187.ENSLCAP00010046669	0	0	0	0	0.397	0.981	0.655	0.651	0.998
psmd1	psma3	8187.ENSLCAP00010024314	8187.ENSLCAP00010059283	0	0	0	0	0.664	0.979	0.655	0.523	0.998
psmd1	psmc2	8187.ENSLCAP00010024314	8187.ENSLCAP00010033802	0	0	0	0	0.602	0.982	0.655	0.666	0.999
psmd1	psma5	8187.ENSLCAP00010024314	8187.ENSLCAP00010025611	0	0	0	0	0.715	0.976	0.655	0.636	0.999
psmd1	psmc5	8187.ENSLCAP00010024314	8187.ENSLCAP00010033461	0	0	0	0	0.683	0.982	0.666	0.666	0.999
psmd1	ENSLCAP00010027853	8187.ENSLCAP00010024314	8187.ENSLCAP00010027853	0	0	0	0	0.85	0.982	0.769	0.665	0.999
psmd1	Psmc3	8187.ENSLCAP00010024314	8187.ENSLCAP00010056493	0	0	0	0	0.703	0.982	0.655	0.665	0.999
psmd1	Psmc6	8187.ENSLCAP00010024314	8187.ENSLCAP00010025787	0	0	0	0	0.478	0.982	0.775	0.665	0.999
psmd1	Psmd12	8187.ENSLCAP00010024314	8187.ENSLCAP00010054013	0	0	0	0	0.886	0.982	0.778	0.664	0.999
psmd13	PSMD3	8187.ENSLCAP00010008884	8187.ENSLCAP00010002915	0	0	0	0	0.651	0.774	0.562	0.42	0.977
psmd13	psmc4	8187.ENSLCAP00010008884	8187.ENSLCAP00010003990	0	0	0	0	0.734	0.982	0.596	0.663	0.999
psmd13	ENSLCAP00010004085	8187.ENSLCAP00010008884	8187.ENSLCAP00010004085	0	0	0	0	0.475	0.868	0.555	0.466	0.981
psmd13	psmd2	8187.ENSLCAP00010008884	8187.ENSLCAP00010005390	0	0	0	0	0.651	0.982	0.881	0.661	0.999
psmd13	psma1	8187.ENSLCAP00010008884	8187.ENSLCAP00010005685	0	0	0	0	0.51	0.978	0.655	0.573	0.998
psmd13	ube2d2	8187.ENSLCAP00010008884	8187.ENSLCAP00010053524	0	0	0	0	0.047	0.055	0.383	0.095	0.429
psmd13	LOC108883948	8187.ENSLCAP00010008884	8187.ENSLCAP00010015575	0	0	0	0	0.337	0.789	0.489	0.253	0.939
psmd13	sem1	8187.ENSLCAP00010008884	8187.ENSLCAP00010039105	0	0	0	0	0	0.876	0	0.648	0.954
psmd13	PSMA4	8187.ENSLCAP00010008884	8187.ENSLCAP00010040967	0	0	0	0	0.45	0.843	0.594	0.433	0.977
psmd13	psma3	8187.ENSLCAP00010008884	8187.ENSLCAP00010059283	0	0	0	0	0.424	0.953	0.655	0.574	0.995
psmd13	psmb3	8187.ENSLCAP00010008884	8187.ENSLCAP00010021842	0	0	0	0	0.448	0.971	0.655	0.583	0.997
psmd13	psmb2	8187.ENSLCAP00010008884	8187.ENSLCAP00010046669	0	0	0	0	0.772	0.98	0.655	0.344	0.998
psmd13	Psmc6	8187.ENSLCAP00010008884	8187.ENSLCAP00010025787	0	0	0	0	0.385	0.982	0.664	0.666	0.998
psmd13	psmd1	8187.ENSLCAP00010008884	8187.ENSLCAP00010024314	0	0	0	0	0.445	0.982	0.655	0.656	0.998
psmd13	psmc5	8187.ENSLCAP00010008884	8187.ENSLCAP00010033461	0	0	0	0	0.453	0.982	0.666	0.666	0.998
psmd13	psmb4	8187.ENSLCAP00010008884	8187.ENSLCAP00010046782	0	0	0	0	0.766	0.972	0.655	0.382	0.998
psmd13	psmd8	8187.ENSLCAP00010008884	8187.ENSLCAP00010012339	0	0	0	0	0.854	0.982	0.493	0.666	0.999
psmd13	Psmd12	8187.ENSLCAP00010008884	8187.ENSLCAP00010054013	0	0	0	0	0.785	0.982	0.881	0.666	0.999
psmd13	psmd14	8187.ENSLCAP00010008884	8187.ENSLCAP00010016870	0	0	0	0	0.918	0.982	0.881	0.666	0.999
psmd13	Psmc3	8187.ENSLCAP00010008884	8187.ENSLCAP00010056493	0	0	0	0	0.866	0.982	0.881	0.666	0.999
psmd13	psmd6	8187.ENSLCAP00010008884	8187.ENSLCAP00010020283	0	0	0	0	0.916	0.982	0.881	0.666	0.999
psmd13	ENSLCAP00010027853	8187.ENSLCAP00010008884	8187.ENSLCAP00010027853	0	0	0	0	0.725	0.982	0.881	0.666	0.999
psmd13	psmc2	8187.ENSLCAP00010008884	8187.ENSLCAP00010033802	0	0	0	0	0.723	0.982	0.881	0.666	0.999
psmd13	Psmb1	8187.ENSLCAP00010008884	8187.ENSLCAP00010056508	0	0	0	0	0.736	0.964	0.874	0.472	0.999
psmd13	psma5	8187.ENSLCAP00010008884	8187.ENSLCAP00010025611	0	0	0	0	0.538	0.965	0.881	0.58	0.999
psmd14	PSMD3	8187.ENSLCAP00010016870	8187.ENSLCAP00010002915	0	0	0	0	0.662	0.774	0.562	0.42	0.977
psmd14	psmc4	8187.ENSLCAP00010016870	8187.ENSLCAP00010003990	0.05	0	0	0	0.878	0.982	0.493	0.666	0.999
psmd14	ENSLCAP00010004085	8187.ENSLCAP00010016870	8187.ENSLCAP00010004085	0	0	0	0	0.437	0.87	0.555	0.475	0.98
psmd14	psmd2	8187.ENSLCAP00010016870	8187.ENSLCAP00010005390	0	0	0	0	0.856	0.982	0.881	0.666	0.999
psmd14	psma1	8187.ENSLCAP00010016870	8187.ENSLCAP00010005685	0	0	0	0	0.923	0.982	0.655	0.599	0.999
psmd14	psmd13	8187.ENSLCAP00010016870	8187.ENSLCAP00010008884	0	0	0	0	0.918	0.982	0.881	0.666	0.999
psmd14	psmd8	8187.ENSLCAP00010016870	8187.ENSLCAP00010012339	0	0	0	0	0.851	0.982	0.493	0.666	0.999
psmd14	LOC108883948	8187.ENSLCAP00010016870	8187.ENSLCAP00010015575	0	0	0	0	0.41	0.792	0.489	0.407	0.957
psmd14	LOC108890486	8187.ENSLCAP00010016870	8187.ENSLCAP00010035265	0	0	0	0	0.218	0.092	0.3	0.084	0.483
psmd14	ube2d2	8187.ENSLCAP00010016870	8187.ENSLCAP00010053524	0.049	0	0	0	0.087	0.072	0.383	0.165	0.509
psmd14	ENSLCAP00010017757	8187.ENSLCAP00010016870	8187.ENSLCAP00010017757	0.071	0	0	0	0.131	0.281	0.206	0.363	0.652
psmd14	PSMA4	8187.ENSLCAP00010016870	8187.ENSLCAP00010040967	0	0	0	0	0.822	0.845	0.594	0.527	0.993
psmd14	sem1	8187.ENSLCAP00010016870	8187.ENSLCAP00010039105	0	0	0	0	0.254	0.982	0	0.652	0.994
psmd14	psmb3	8187.ENSLCAP00010016870	8187.ENSLCAP00010021842	0	0	0	0	0.54	0.982	0.655	0.501	0.998
psmd14	psmd1	8187.ENSLCAP00010016870	8187.ENSLCAP00010024314	0	0	0	0	0.905	0.982	0.655	0.665	0.999
psmd14	ENSLCAP00010027853	8187.ENSLCAP00010016870	8187.ENSLCAP00010027853	0	0	0	0	0.923	0.982	0.881	0.666	0.999
psmd14	psmb4	8187.ENSLCAP00010016870	8187.ENSLCAP00010046782	0	0	0	0	0.725	0.982	0.655	0.52	0.999
psmd14	psmc5	8187.ENSLCAP00010016870	8187.ENSLCAP00010033461	0	0	0	0	0.899	0.982	0.666	0.666	0.999
psmd14	Psmd12	8187.ENSLCAP00010016870	8187.ENSLCAP00010054013	0	0	0	0	0.923	0.982	0.881	0.666	0.999
psmd14	psmd6	8187.ENSLCAP00010016870	8187.ENSLCAP00010020283	0	0	0	0	0.957	0.982	0.881	0.666	0.999
psmd14	Psmc3	8187.ENSLCAP00010016870	8187.ENSLCAP00010056493	0.05	0	0	0	0.923	0.982	0.881	0.666	0.999
psmd14	psma3	8187.ENSLCAP00010016870	8187.ENSLCAP00010059283	0	0	0	0	0.923	0.982	0.655	0.577	0.999
psmd14	psmc2	8187.ENSLCAP00010016870	8187.ENSLCAP00010033802	0	0	0	0	0.917	0.982	0.881	0.666	0.999
psmd14	Psmb1	8187.ENSLCAP00010016870	8187.ENSLCAP00010056508	0	0	0	0	0.638	0.982	0.874	0.605	0.999
psmd14	psma5	8187.ENSLCAP00010016870	8187.ENSLCAP00010025611	0	0	0	0	0.923	0.982	0.881	0.604	0.999
psmd14	psmb2	8187.ENSLCAP00010016870	8187.ENSLCAP00010046669	0	0	0	0	0.867	0.982	0.655	0.639	0.999
psmd14	Psmc6	8187.ENSLCAP00010016870	8187.ENSLCAP00010025787	0.05	0	0	0	0.87	0.982	0.664	0.666	0.999
psmd2	PSMD3	8187.ENSLCAP00010005390	8187.ENSLCAP00010002915	0	0	0	0	0.582	0.774	0.562	0.42	0.972
psmd2	psmc4	8187.ENSLCAP00010005390	8187.ENSLCAP00010003990	0	0	0	0	0.708	0.982	0.596	0.661	0.999
psmd2	ENSLCAP00010004085	8187.ENSLCAP00010005390	8187.ENSLCAP00010004085	0	0	0	0	0.212	0.867	0.555	0.258	0.96
psmd2	ube2d2	8187.ENSLCAP00010005390	8187.ENSLCAP00010053524	0	0	0	0	0.049	0.116	0.301	0.11	0.407
psmd2	ENSLCAP00010017757	8187.ENSLCAP00010005390	8187.ENSLCAP00010017757	0	0	0	0	0.394	0.09	0	0.151	0.49
psmd2	LOC108883948	8187.ENSLCAP00010005390	8187.ENSLCAP00010015575	0	0	0	0	0.137	0.79	0.489	0.424	0.939
psmd2	PSMA4	8187.ENSLCAP00010005390	8187.ENSLCAP00010040967	0	0	0	0	0.385	0.844	0.594	0.423	0.974
psmd2	sem1	8187.ENSLCAP00010005390	8187.ENSLCAP00010039105	0	0	0	0	0	0.948	0.36	0.599	0.985
psmd2	psmb4	8187.ENSLCAP00010005390	8187.ENSLCAP00010046782	0	0	0	0	0.22	0.975	0.655	0.467	0.995
psmd2	psmb3	8187.ENSLCAP00010005390	8187.ENSLCAP00010021842	0	0	0	0	0.105	0.974	0.655	0.532	0.995
psmd2	Psmb1	8187.ENSLCAP00010005390	8187.ENSLCAP00010056508	0	0	0	0	0.227	0.972	0.69	0.613	0.997
psmd2	psmb2	8187.ENSLCAP00010005390	8187.ENSLCAP00010046669	0	0	0	0	0.138	0.982	0.655	0.576	0.997
psmd2	psma1	8187.ENSLCAP00010005390	8187.ENSLCAP00010005685	0	0	0	0	0.313	0.976	0.655	0.62	0.997
psmd2	psma3	8187.ENSLCAP00010005390	8187.ENSLCAP00010059283	0	0	0	0	0.483	0.982	0.655	0.597	0.998
psmd2	psma5	8187.ENSLCAP00010005390	8187.ENSLCAP00010025611	0	0	0	0	0.513	0.976	0.881	0.641	0.999
psmd2	psmc2	8187.ENSLCAP00010005390	8187.ENSLCAP00010033802	0	0	0	0	0.566	0.982	0.881	0.666	0.999
psmd2	psmc5	8187.ENSLCAP00010005390	8187.ENSLCAP00010033461	0	0	0	0	0.82	0.982	0.655	0.665	0.999
psmd2	psmd1	8187.ENSLCAP00010005390	8187.ENSLCAP00010024314	0	0	0	0.551	0.927	0.982	0.769	0.666	0.999
psmd2	psmd13	8187.ENSLCAP00010005390	8187.ENSLCAP00010008884	0	0	0	0	0.651	0.982	0.881	0.661	0.999
psmd2	ENSLCAP00010027853	8187.ENSLCAP00010005390	8187.ENSLCAP00010027853	0	0	0	0	0.674	0.982	0.92	0.664	0.999
psmd2	Psmc3	8187.ENSLCAP00010005390	8187.ENSLCAP00010056493	0	0	0	0	0.923	0.982	0.881	0.665	0.999
psmd2	psmd6	8187.ENSLCAP00010005390	8187.ENSLCAP00010020283	0	0	0	0	0.669	0.982	0.881	0.665	0.999
psmd2	Psmc6	8187.ENSLCAP00010005390	8187.ENSLCAP00010025787	0	0	0	0	0.555	0.982	0.775	0.661	0.999
psmd2	psmd8	8187.ENSLCAP00010005390	8187.ENSLCAP00010012339	0	0	0	0	0.578	0.982	0.661	0.66	0.999
psmd2	Psmd12	8187.ENSLCAP00010005390	8187.ENSLCAP00010054013	0	0	0	0	0.795	0.982	0.92	0.661	0.999
psmd2	psmd14	8187.ENSLCAP00010005390	8187.ENSLCAP00010016870	0	0	0	0	0.856	0.982	0.881	0.666	0.999
psmd6	PSMD3	8187.ENSLCAP00010020283	8187.ENSLCAP00010002915	0	0	0	0	0.637	0.774	0.562	0.42	0.976
psmd6	psmc4	8187.ENSLCAP00010020283	8187.ENSLCAP00010003990	0	0	0	0	0.866	0.982	0.596	0.661	0.999
psmd6	ENSLCAP00010004085	8187.ENSLCAP00010020283	8187.ENSLCAP00010004085	0	0	0	0	0.437	0.867	0.555	0.278	0.972
psmd6	psmd2	8187.ENSLCAP00010020283	8187.ENSLCAP00010005390	0	0	0	0	0.669	0.982	0.881	0.665	0.999
psmd6	psma1	8187.ENSLCAP00010020283	8187.ENSLCAP00010005685	0	0	0	0	0.79	0.971	0.655	0.654	0.999
psmd6	psmd13	8187.ENSLCAP00010020283	8187.ENSLCAP00010008884	0	0	0	0	0.916	0.982	0.881	0.666	0.999
psmd6	psmd8	8187.ENSLCAP00010020283	8187.ENSLCAP00010012339	0	0	0	0	0.782	0.982	0.493	0.666	0.999
psmd6	LOC108883948	8187.ENSLCAP00010020283	8187.ENSLCAP00010015575	0	0	0	0	0.478	0.79	0.489	0.36	0.959
psmd6	psmd14	8187.ENSLCAP00010020283	8187.ENSLCAP00010016870	0	0	0	0	0.957	0.982	0.881	0.666	0.999
psmd6	ube2d2	8187.ENSLCAP00010020283	8187.ENSLCAP00010053524	0	0	0	0	0.08	0	0.378	0.152	0.472
psmd6	PSMA4	8187.ENSLCAP00010020283	8187.ENSLCAP00010040967	0	0	0	0	0.573	0.844	0.594	0.473	0.983
psmd6	sem1	8187.ENSLCAP00010020283	8187.ENSLCAP00010039105	0	0	0	0	0.065	0.98	0	0.664	0.993
psmd6	Psmb1	8187.ENSLCAP00010020283	8187.ENSLCAP00010056508	0	0	0	0	0.702	0.935	0.692	0.43	0.996
psmd6	psmb3	8187.ENSLCAP00010020283	8187.ENSLCAP00010021842	0	0	0	0	0.44	0.97	0.655	0.627	0.997
psmd6	psmb2	8187.ENSLCAP00010020283	8187.ENSLCAP00010046669	0	0	0	0	0.703	0.978	0.655	0.451	0.998
psmd6	Psmd12	8187.ENSLCAP00010020283	8187.ENSLCAP00010054013	0	0	0	0	0.92	0.982	0.881	0.666	0.999
psmd6	Psmc3	8187.ENSLCAP00010020283	8187.ENSLCAP00010056493	0	0	0	0	0.893	0.982	0.881	0.666	0.999
psmd6	Psmc6	8187.ENSLCAP00010020283	8187.ENSLCAP00010025787	0	0	0	0	0.869	0.982	0.655	0.666	0.999
psmd6	psma3	8187.ENSLCAP00010020283	8187.ENSLCAP00010059283	0	0	0	0	0.784	0.975	0.655	0.577	0.999
psmd6	psmd1	8187.ENSLCAP00010020283	8187.ENSLCAP00010024314	0	0	0	0	0.624	0.982	0.655	0.665	0.999
psmd6	ENSLCAP00010027853	8187.ENSLCAP00010020283	8187.ENSLCAP00010027853	0	0	0	0	0.903	0.982	0.881	0.666	0.999
psmd6	psma5	8187.ENSLCAP00010020283	8187.ENSLCAP00010025611	0	0	0	0	0.819	0.974	0.881	0.63	0.999
psmd6	psmc2	8187.ENSLCAP00010020283	8187.ENSLCAP00010033802	0	0	0	0	0.943	0.982	0.881	0.665	0.999
psmd6	psmc5	8187.ENSLCAP00010020283	8187.ENSLCAP00010033461	0	0	0	0	0.855	0.982	0.666	0.666	0.999
psmd6	psmb4	8187.ENSLCAP00010020283	8187.ENSLCAP00010046782	0	0	0	0	0.828	0.976	0.655	0.468	0.999
psmd8	PSMD3	8187.ENSLCAP00010012339	8187.ENSLCAP00010002915	0	0	0	0	0.3	0.774	0.38	0.42	0.935
psmd8	psmc4	8187.ENSLCAP00010012339	8187.ENSLCAP00010003990	0	0	0	0	0.878	0.982	0.493	0.664	0.999
psmd8	ENSLCAP00010004085	8187.ENSLCAP00010012339	8187.ENSLCAP00010004085	0	0	0	0	0.641	0.866	0.407	0.345	0.978
psmd8	psmd2	8187.ENSLCAP00010012339	8187.ENSLCAP00010005390	0	0	0	0	0.578	0.982	0.661	0.66	0.999
psmd8	psma1	8187.ENSLCAP00010012339	8187.ENSLCAP00010005685	0	0	0	0	0.664	0.98	0.493	0.512	0.998
psmd8	psmd13	8187.ENSLCAP00010012339	8187.ENSLCAP00010008884	0	0	0	0	0.854	0.982	0.493	0.666	0.999
psmd8	LOC108883948	8187.ENSLCAP00010012339	8187.ENSLCAP00010015575	0	0	0	0	0.48	0.787	0.489	0.279	0.953
psmd8	sem1	8187.ENSLCAP00010012339	8187.ENSLCAP00010039105	0	0	0	0	0.081	0.881	0.36	0.665	0.973
psmd8	PSMA4	8187.ENSLCAP00010012339	8187.ENSLCAP00010040967	0	0	0	0	0.783	0.844	0.403	0.5	0.988
psmd8	psma5	8187.ENSLCAP00010012339	8187.ENSLCAP00010025611	0	0	0	0	0.853	0.878	0.493	0.407	0.993
psmd8	Psmb1	8187.ENSLCAP00010012339	8187.ENSLCAP00010056508	0	0	0	0	0.922	0.875	0.179	0.538	0.995
psmd8	psma3	8187.ENSLCAP00010012339	8187.ENSLCAP00010059283	0	0	0	0	0.738	0.973	0.493	0.5	0.997
psmd8	psmc2	8187.ENSLCAP00010012339	8187.ENSLCAP00010033802	0	0	0	0	0.42	0.982	0.493	0.666	0.997
psmd8	psmb4	8187.ENSLCAP00010012339	8187.ENSLCAP00010046782	0	0	0	0	0.923	0.873	0.493	0.535	0.997
psmd8	psmd1	8187.ENSLCAP00010012339	8187.ENSLCAP00010024314	0	0	0	0	0.42	0.982	0.661	0.661	0.998
psmd8	psmc5	8187.ENSLCAP00010012339	8187.ENSLCAP00010033461	0	0	0	0	0.508	0.982	0.596	0.665	0.998
psmd8	Psmd12	8187.ENSLCAP00010012339	8187.ENSLCAP00010054013	0	0	0	0	0.812	0.982	0.723	0.666	0.999
psmd8	psmd14	8187.ENSLCAP00010012339	8187.ENSLCAP00010016870	0	0	0	0	0.851	0.982	0.493	0.666	0.999
psmd8	psmb3	8187.ENSLCAP00010012339	8187.ENSLCAP00010021842	0	0	0	0	0.922	0.974	0.493	0.61	0.999
psmd8	Psmc3	8187.ENSLCAP00010012339	8187.ENSLCAP00010056493	0	0	0	0	0.914	0.982	0.493	0.666	0.999
psmd8	psmb2	8187.ENSLCAP00010012339	8187.ENSLCAP00010046669	0	0	0	0	0.869	0.978	0.493	0.578	0.999
psmd8	psmd6	8187.ENSLCAP00010012339	8187.ENSLCAP00010020283	0	0	0	0	0.782	0.982	0.493	0.666	0.999
psmd8	Psmc6	8187.ENSLCAP00010012339	8187.ENSLCAP00010025787	0	0	0	0	0.658	0.982	0.661	0.666	0.999
psmd8	ENSLCAP00010027853	8187.ENSLCAP00010012339	8187.ENSLCAP00010027853	0	0	0	0	0.769	0.982	0.661	0.666	0.999
sem1	PSMD3	8187.ENSLCAP00010039105	8187.ENSLCAP00010002915	0	0	0	0	0.078	0.774	0	0.42	0.868
sem1	psmc4	8187.ENSLCAP00010039105	8187.ENSLCAP00010003990	0	0	0	0	0.073	0.877	0	0.574	0.947
sem1	ENSLCAP00010004085	8187.ENSLCAP00010039105	8187.ENSLCAP00010004085	0	0	0	0	0.142	0.667	0	0.142	0.733
sem1	psmd2	8187.ENSLCAP00010039105	8187.ENSLCAP00010005390	0	0	0	0	0	0.948	0.36	0.599	0.985
sem1	psma1	8187.ENSLCAP00010039105	8187.ENSLCAP00010005685	0	0	0	0	0.09	0.864	0	0.154	0.886
sem1	psmd13	8187.ENSLCAP00010039105	8187.ENSLCAP00010008884	0	0	0	0	0	0.876	0	0.648	0.954
sem1	psmd8	8187.ENSLCAP00010039105	8187.ENSLCAP00010012339	0	0	0	0	0.081	0.881	0.36	0.665	0.973
sem1	LOC108883948	8187.ENSLCAP00010039105	8187.ENSLCAP00010015575	0	0	0	0	0.086	0.766	0	0.216	0.817
sem1	psmd14	8187.ENSLCAP00010039105	8187.ENSLCAP00010016870	0	0	0	0	0.254	0.982	0	0.652	0.994
sem1	psmd6	8187.ENSLCAP00010039105	8187.ENSLCAP00010020283	0	0	0	0	0.065	0.98	0	0.664	0.993
sem1	psmb3	8187.ENSLCAP00010039105	8187.ENSLCAP00010021842	0	0	0	0	0.277	0.864	0	0.154	0.909
sem1	psmd1	8187.ENSLCAP00010039105	8187.ENSLCAP00010024314	0	0	0	0	0	0.878	0.36	0.582	0.964
sem1	psma5	8187.ENSLCAP00010039105	8187.ENSLCAP00010025611	0	0	0	0	0.239	0.864	0	0.154	0.904
sem1	Psmc6	8187.ENSLCAP00010039105	8187.ENSLCAP00010025787	0	0	0	0	0.068	0.876	0.36	0.51	0.958
sem1	ENSLCAP00010027853	8187.ENSLCAP00010039105	8187.ENSLCAP00010027853	0	0	0	0	0.13	0.878	0.36	0.64	0.972
sem1	psmc5	8187.ENSLCAP00010039105	8187.ENSLCAP00010033461	0	0	0	0	0.049	0.876	0	0.588	0.947
sem1	psmc2	8187.ENSLCAP00010039105	8187.ENSLCAP00010033802	0	0	0	0	0.094	0.876	0	0.587	0.949
sem1	PSMA4	8187.ENSLCAP00010039105	8187.ENSLCAP00010040967	0	0	0	0	0.223	0.799	0	0.329	0.886
sem1	psmb2	8187.ENSLCAP00010039105	8187.ENSLCAP00010046669	0	0	0	0	0.136	0.868	0	0.154	0.895
sem1	psmb4	8187.ENSLCAP00010039105	8187.ENSLCAP00010046782	0	0	0	0	0.225	0.864	0	0.099	0.896
sem1	psma3	8187.ENSLCAP00010039105	8187.ENSLCAP00010059283	0	0	0	0	0.252	0.864	0	0.223	0.914
sem1	Psmc3	8187.ENSLCAP00010039105	8187.ENSLCAP00010056493	0	0	0	0	0.068	0.878	0	0.415	0.927
sem1	Psmb1	8187.ENSLCAP00010039105	8187.ENSLCAP00010056508	0	0	0	0	0.241	0.864	0	0.603	0.955
sem1	Psmd12	8187.ENSLCAP00010039105	8187.ENSLCAP00010054013	0	0	0	0	0	0.915	0.36	0.652	0.979
ube2d2	psmc4	8187.ENSLCAP00010053524	8187.ENSLCAP00010003990	0.048	0.001	0	0	0.1	0.059	0.327	0.105	0.425
ube2d2	psmd2	8187.ENSLCAP00010053524	8187.ENSLCAP00010005390	0	0	0	0	0.049	0.116	0.301	0.11	0.407
ube2d2	psma1	8187.ENSLCAP00010053524	8187.ENSLCAP00010005685	0	0	0	0	0.071	0.07	0.383	0.084	0.446
ube2d2	psmd13	8187.ENSLCAP00010053524	8187.ENSLCAP00010008884	0	0	0	0	0.047	0.055	0.383	0.095	0.429
ube2d2	psmd14	8187.ENSLCAP00010053524	8187.ENSLCAP00010016870	0.049	0	0	0	0.087	0.072	0.383	0.165	0.509
ube2d2	ENSLCAP00010017757	8187.ENSLCAP00010053524	8187.ENSLCAP00010017757	0.049	0	0	0	0	0.459	0.38	0.22	0.717
ube2d2	psmd6	8187.ENSLCAP00010053524	8187.ENSLCAP00010020283	0	0	0	0	0.08	0	0.378	0.152	0.472
ube2d2	psmb3	8187.ENSLCAP00010053524	8187.ENSLCAP00010021842	0	0	0	0	0.053	0.07	0.383	0.058	0.419
ube2d2	psmd1	8187.ENSLCAP00010053524	8187.ENSLCAP00010024314	0	0	0	0	0.053	0	0.383	0.151	0.46
ube2d2	psma5	8187.ENSLCAP00010053524	8187.ENSLCAP00010025611	0	0	0	0	0.058	0.07	0.383	0.065	0.426
ube2d2	Psmc6	8187.ENSLCAP00010053524	8187.ENSLCAP00010025787	0.048	0.001	0	0	0.073	0.059	0.382	0.105	0.456
ube2d2	ENSLCAP00010027853	8187.ENSLCAP00010053524	8187.ENSLCAP00010027853	0.049	0	0	0	0.061	0.064	0.383	0.111	0.457
ube2d2	psmc5	8187.ENSLCAP00010053524	8187.ENSLCAP00010033461	0	0.001	0	0	0.097	0.056	0.383	0.144	0.489
ube2d2	psmc2	8187.ENSLCAP00010053524	8187.ENSLCAP00010033802	0	0.001	0	0	0.067	0.056	0.383	0.089	0.438
ube2d2	LOC108890486	8187.ENSLCAP00010053524	8187.ENSLCAP00010035265	0	0	0	0	0.099	0.45	0.389	0.194	0.723
ube2d2	psmb2	8187.ENSLCAP00010053524	8187.ENSLCAP00010046669	0	0	0	0	0.1	0.117	0.383	0.152	0.528
ube2d2	psmb4	8187.ENSLCAP00010053524	8187.ENSLCAP00010046782	0	0	0	0	0.139	0	0.38	0.069	0.459
ube2d2	psma3	8187.ENSLCAP00010053524	8187.ENSLCAP00010059283	0	0	0	0	0.053	0.07	0.383	0.062	0.422
ube2d2	Psmd12	8187.ENSLCAP00010053524	8187.ENSLCAP00010054013	0	0	0	0	0.053	0	0.383	0.124	0.443
ube2d2	Psmc3	8187.ENSLCAP00010053524	8187.ENSLCAP00010056493	0.048	0.001	0	0	0.049	0.059	0.383	0.106	0.444
ube2d2	Psmb1	8187.ENSLCAP00010053524	8187.ENSLCAP00010056508	0	0	0	0	0.056	0.07	0.383	0.23	0.527
