# Supplementary material for: Transcriptomic Analysis of the Spleen from Asian Seabass (Lates calcarifer) Infected with Infectious Spleen and Kidney Necrosis Virus
Source: Viruses. 2025 May 19;17(5):728. doi: 10.3390/v17050728 (PMC12115965; doi:10.3390/v17050728)
Supplement: Supplementary file 1 [file viruses-17-00728-s001.zip › Table S6. interactions IFN.xlsx]

## Sheet: Table S5-string_interactions-IF
Table S6. Sring interactions of the genes in the IFN pathway
#node1	node2	node1_string_id	node2_string_id	neighborhood_on_chromosome	gene_fusion	phylogenetic_cooccurrence	homology	coexpression	experimentally_determined_interaction	database_annotated	automated_textmining	combined_score
Dhx58	ikbke	8187.ENSLCAP00010015962	8187.ENSLCAP00010026935	0	0	0	0	0.091	0.081	0.087	0.344	0.432
Dhx58	LOC108884561	8187.ENSLCAP00010015962	8187.ENSLCAP00010023309	0	0	0	0	0.047	0.138	0.093	0.329	0.433
Dhx58	ENSLCAP00010017757	8187.ENSLCAP00010015962	8187.ENSLCAP00010017757	0	0	0	0	0.143	0.058	0.325	0.124	0.458
Dhx58	LOC108884442	8187.ENSLCAP00010015962	8187.ENSLCAP00010058934	0	0	0	0	0.134	0.154	0.103	0.589	0.693
ENSLCAP00010014267	dhx9	8187.ENSLCAP00010014267	8187.ENSLCAP00010009225	0	0	0	0	0	0.14	0.377	0	0.441
ENSLCAP00010014267	ENSLCAP00010026940	8187.ENSLCAP00010014267	8187.ENSLCAP00010026940	0	0	0	0	0.103	0.075	0	0.339	0.403
ENSLCAP00010014267	rbx1	8187.ENSLCAP00010014267	8187.ENSLCAP00010023545	0	0	0	0	0.053	0.159	0.399	0.106	0.514
ENSLCAP00010014267	ctnnb1	8187.ENSLCAP00010014267	8187.ENSLCAP00010036719	0	0	0	0	0	0.359	0.092	0.262	0.532
ENSLCAP00010017757	Dhx58	8187.ENSLCAP00010017757	8187.ENSLCAP00010015962	0	0	0	0	0.143	0.058	0.325	0.124	0.458
ENSLCAP00010017757	rbx1	8187.ENSLCAP00010017757	8187.ENSLCAP00010023545	0	0	0	0	0.05	0.055	0.305	0.433	0.598
ENSLCAP00010017757	ube2d2	8187.ENSLCAP00010017757	8187.ENSLCAP00010053524	0.049	0	0	0	0	0.459	0.38	0.22	0.717
ENSLCAP00010026940	ENSLCAP00010014267	8187.ENSLCAP00010026940	8187.ENSLCAP00010014267	0	0	0	0	0.103	0.075	0	0.339	0.403
ENSLCAP00010026940	rbx1	8187.ENSLCAP00010026940	8187.ENSLCAP00010023545	0	0	0	0	0.089	0	0	0.433	0.461
ENSLCAP00010026940	ikbke	8187.ENSLCAP00010026940	8187.ENSLCAP00010026935	0	0	0	0	0.064	0.249	0.532	0.163	0.687
ENSLCAP00010026940	nfkb2	8187.ENSLCAP00010026940	8187.ENSLCAP00010039754	0	0	0	0	0.103	0.075	0	0.408	0.465
ENSLCAP00010026940	ube2d2	8187.ENSLCAP00010026940	8187.ENSLCAP00010053524	0	0	0	0	0	0.455	0	0.115	0.497
LOC108884442	Dhx58	8187.ENSLCAP00010058934	8187.ENSLCAP00010015962	0	0	0	0	0.134	0.154	0.103	0.589	0.693
LOC108884442	jak1	8187.ENSLCAP00010058934	8187.ENSLCAP00010021682	0	0	0	0	0.062	0.095	0.085	0.623	0.667
LOC108884442	LOC108884561	8187.ENSLCAP00010058934	8187.ENSLCAP00010023309	0	0	0	0	0.053	0.086	0.099	0.571	0.62
LOC108884442	LOC108892981-2	8187.ENSLCAP00010058934	8187.ENSLCAP00010025378	0	0	0	0	0.068	0.09	0.585	0.178	0.671
LOC108884442	ikbke	8187.ENSLCAP00010058934	8187.ENSLCAP00010026935	0	0	0	0	0.053	0.667	0.959	0.443	0.991
LOC108884442	ctnnb1	8187.ENSLCAP00010058934	8187.ENSLCAP00010036719	0	0	0	0	0	0.089	0.608	0.408	0.77
LOC108884561	Dhx58	8187.ENSLCAP00010023309	8187.ENSLCAP00010015962	0	0	0	0	0.047	0.138	0.093	0.329	0.433
LOC108884561	ikbke	8187.ENSLCAP00010023309	8187.ENSLCAP00010026935	0	0	0	0	0.047	0.075	0.067	0.528	0.559
LOC108884561	LOC108884442	8187.ENSLCAP00010023309	8187.ENSLCAP00010058934	0	0	0	0	0.053	0.086	0.099	0.571	0.62
LOC108892981-2	LOC108884442	8187.ENSLCAP00010025378	8187.ENSLCAP00010058934	0	0	0	0	0.068	0.09	0.585	0.178	0.671
ctnnb1	ENSLCAP00010014267	8187.ENSLCAP00010036719	8187.ENSLCAP00010014267	0	0	0	0	0	0.359	0.092	0.262	0.532
ctnnb1	rbx1	8187.ENSLCAP00010036719	8187.ENSLCAP00010023545	0	0	0	0	0.065	0.093	0.593	0.121	0.656
ctnnb1	nfkb2	8187.ENSLCAP00010036719	8187.ENSLCAP00010039754	0	0	0	0	0	0.359	0.092	0.262	0.532
ctnnb1	LOC108884442	8187.ENSLCAP00010036719	8187.ENSLCAP00010058934	0	0	0	0	0	0.089	0.608	0.408	0.77
dhx9	xrcc6	8187.ENSLCAP00010009225	8187.ENSLCAP00010056776	0	0	0	0	0.103	0.095	0	0.344	0.42
dhx9	nfkb2	8187.ENSLCAP00010009225	8187.ENSLCAP00010039754	0	0	0	0	0	0.14	0.377	0	0.441
dhx9	ENSLCAP00010014267	8187.ENSLCAP00010009225	8187.ENSLCAP00010014267	0	0	0	0	0	0.14	0.377	0	0.441
ikbke	Dhx58	8187.ENSLCAP00010026935	8187.ENSLCAP00010015962	0	0	0	0	0.091	0.081	0.087	0.344	0.432
ikbke	LOC108884561	8187.ENSLCAP00010026935	8187.ENSLCAP00010023309	0	0	0	0	0.047	0.075	0.067	0.528	0.559
ikbke	ENSLCAP00010026940	8187.ENSLCAP00010026935	8187.ENSLCAP00010026940	0	0	0	0	0.064	0.249	0.532	0.163	0.687
ikbke	LOC108884442	8187.ENSLCAP00010026935	8187.ENSLCAP00010058934	0	0	0	0	0.053	0.667	0.959	0.443	0.991
jak1	rbx1	8187.ENSLCAP00010021682	8187.ENSLCAP00010023545	0	0	0	0	0.053	0	0.401	0.049	0.413
jak1	LOC108884442	8187.ENSLCAP00010021682	8187.ENSLCAP00010058934	0	0	0	0	0.062	0.095	0.085	0.623	0.667
nfkb2	dhx9	8187.ENSLCAP00010039754	8187.ENSLCAP00010009225	0	0	0	0	0	0.14	0.377	0	0.441
nfkb2	rbx1	8187.ENSLCAP00010039754	8187.ENSLCAP00010023545	0	0	0	0	0.053	0.159	0.399	0.106	0.514
nfkb2	ENSLCAP00010026940	8187.ENSLCAP00010039754	8187.ENSLCAP00010026940	0	0	0	0	0.103	0.075	0	0.408	0.465
nfkb2	ctnnb1	8187.ENSLCAP00010039754	8187.ENSLCAP00010036719	0	0	0	0	0	0.359	0.092	0.262	0.532
rbx1	ENSLCAP00010014267	8187.ENSLCAP00010023545	8187.ENSLCAP00010014267	0	0	0	0	0.053	0.159	0.399	0.106	0.514
rbx1	ENSLCAP00010017757	8187.ENSLCAP00010023545	8187.ENSLCAP00010017757	0	0	0	0	0.05	0.055	0.305	0.433	0.598
rbx1	jak1	8187.ENSLCAP00010023545	8187.ENSLCAP00010021682	0	0	0	0	0.053	0	0.401	0.049	0.413
rbx1	ENSLCAP00010026940	8187.ENSLCAP00010023545	8187.ENSLCAP00010026940	0	0	0	0	0.089	0	0	0.433	0.461
rbx1	nfkb2	8187.ENSLCAP00010023545	8187.ENSLCAP00010039754	0	0	0	0	0.053	0.159	0.399	0.106	0.514
rbx1	ctnnb1	8187.ENSLCAP00010023545	8187.ENSLCAP00010036719	0	0	0	0	0.065	0.093	0.593	0.121	0.656
rbx1	ube2d2	8187.ENSLCAP00010023545	8187.ENSLCAP00010053524	0	0	0	0	0.059	0.566	0.493	0.259	0.826
ube2d2	ENSLCAP00010017757	8187.ENSLCAP00010053524	8187.ENSLCAP00010017757	0.049	0	0	0	0	0.459	0.38	0.22	0.717
ube2d2	rbx1	8187.ENSLCAP00010053524	8187.ENSLCAP00010023545	0	0	0	0	0.059	0.566	0.493	0.259	0.826
ube2d2	ENSLCAP00010026940	8187.ENSLCAP00010053524	8187.ENSLCAP00010026940	0	0	0	0	0	0.455	0	0.115	0.497
xrcc6	dhx9	8187.ENSLCAP00010056776	8187.ENSLCAP00010009225	0	0	0	0	0.103	0.095	0	0.344	0.42
