# Supplementary material for: Transcriptomic Analysis of the Spleen from Asian Seabass (Lates calcarifer) Infected with Infectious Spleen and Kidney Necrosis Virus
Source: Viruses. 2025 May 19;17(5):728. doi: 10.3390/v17050728 (PMC12115965; doi:10.3390/v17050728)
Supplement: Supplementary file 1 [file viruses-17-00728-s001.zip › Table S7. clusters for IFN.xlsx]

## Sheet: string_MCL_clusters for IFN sig
Table S7. String MCL clusters for IFN signal
#clustering method	cluster number	cluster color	hex color	gene count	protein name	protein identifier	protein description
MCL	1	Red	#ff0000	7	ENSLCAP00010014267	8187.ENSLCAP00010014267	Nuclear factor of kappa light polypeptide gene enhancer in B-cells 1.
MCL	1	Red	#ff0000	7	ENSLCAP00010017757	8187.ENSLCAP00010017757	Ubiquitin-like modifier activating enzyme 7; Belongs to the ubiquitin-activating E1 family.
MCL	1	Red	#ff0000	7	ENSLCAP00010026940	8187.ENSLCAP00010026940	Tumor necrosis factor, alpha-induced protein 3.
MCL	1	Red	#ff0000	7	ctnnb1	8187.ENSLCAP00010036719	Uncharacterized protein.
MCL	1	Red	#ff0000	7	nfkb2	8187.ENSLCAP00010039754	Uncharacterized protein.
MCL	1	Red	#ff0000	7	rbx1	8187.ENSLCAP00010023545	RING-type domain-containing protein.
MCL	1	Red	#ff0000	7	ube2d2	8187.ENSLCAP00010053524	UBIQUITIN_CONJUGAT_2 domain-containing protein; Belongs to the ubiquitin-conjugating enzyme family.
MCL	2	Green	#a3ff65	6	Dhx58	8187.ENSLCAP00010015962	DEXH (Asp-Glu-X-His) box polypeptide 58.
MCL	2	Green	#a3ff65	6	LOC108884442	8187.ENSLCAP00010058934	IRF tryptophan pentad repeat domain-containing protein.
MCL	2	Green	#a3ff65	6	LOC108884561	8187.ENSLCAP00010023309	Uncharacterized protein.
MCL	2	Green	#a3ff65	6	LOC108892981-2	8187.ENSLCAP00010025378	Peptidyl-prolyl cis-trans isomerase.
MCL	2	Green	#a3ff65	6	ikbke	8187.ENSLCAP00010026935	Protein kinase domain-containing protein.
MCL	2	Green	#a3ff65	6	jak1	8187.ENSLCAP00010021682	Tyrosine-protein kinase.
MCL	3	Blue	#008eb2	2	dhx9	8187.ENSLCAP00010009225	Uncharacterized protein.
MCL	3	Blue	#008eb2	2	xrcc6	8187.ENSLCAP00010056776	Ku domain-containing protein.
