# Supplementary material for: Transcriptomic Analysis of the Spleen from Asian Seabass (Lates calcarifer) Infected with Infectious Spleen and Kidney Necrosis Virus
Source: Viruses. 2025 May 19;17(5):728. doi: 10.3390/v17050728 (PMC12115965; doi:10.3390/v17050728)
Supplement: Supplementary file 1 [file viruses-17-00728-s001.zip › Table S8. interactions TLR.xlsx]

## Sheet: string_interactions(1)
Table S8. String interactions of the genes in the TLR pathway
#node1	node2	node1_string_id	node2_string_id	neighborhood_on_chromosome	gene_fusion	phylogenetic_cooccurrence	homology	coexpression	experimentally_determined_interaction	database_annotated	automated_textmining	combined_score
MAP3K7	tab2	8187.ENSLCAP00010023959	8187.ENSLCAP00010004220	0	0	0	0	0.047	0.565	0.529	0.344	0.854
MAP3K7	tifa	8187.ENSLCAP00010023959	8187.ENSLCAP00010016983	0	0	0	0	0	0.045	0.494	0	0.496
MAP3K7	birc2	8187.ENSLCAP00010023959	8187.ENSLCAP00010021098	0	0	0	0	0.051	0.466	0.394	0.155	0.705
MAP3K7	ube2v1	8187.ENSLCAP00010023959	8187.ENSLCAP00010035265	0	0	0	0	0	0	0.386	0.151	0.456
MAP3K7	map2k7	8187.ENSLCAP00010023959	8187.ENSLCAP00010051462	0	0	0	0.578	0.051	0.484	0.41	0.209	0.74
NFKB1	TP53	8187.ENSLCAP00010014267	8187.ENSLCAP00010016052	0	0	0	0	0.054	0.106	0.09	0.351	0.433
TP53	NFKB1	8187.ENSLCAP00010016052	8187.ENSLCAP00010014267	0	0	0	0	0.054	0.106	0.09	0.351	0.433
TP53	nfkb2	8187.ENSLCAP00010016052	8187.ENSLCAP00010039754	0	0	0	0	0.054	0.106	0.09	0.351	0.433
TP53	fosab	8187.ENSLCAP00010016052	8187.ENSLCAP00010017766	0	0	0	0	0.047	0.103	0.141	0.591	0.659
TP53	hmgb1a	8187.ENSLCAP00010016052	8187.ENSLCAP00010051443	0	0	0	0	0.062	0.566	0	0.25	0.668
atf2	jun	8187.ENSLCAP00010034429	8187.ENSLCAP00010003315	0	0	0	0.581	0.058	0.3	0.267	0.131	0.523
atf2	fosab	8187.ENSLCAP00010034429	8187.ENSLCAP00010017766	0	0	0	0.573	0	0.539	0.38	0.262	0.77
atf2	irf3	8187.ENSLCAP00010034429	8187.ENSLCAP00010058934	0	0	0	0	0	0.565	0	0.339	0.7
birc2	tab2	8187.ENSLCAP00010021098	8187.ENSLCAP00010004220	0	0	0	0	0	0.06	0.942	0.303	0.959
birc2	ctsk	8187.ENSLCAP00010021098	8187.ENSLCAP00010009425	0	0	0	0	0	0	0.65	0.223	0.716
birc2	ube2v1	8187.ENSLCAP00010021098	8187.ENSLCAP00010035265	0	0	0	0	0	0.091	0.388	0.21	0.522
birc2	ube2d2	8187.ENSLCAP00010021098	8187.ENSLCAP00010053524	0	0	0	0	0.06	0.323	0.29	0.131	0.554
birc2	ikbke	8187.ENSLCAP00010021098	8187.ENSLCAP00010026935	0	0	0	0	0	0.349	0.483	0.135	0.683
birc2	MAP3K7	8187.ENSLCAP00010021098	8187.ENSLCAP00010023959	0	0	0	0	0.051	0.466	0.394	0.155	0.705
ctsk	lgmn	8187.ENSLCAP00010009425	8187.ENSLCAP00010049050	0	0	0	0	0.137	0	0.201	0.287	0.465
ctsk	birc2	8187.ENSLCAP00010009425	8187.ENSLCAP00010021098	0	0	0	0	0	0	0.65	0.223	0.716
fosab	jun	8187.ENSLCAP00010017766	8187.ENSLCAP00010003315	0	0	0	0	0.058	0.3	0.923	0.241	0.956
fosab	TP53	8187.ENSLCAP00010017766	8187.ENSLCAP00010016052	0	0	0	0	0.047	0.103	0.141	0.591	0.659
fosab	hsp90b1	8187.ENSLCAP00010017766	8187.ENSLCAP00010044250	0	0	0	0	0.048	0.059	0	0.414	0.429
fosab	atf2	8187.ENSLCAP00010017766	8187.ENSLCAP00010034429	0	0	0	0.573	0	0.539	0.38	0.262	0.77
hmgb1a	TP53	8187.ENSLCAP00010051443	8187.ENSLCAP00010016052	0	0	0	0	0.062	0.566	0	0.25	0.668
hsp90b1	fosab	8187.ENSLCAP00010044250	8187.ENSLCAP00010017766	0	0	0	0	0.048	0.059	0	0.414	0.429
ikbke	tab2	8187.ENSLCAP00010026935	8187.ENSLCAP00010004220	0	0	0	0	0	0.146	0.39	0.304	0.605
ikbke	birc2	8187.ENSLCAP00010026935	8187.ENSLCAP00010021098	0	0	0	0	0	0.349	0.483	0.135	0.683
ikbke	ube2v1	8187.ENSLCAP00010026935	8187.ENSLCAP00010035265	0	0	0	0	0.047	0	0.385	0.181	0.478
ikbke	irf3	8187.ENSLCAP00010026935	8187.ENSLCAP00010058934	0	0	0	0	0.053	0.667	0.959	0.443	0.991
irf3	ikbke	8187.ENSLCAP00010058934	8187.ENSLCAP00010026935	0	0	0	0	0.053	0.667	0.959	0.443	0.991
irf3	atf2	8187.ENSLCAP00010058934	8187.ENSLCAP00010034429	0	0	0	0	0	0.565	0	0.339	0.7
jun	atf2	8187.ENSLCAP00010003315	8187.ENSLCAP00010034429	0	0	0	0.581	0.058	0.3	0.267	0.131	0.523
jun	fosab	8187.ENSLCAP00010003315	8187.ENSLCAP00010017766	0	0	0	0	0.058	0.3	0.923	0.241	0.956
lgmn	ctsk	8187.ENSLCAP00010049050	8187.ENSLCAP00010009425	0	0	0	0	0.137	0	0.201	0.287	0.465
map2k7	tab2	8187.ENSLCAP00010051462	8187.ENSLCAP00010004220	0	0	0	0	0	0	0.492	0.272	0.614
map2k7	MAP3K7	8187.ENSLCAP00010051462	8187.ENSLCAP00010023959	0	0	0	0.578	0.051	0.484	0.41	0.209	0.74
nfkb2	TP53	8187.ENSLCAP00010039754	8187.ENSLCAP00010016052	0	0	0	0	0.054	0.106	0.09	0.351	0.433
peli2	ube2v1	8187.ENSLCAP00010045627	8187.ENSLCAP00010035265	0	0	0	0	0	0.097	0.402	0.151	0.501
rps6ka1	rps6ka2	8187.ENSLCAP00010044390	8187.ENSLCAP00010011995	0	0	0.055	0.97	0	0	0.405	0	0.414
rps6ka2	rps6ka1	8187.ENSLCAP00010011995	8187.ENSLCAP00010044390	0	0	0.055	0.97	0	0	0.405	0	0.414
tab2	ikbke	8187.ENSLCAP00010004220	8187.ENSLCAP00010026935	0	0	0	0	0	0.146	0.39	0.304	0.605
tab2	map2k7	8187.ENSLCAP00010004220	8187.ENSLCAP00010051462	0	0	0	0	0	0	0.492	0.272	0.614
tab2	ube2v1	8187.ENSLCAP00010004220	8187.ENSLCAP00010035265	0	0	0	0	0	0	0.511	0.344	0.665
tab2	MAP3K7	8187.ENSLCAP00010004220	8187.ENSLCAP00010023959	0	0	0	0	0.047	0.565	0.529	0.344	0.854
tab2	birc2	8187.ENSLCAP00010004220	8187.ENSLCAP00010021098	0	0	0	0	0	0.06	0.942	0.303	0.959
tifa	MAP3K7	8187.ENSLCAP00010016983	8187.ENSLCAP00010023959	0	0	0	0	0	0.045	0.494	0	0.496
ube2d2	birc2	8187.ENSLCAP00010053524	8187.ENSLCAP00010021098	0	0	0	0	0.06	0.323	0.29	0.131	0.554
ube2d2	ube2v1	8187.ENSLCAP00010053524	8187.ENSLCAP00010035265	0	0	0	0	0.099	0.45	0.389	0.194	0.723
ube2v1	tab2	8187.ENSLCAP00010035265	8187.ENSLCAP00010004220	0	0	0	0	0	0	0.511	0.344	0.665
ube2v1	birc2	8187.ENSLCAP00010035265	8187.ENSLCAP00010021098	0	0	0	0	0	0.091	0.388	0.21	0.522
ube2v1	MAP3K7	8187.ENSLCAP00010035265	8187.ENSLCAP00010023959	0	0	0	0	0	0	0.386	0.151	0.456
ube2v1	ikbke	8187.ENSLCAP00010035265	8187.ENSLCAP00010026935	0	0	0	0	0.047	0	0.385	0.181	0.478
ube2v1	peli2	8187.ENSLCAP00010035265	8187.ENSLCAP00010045627	0	0	0	0	0	0.097	0.402	0.151	0.501
ube2v1	ube2d2	8187.ENSLCAP00010035265	8187.ENSLCAP00010053524	0	0	0	0	0.099	0.45	0.389	0.194	0.723
