# Supplementary material for: Transcriptomic Analysis of the Spleen from Asian Seabass (Lates calcarifer) Infected with Infectious Spleen and Kidney Necrosis Virus
Source: Viruses. 2025 May 19;17(5):728. doi: 10.3390/v17050728 (PMC12115965; doi:10.3390/v17050728)
Supplement: Supplementary file 1 [file viruses-17-00728-s001.zip › Table S9. clusters for TLR .xlsx]

## Sheet: Table S8_clusters for TLR signa
Table S9. String MCL clusters for TLR signal
#clustering method	cluster number	cluster color	hex color	gene count	protein name	protein identifier	protein description
MCL	1	Red	#ff0000	4	LOC108895611	8187.ENSLCAP00010017766	BZIP domain-containing protein.
MCL	1	Red	#ff0000	4	atf2	8187.ENSLCAP00010034429	Uncharacterized protein.
MCL	1	Red	#ff0000	4	hsp90b1	8187.ENSLCAP00010044250	HATPase_c domain-containing protein.
MCL	1	Red	#ff0000	4	jun	8187.ENSLCAP00010003315	BZIP domain-containing protein; Belongs to the bZIP family.
MCL	2	Brown	#ffce65	4	ENSLCAP00010023959	8187.ENSLCAP00010023959	Mitogen-activated protein kinase kinase kinase 7.
MCL	2	Brown	#ffce65	4	Tifa	8187.ENSLCAP00010016983	Uncharacterized protein.
MCL	2	Brown	#ffce65	4	map2k7	8187.ENSLCAP00010051462	Protein kinase domain-containing protein.
MCL	2	Brown	#ffce65	4	tab2	8187.ENSLCAP00010004220	Uncharacterized protein.
MCL	3	Olive	#70b200	4	ENSLCAP00010014267	8187.ENSLCAP00010014267	Nuclear factor of kappa light polypeptide gene enhancer in B-cells 1.
MCL	3	Olive	#70b200	4	ENSLCAP00010051443	8187.ENSLCAP00010051443	High mobility group box 1a.
MCL	3	Olive	#70b200	4	LOC108879980	8187.ENSLCAP00010016052	Cellular tumor antigen p53; Acts as a tumor suppressor in many tumor types; induces growth arrest or apoptosis depending on the physiological circumstances and cell type. Involved in cell cycle regulation as a trans-activator that acts to negatively regulate cell division by controlling a set of genes required for this process. One of the activated genes is an inhibitor of cyclin-dependent kinase…
MCL	3	Olive	#70b200	4	nfkb2	8187.ENSLCAP00010039754	Uncharacterized protein.
MCL	4	Green	#65ff6e	4	LOC108890486	8187.ENSLCAP00010035265	UBIQUITIN_CONJUGAT_2 domain-containing protein.
MCL	4	Green	#65ff6e	4	LOC108892595	8187.ENSLCAP00010045627	Uncharacterized protein.
MCL	4	Green	#65ff6e	4	LOC108893387	8187.ENSLCAP00010021098	Uncharacterized protein.
MCL	4	Green	#65ff6e	4	ube2d2	8187.ENSLCAP00010053524	UBIQUITIN_CONJUGAT_2 domain-containing protein; Belongs to the ubiquitin-conjugating enzyme family.
MCL	5	Blue	#00b284	2	Lgmn	8187.ENSLCAP00010049050	Legumain.
MCL	5	Blue	#00b284	2	ctsk	8187.ENSLCAP00010009425	Uncharacterized protein; Belongs to the peptidase C1 family.
MCL	6	Light Sky Blue	#65bdff	2	ENSLCAP00010011995	8187.ENSLCAP00010011995	Ribosomal protein S6 kinase.
MCL	6	Light Sky Blue	#65bdff	2	ENSLCAP00010044390	8187.ENSLCAP00010044390	Ribosomal protein S6 kinase.
MCL	7	Medium Blue	#1400b2	2	LOC108884442	8187.ENSLCAP00010058934	IRF tryptophan pentad repeat domain-containing protein.
MCL	7	Medium Blue	#1400b2	2	ikbke	8187.ENSLCAP00010026935	Protein kinase domain-containing protein.
