# Supplementary material for: Transcriptomic Analysis of the Spleen from Asian Seabass (Lates calcarifer) Infected with Infectious Spleen and Kidney Necrosis Virus
Source: Viruses. 2025 May 19;17(5):728. doi: 10.3390/v17050728 (PMC12115965; doi:10.3390/v17050728)
Supplement: Supplementary file 1 [file viruses-17-00728-s001.zip › Table S10. interactionsendo.xlsx]

## Sheet: string_interactions
Table S10. String interactions of the genes in endocytosis pathway
#node1	node2	node1_string_id	node2_string_id	neighborhood_on_chromosome	gene_fusion	phylogenetic_cooccurrence	homology	coexpression	experimentally_determined_interaction	database_annotated	automated_textmining	combined_score
AP2A1	sh3kbp1	8187.ENSLCAP00010031339	8187.ENSLCAP00010001305	0	0	0	0	0.047	0	0.554	0	0.556
AP2A1	clta	8187.ENSLCAP00010031339	8187.ENSLCAP00010019330	0	0	0	0	0	0.339	0.926	0.533	0.975
AP2A1	m6pr	8187.ENSLCAP00010031339	8187.ENSLCAP00010021613	0	0	0	0	0	0	0.566	0.082	0.584
AP2A1	stam	8187.ENSLCAP00010031339	8187.ENSLCAP00010043286	0	0	0	0	0	0	0.566	0.129	0.605
AP2A1	synj1	8187.ENSLCAP00010031339	8187.ENSLCAP00010055076	0	0	0	0	0.053	0.457	0	0.599	0.775
actr3	arpc4	8187.ENSLCAP00010020928	8187.ENSLCAP00010045599	0	0	0	0	0.392	0.709	0.672	0.352	0.957
actr3	arpc3	8187.ENSLCAP00010020928	8187.ENSLCAP00010023311	0	0	0	0	0.434	0.792	0.727	0.455	0.98
actr3	arpc2	8187.ENSLCAP00010020928	8187.ENSLCAP00010044525	0	0	0	0	0.637	0.774	0.703	0.435	0.984
arpc2	actr3	8187.ENSLCAP00010044525	8187.ENSLCAP00010020928	0	0	0	0	0.637	0.774	0.703	0.435	0.984
arpc2	arpc3	8187.ENSLCAP00010044525	8187.ENSLCAP00010023311	0	0	0	0	0.637	0.946	0.987	0.666	0.999
arpc2	arpc4	8187.ENSLCAP00010044525	8187.ENSLCAP00010045599	0	0	0	0	0.478	0.843	0.963	0.574	0.998
arpc3	actr3	8187.ENSLCAP00010023311	8187.ENSLCAP00010020928	0	0	0	0	0.434	0.792	0.727	0.455	0.98
arpc3	arpc2	8187.ENSLCAP00010023311	8187.ENSLCAP00010044525	0	0	0	0	0.637	0.946	0.987	0.666	0.999
arpc3	arpc4	8187.ENSLCAP00010023311	8187.ENSLCAP00010045599	0	0	0	0	0.848	0.845	0.963	0.574	0.999
arpc4	actr3	8187.ENSLCAP00010045599	8187.ENSLCAP00010020928	0	0	0	0	0.392	0.709	0.672	0.352	0.957
arpc4	arpc3	8187.ENSLCAP00010045599	8187.ENSLCAP00010023311	0	0	0	0	0.848	0.845	0.963	0.574	0.999
arpc4	arpc2	8187.ENSLCAP00010045599	8187.ENSLCAP00010044525	0	0	0	0	0.478	0.843	0.963	0.574	0.998
atp6v1ab	tcirg1b	8187.ENSLCAP00010025873	8187.ENSLCAP00010006744	0.078	0	0	0	0.429	0.457	0.586	0.207	0.889
atp6v1ab	atp6v1g1	8187.ENSLCAP00010025873	8187.ENSLCAP00010014582	0	0	0	0	0.103	0.845	0.959	0.442	0.996
atp6v1ab	atpv0e2	8187.ENSLCAP00010025873	8187.ENSLCAP00010037558	0	0	0	0	0.101	0.773	0.683	0.245	0.944
atp6v1ab	atp6v1e1b	8187.ENSLCAP00010025873	8187.ENSLCAP00010049242	0.122	0	0	0	0.677	0.774	0.951	0.408	0.997
atp6v1ab	atp6v1ba	8187.ENSLCAP00010025873	8187.ENSLCAP00010035003	0.122	0	0.247	0.582	0.68	0.774	0.95	0.34	0.998
atp6v1ab	atp6v1d	8187.ENSLCAP00010025873	8187.ENSLCAP00010038600	0.11	0	0.405	0	0.632	0.844	0.959	0.521	0.999
atp6v1ba	tcirg1b	8187.ENSLCAP00010035003	8187.ENSLCAP00010006744	0.099	0	0	0	0.399	0.565	0.604	0.252	0.917
atp6v1ba	atp6v1g1	8187.ENSLCAP00010035003	8187.ENSLCAP00010014582	0	0	0	0	0.292	0.845	0.963	0.573	0.998
atp6v1ba	atp6v1ab	8187.ENSLCAP00010035003	8187.ENSLCAP00010025873	0.122	0	0.247	0.582	0.68	0.774	0.95	0.34	0.998
atp6v1ba	atpv0e2	8187.ENSLCAP00010035003	8187.ENSLCAP00010037558	0	0	0	0	0.07	0.774	0.683	0.273	0.945
atp6v1ba	atp6v1e1b	8187.ENSLCAP00010035003	8187.ENSLCAP00010049242	0.124	0	0	0	0.784	0.774	0.962	0.42	0.998
atp6v1ba	atp6v1d	8187.ENSLCAP00010035003	8187.ENSLCAP00010038600	0.123	0	0.453	0	0.724	0.845	0.962	0.574	0.999
atp6v1d	tcirg1b	8187.ENSLCAP00010038600	8187.ENSLCAP00010006744	0.08	0	0	0	0.254	0.667	0.493	0.328	0.907
atp6v1d	atp6v1g1	8187.ENSLCAP00010038600	8187.ENSLCAP00010014582	0	0	0	0	0.635	0.982	0.967	0.665	0.999
atp6v1d	atp6v1ab	8187.ENSLCAP00010038600	8187.ENSLCAP00010025873	0.11	0	0.405	0	0.632	0.844	0.959	0.521	0.999
atp6v1d	atp6v1ba	8187.ENSLCAP00010038600	8187.ENSLCAP00010035003	0.123	0	0.453	0	0.724	0.845	0.962	0.574	0.999
atp6v1d	atpv0e2	8187.ENSLCAP00010038600	8187.ENSLCAP00010037558	0	0	0	0	0.123	0.845	0.611	0.344	0.96
atp6v1d	atp6v1e1b	8187.ENSLCAP00010038600	8187.ENSLCAP00010049242	0.123	0	0	0	0.714	0.845	0.963	0.574	0.999
atp6v1e1b	tcirg1b	8187.ENSLCAP00010049242	8187.ENSLCAP00010006744	0.099	0	0	0	0.555	0.565	0.408	0.252	0.908
atp6v1e1b	atp6v1g1	8187.ENSLCAP00010049242	8187.ENSLCAP00010014582	0	0	0	0	0.326	0.845	0.963	0.574	0.998
atp6v1e1b	atp6v1ab	8187.ENSLCAP00010049242	8187.ENSLCAP00010025873	0.122	0	0	0	0.677	0.774	0.951	0.408	0.997
atp6v1e1b	atp6v1ba	8187.ENSLCAP00010049242	8187.ENSLCAP00010035003	0.124	0	0	0	0.784	0.774	0.962	0.42	0.998
atp6v1e1b	atpv0e2	8187.ENSLCAP00010049242	8187.ENSLCAP00010037558	0	0	0	0	0.2	0.774	0.537	0.266	0.93
atp6v1e1b	atp6v1d	8187.ENSLCAP00010049242	8187.ENSLCAP00010038600	0.123	0	0	0	0.714	0.845	0.963	0.574	0.999
atp6v1g1	tcirg1b	8187.ENSLCAP00010014582	8187.ENSLCAP00010006744	0	0	0	0	0.053	0.667	0.661	0.287	0.913
atp6v1g1	atpv0e2	8187.ENSLCAP00010014582	8187.ENSLCAP00010037558	0	0	0	0	0.146	0.845	0.738	0.415	0.977
atp6v1g1	atp6v1ab	8187.ENSLCAP00010014582	8187.ENSLCAP00010025873	0	0	0	0	0.103	0.845	0.959	0.442	0.996
atp6v1g1	atp6v1ba	8187.ENSLCAP00010014582	8187.ENSLCAP00010035003	0	0	0	0	0.292	0.845	0.963	0.573	0.998
atp6v1g1	atp6v1e1b	8187.ENSLCAP00010014582	8187.ENSLCAP00010049242	0	0	0	0	0.326	0.845	0.963	0.574	0.998
atp6v1g1	atp6v1d	8187.ENSLCAP00010014582	8187.ENSLCAP00010038600	0	0	0	0	0.635	0.982	0.967	0.665	0.999
atpv0e2	tcirg1b	8187.ENSLCAP00010037558	8187.ENSLCAP00010006744	0	0	0	0	0	0.565	0.606	0.22	0.854
atpv0e2	atp6v1g1	8187.ENSLCAP00010037558	8187.ENSLCAP00010014582	0	0	0	0	0.146	0.845	0.738	0.415	0.977
atpv0e2	atp6v1ab	8187.ENSLCAP00010037558	8187.ENSLCAP00010025873	0	0	0	0	0.101	0.773	0.683	0.245	0.944
atpv0e2	atp6v1ba	8187.ENSLCAP00010037558	8187.ENSLCAP00010035003	0	0	0	0	0.07	0.774	0.683	0.273	0.945
atpv0e2	atp6v1e1b	8187.ENSLCAP00010037558	8187.ENSLCAP00010049242	0	0	0	0	0.2	0.774	0.537	0.266	0.93
atpv0e2	atp6v1d	8187.ENSLCAP00010037558	8187.ENSLCAP00010038600	0	0	0	0	0.123	0.845	0.611	0.344	0.96
cbl	sh3kbp1	8187.ENSLCAP00010015982	8187.ENSLCAP00010001305	0	0	0	0	0	0.457	0.412	0.241	0.736
clta	sh3kbp1	8187.ENSLCAP00010019330	8187.ENSLCAP00010001305	0	0	0	0	0	0.052	0.493	0.066	0.511
clta	synj1	8187.ENSLCAP00010019330	8187.ENSLCAP00010055076	0	0	0	0	0	0.127	0	0.407	0.46
clta	AP2A1	8187.ENSLCAP00010019330	8187.ENSLCAP00010031339	0	0	0	0	0	0.339	0.926	0.533	0.975
m6pr	AP2A1	8187.ENSLCAP00010021613	8187.ENSLCAP00010031339	0	0	0	0	0	0	0.566	0.082	0.584
sh3kbp1	stam	8187.ENSLCAP00010001305	8187.ENSLCAP00010043286	0	0	0	0.56	0.053	0	0.494	0	0.5
sh3kbp1	synj1	8187.ENSLCAP00010001305	8187.ENSLCAP00010055076	0	0	0	0	0	0.205	0	0.406	0.507
sh3kbp1	clta	8187.ENSLCAP00010001305	8187.ENSLCAP00010019330	0	0	0	0	0	0.052	0.493	0.066	0.511
sh3kbp1	AP2A1	8187.ENSLCAP00010001305	8187.ENSLCAP00010031339	0	0	0	0	0.047	0	0.554	0	0.556
sh3kbp1	cbl	8187.ENSLCAP00010001305	8187.ENSLCAP00010015982	0	0	0	0	0	0.457	0.412	0.241	0.736
stam	sh3kbp1	8187.ENSLCAP00010043286	8187.ENSLCAP00010001305	0	0	0	0.56	0.053	0	0.494	0	0.5
stam	AP2A1	8187.ENSLCAP00010043286	8187.ENSLCAP00010031339	0	0	0	0	0	0	0.566	0.129	0.605
synj1	sh3kbp1	8187.ENSLCAP00010055076	8187.ENSLCAP00010001305	0	0	0	0	0	0.205	0	0.406	0.507
synj1	clta	8187.ENSLCAP00010055076	8187.ENSLCAP00010019330	0	0	0	0	0	0.127	0	0.407	0.46
synj1	AP2A1	8187.ENSLCAP00010055076	8187.ENSLCAP00010031339	0	0	0	0	0.053	0.457	0	0.599	0.775
tcirg1b	atpv0e2	8187.ENSLCAP00010006744	8187.ENSLCAP00010037558	0	0	0	0	0	0.565	0.606	0.22	0.854
tcirg1b	atp6v1ab	8187.ENSLCAP00010006744	8187.ENSLCAP00010025873	0.078	0	0	0	0.429	0.457	0.586	0.207	0.889
tcirg1b	atp6v1d	8187.ENSLCAP00010006744	8187.ENSLCAP00010038600	0.08	0	0	0	0.254	0.667	0.493	0.328	0.907
tcirg1b	atp6v1e1b	8187.ENSLCAP00010006744	8187.ENSLCAP00010049242	0.099	0	0	0	0.555	0.565	0.408	0.252	0.908
tcirg1b	atp6v1g1	8187.ENSLCAP00010006744	8187.ENSLCAP00010014582	0	0	0	0	0.053	0.667	0.661	0.287	0.913
tcirg1b	atp6v1ba	8187.ENSLCAP00010006744	8187.ENSLCAP00010035003	0.099	0	0	0	0.399	0.565	0.604	0.252	0.917
