# Supplementary material for: Transcriptomic Analysis of the Spleen from Asian Seabass (Lates calcarifer) Infected with Infectious Spleen and Kidney Necrosis Virus
Source: Viruses. 2025 May 19;17(5):728. doi: 10.3390/v17050728 (PMC12115965; doi:10.3390/v17050728)
Supplement: Supplementary file 1 [file viruses-17-00728-s001.zip › Table S11.clustersendo.xlsx]

## Sheet: Table S10.clusters for endocyto
Table S11. String MCL clusters for Endosytosis signal
#clustering method	cluster number	cluster color	hex color	gene count	protein name	protein identifier	protein description
MCL	1	Red	#ff0000	7	Clta	8187.ENSLCAP00010019330	Clathrin light chain; Clathrin is the major protein of the polyhedral coat of coated pits and vesicles; Belongs to the clathrin light chain family.
MCL	1	Red	#ff0000	7	ENSLCAP00010001305	8187.ENSLCAP00010001305	SH3-domain kinase binding protein 1.
MCL	1	Red	#ff0000	7	Synj1	8187.ENSLCAP00010055076	Synaptojanin 1.
MCL	1	Red	#ff0000	7	ap2a1	8187.ENSLCAP00010031339	AP-2 complex subunit alpha; Component of the adaptor protein complex 2 (AP-2). Adaptor protein complexes function in protein transport via transport vesicles in different membrane traffic pathways. Adaptor protein complexes are vesicle coat components and appear to be involved in cargo selection and vesicle formation. AP-2 is involved in clathrin-dependent endocytosis in which cargo proteins are …
MCL	1	Red	#ff0000	7	cbl	8187.ENSLCAP00010015982	Uncharacterized protein.
MCL	1	Red	#ff0000	7	m6pr	8187.ENSLCAP00010021613	Uncharacterized protein.
MCL	1	Red	#ff0000	7	stam	8187.ENSLCAP00010043286	Uncharacterized protein.
MCL	2	Green	#a3ff65	7	LOC108874625	8187.ENSLCAP00010014582	V-type proton ATPase subunit G; Catalytic subunit of the peripheral V1 complex of vacuolar ATPase (V-ATPase). V-ATPase is responsible for acidifying a variety of intracellular compartments in eukaryotic cells.
MCL	2	Green	#a3ff65	7	LOC108880806	8187.ENSLCAP00010037558	V-type proton ATPase subunit; Vacuolar ATPase is responsible for acidifying a variety of intracellular compartments in eukaryotic cells.
MCL	2	Green	#a3ff65	7	LOC108884811	8187.ENSLCAP00010035003	Vacuolar proton pump subunit B; Non-catalytic subunit of the peripheral V1 complex of vacuolar ATPase; Belongs to the ATPase alpha/beta chains family.
MCL	2	Green	#a3ff65	7	LOC108890217	8187.ENSLCAP00010049242	Uncharacterized protein.
MCL	2	Green	#a3ff65	7	atp6v1a	8187.ENSLCAP00010025873	Uncharacterized protein.
MCL	2	Green	#a3ff65	7	atp6v1d	8187.ENSLCAP00010038600	Uncharacterized protein.
MCL	2	Green	#a3ff65	7	tcirg1	8187.ENSLCAP00010006744	V-type proton ATPase subunit a; Essential component of the vacuolar proton pump (V-ATPase), a multimeric enzyme that catalyzes the translocation of protons across the membranes. Required for assembly and activity of the V-ATPase.
MCL	3	Blue	#008eb2	4	LOC108873094	8187.ENSLCAP00010020928	Uncharacterized protein; Belongs to the actin family.
MCL	3	Blue	#008eb2	4	arpc2	8187.ENSLCAP00010044525	Arp2/3 complex 34 kDa subunit; Functions as actin-binding component of the Arp2/3 complex which is involved in regulation of actin polymerization and together with an activating nucleation-promoting factor (NPF) mediates the formation of branched actin networks.
MCL	3	Blue	#008eb2	4	arpc3	8187.ENSLCAP00010023311	Actin-related protein 2/3 complex subunit 3; Functions as component of the Arp2/3 complex which is involved in regulation of actin polymerization and together with an activating nucleation-promoting factor (NPF) mediates the formation of branched actin networks.
MCL	3	Blue	#008eb2	4	arpc4	8187.ENSLCAP00010045599	Actin-related protein 2/3 complex subunit 4; Functions as actin-binding component of the Arp2/3 complex which is involved in regulation of actin polymerization and together with an activating nucleation-promoting factor (NPF) mediates the formation of branched actin networks. Seems to contact the mother actin filament; Belongs to the ARPC4 family.
