# Supplementary material for: Transcriptomic Analysis of the Spleen from Asian Seabass (Lates calcarifer) Infected with Infectious Spleen and Kidney Necrosis Virus
Source: Viruses. 2025 May 19;17(5):728. doi: 10.3390/v17050728 (PMC12115965; doi:10.3390/v17050728)
Supplement: Supplementary file 1 [file viruses-17-00728-s001.zip › Table S12. interactionscommu.xlsx]

## Sheet: Table 11. string_interactions_c
Table 12. String interactions for cell communication
#node1	node2	node1_string_id	node2_string_id	neighborhood_on_chromosome	gene_fusion	phylogenetic_cooccurrence	homology	coexpression	experimentally_determined_interaction	database_annotated	automated_textmining	combined_score
ADAMTS1	bcan	8187.ENSLCAP00010057731	8187.ENSLCAP00010019545	0	0	0	0	0	0	0.38	0.153	0.452
CTNND1	ctnnb1	8187.ENSLCAP00010039644	8187.ENSLCAP00010036719	0	0	0	0.55	0	0.456	0.513	0.342	0.81
PPIB	p3h3	8187.ENSLCAP00010007326	8187.ENSLCAP00010009689	0	0	0	0	0.077	0.073	0.56	0.397	0.742
PPIB	p4hb	8187.ENSLCAP00010007326	8187.ENSLCAP00010022268	0	0	0	0	0.138	0.255	0.493	0.339	0.755
SRC	ctnnb1	8187.ENSLCAP00010055478	8187.ENSLCAP00010036719	0	0	0	0	0	0.114	0.911	0.286	0.939
SRC	pik3r2	8187.ENSLCAP00010055478	8187.ENSLCAP00010046496	0	0	0	0.556	0	0.174	0.721	0.281	0.819
VWF	serpine1	8187.ENSLCAP00010020699	8187.ENSLCAP00010036671	0	0	0	0	0	0	0.081	0.419	0.444
agrn	fgf2	8187.ENSLCAP00010007678	8187.ENSLCAP00010002620	0	0	0	0	0	0.089	0.114	0.342	0.422
agrn	sdc2	8187.ENSLCAP00010007678	8187.ENSLCAP00010027659	0	0	0	0	0	0	0.197	0.425	0.518
agrn	bcan	8187.ENSLCAP00010007678	8187.ENSLCAP00010019545	0	0	0	0	0	0	0.411	0.356	0.604
agrn	dcn	8187.ENSLCAP00010007678	8187.ENSLCAP00010033212	0	0	0	0	0.053	0	0.493	0.426	0.7
bcan	lum	8187.ENSLCAP00010019545	8187.ENSLCAP00010033217	0	0	0	0	0	0.054	0.156	0.34	0.427
bmp4	fgf2	8187.ENSLCAP00010036312	8187.ENSLCAP00010002620	0	0	0	0	0	0	0	0.513	0.513
bmp4	ctnnb1	8187.ENSLCAP00010036312	8187.ENSLCAP00010036719	0	0	0	0	0	0.057	0	0.408	0.417
capn10	capns1b	8187.ENSLCAP00010033819	8187.ENSLCAP00010029698	0	0.074	0	0	0.066	0.266	0.493	0.172	0.685
col4a2	col4a5	8187.ENSLCAP00010003493	8187.ENSLCAP00010051870	0	0	0.145	0.698	0	0	0.529	0	0.58
ctnnb1	iqgap1	8187.ENSLCAP00010036719	8187.ENSLCAP00010007833	0	0	0	0	0.058	0.206	0.935	0.34	0.963
ctnnb1	psen1	8187.ENSLCAP00010036719	8187.ENSLCAP00010021291	0	0	0	0	0	0.565	0.9	0.403	0.971
ctnnb1	dst	8187.ENSLCAP00010036719	8187.ENSLCAP00010059796	0	0	0	0	0	0.173	0.381	0.163	0.534
ctsd	ctsk	8187.ENSLCAP00010008807	8187.ENSLCAP00010009425	0	0	0	0	0.066	0.119	0.252	0.163	0.415
dcn	tgfb2	8187.ENSLCAP00010033212	8187.ENSLCAP00010007153	0	0	0	0	0	0.09	0.126	0.327	0.417
dcn	sparc	8187.ENSLCAP00010033212	8187.ENSLCAP00010013697	0	0	0	0	0.681	0	0	0.282	0.761
dcn	sdc2	8187.ENSLCAP00010033212	8187.ENSLCAP00010027659	0	0	0	0	0.069	0	0.494	0.069	0.523
dcn	mmp19	8187.ENSLCAP00010033212	8187.ENSLCAP00010044605	0	0	0	0	0	0.041	0.381	0.071	0.4
dcn	lum	8187.ENSLCAP00010033212	8187.ENSLCAP00010033217	0	0	0.184	0.686	0.876	0	0	0.513	0.946
dst	sptan1	8187.ENSLCAP00010059796	8187.ENSLCAP00010028147	0	0	0	0.548	0.079	0.227	0.409	0.082	0.562
efemp1	mfap5	8187.ENSLCAP00010028756	8187.ENSLCAP00010021264	0	0	0	0	0.053	0	0.456	0.124	0.509
f11r.1	pard6a	8187.ENSLCAP00010002138	8187.ENSLCAP00010053784	0	0	0	0	0	0	0.381	0.271	0.529
f11r.1	jam2a	8187.ENSLCAP00010002138	8187.ENSLCAP00010057995	0	0	0	0.824	0	0.093	0.9	0.344	0.935
fbln1	mfap5	8187.ENSLCAP00010051313	8187.ENSLCAP00010021264	0	0	0	0	0.079	0	0.413	0.16	0.506
iqgap1	pard6a	8187.ENSLCAP00010007833	8187.ENSLCAP00010053784	0	0	0	0	0	0	0.378	0.085	0.406
iqgap1	sptan1	8187.ENSLCAP00010007833	8187.ENSLCAP00010028147	0	0	0	0	0	0.052	0.434	0.151	0.504
ltbp3	tgfb2	8187.ENSLCAP00010011931	8187.ENSLCAP00010007153	0	0	0	0	0.047	0.055	0.488	0.213	0.588
lum	sparc	8187.ENSLCAP00010033217	8187.ENSLCAP00010013697	0	0	0	0	0.923	0	0	0.244	0.939
p3h3	p4hb	8187.ENSLCAP00010009689	8187.ENSLCAP00010022268	0	0	0	0	0.079	0.043	0.401	0.18	0.509
pard6a	sptan1	8187.ENSLCAP00010053784	8187.ENSLCAP00010028147	0	0	0	0	0	0	0.494	0.046	0.496
pard6a	pard6b	8187.ENSLCAP00010053784	8187.ENSLCAP00010057602	0	0	0.07	0.929	0	0.07	0.936	0	0.94
pard6b	sptan1	8187.ENSLCAP00010057602	8187.ENSLCAP00010028147	0	0	0	0	0	0	0.494	0.057	0.502
pard6b	pik3r2	8187.ENSLCAP00010057602	8187.ENSLCAP00010046496	0	0	0	0	0	0.055	0.377	0.065	0.401
