# Supplementary material for: Transcriptomic Analysis of the Spleen from Asian Seabass (Lates calcarifer) Infected with Infectious Spleen and Kidney Necrosis Virus
Source: Viruses. 2025 May 19;17(5):728. doi: 10.3390/v17050728 (PMC12115965; doi:10.3390/v17050728)
Supplement: Supplementary file 1 [file viruses-17-00728-s001.zip › Table S13. Clusterscommu.xlsx]

## Sheet: string_MCL_clusters
Table S13. String MCL clusters for cell communication
#clustering method	cluster number	cluster color	hex color	gene count	protein name	protein identifier	protein description
MCL	1	Red	#ff0000	5	CTNND1	8187.ENSLCAP00010039644	Uncharacterized protein.
MCL	1	Red	#ff0000	5	ctnnb1	8187.ENSLCAP00010036719	Uncharacterized protein.
MCL	1	Red	#ff0000	5	dst	8187.ENSLCAP00010059796	Dystonin.
MCL	1	Red	#ff0000	5	iqgap1	8187.ENSLCAP00010007833	IQ motif containing GTPase activating protein 1.
MCL	1	Red	#ff0000	5	psen1	8187.ENSLCAP00010021291	Presenilin; Probable subunit of the gamma-secretase complex, an endoprotease complex that catalyzes the intramembrane cleavage of integral membrane proteins such as Notch receptors. Belongs to the peptidase A22A family.
MCL	2	Brown	#ff9665	5	dcn	8187.ENSLCAP00010033212	Decorin; May affect the rate of fibrils formation.
MCL	2	Brown	#ff9665	5	lum	8187.ENSLCAP00010033217	LRRNT domain-containing protein.
MCL	2	Brown	#ff9665	5	mmp19	8187.ENSLCAP00010044605	ZnMc domain-containing protein.
MCL	2	Brown	#ff9665	5	sdc2	8187.ENSLCAP00010027659	Syndecan; Cell surface proteoglycan; Belongs to the syndecan proteoglycan family.
MCL	2	Brown	#ff9665	5	sparc	8187.ENSLCAP00010013697	Secreted protein, acidic, cysteine-rich (osteonectin).
MCL	3	Dark Golden Rod	#b27200	3	PPIB	8187.ENSLCAP00010007326	Peptidyl-prolyl cis-trans isomerase; PPIases accelerate the folding of proteins. It catalyzes the cis-trans isomerization of proline imidic peptide bonds in oligopeptides; Belongs to the cyclophilin-type PPIase family.
MCL	3	Dark Golden Rod	#b27200	3	p3h3	8187.ENSLCAP00010009689	Fe2OG dioxygenase domain-containing protein.
MCL	3	Dark Golden Rod	#b27200	3	p4hb	8187.ENSLCAP00010022268	Protein disulfide-isomerase.
MCL	4	Yellow	#fff865	3	efemp1	8187.ENSLCAP00010028756	Uncharacterized protein.
MCL	4	Yellow	#fff865	3	fbln1	8187.ENSLCAP00010051313	Fibulin-1; Incorporated into fibronectin-containing matrix fibers. May play a role in cell adhesion and migration along protein fibers within the extracellular matrix (ECM). Could be important for certain developmental processes and contribute to the supramolecular organization of ECM architecture, in particular to those of basement membranes.
MCL	4	Yellow	#fff865	3	mfap5	8187.ENSLCAP00010021264	Microfibril associated protein 5.
MCL	5	Olive	#80b200	3	pard6a	8187.ENSLCAP00010053784	Uncharacterized protein.
MCL	5	Olive	#80b200	3	pard6b	8187.ENSLCAP00010057602	Uncharacterized protein.
MCL	5	Olive	#80b200	3	sptan1	8187.ENSLCAP00010028147	Spectrin alpha, non-erythrocytic 1.
MCL	6	Green	#a3ff65	2	f11r.1	8187.ENSLCAP00010002138	F11 receptor, tandem duplicate 1.
MCL	6	Green	#a3ff65	2	jam2a	8187.ENSLCAP00010057995	Uncharacterized protein.
MCL	7	Green 2	#0eb200	2	bmp4	8187.ENSLCAP00010036312	TGF_BETA_2 domain-containing protein.
MCL	7	Green 2	#0eb200	2	fgf2	8187.ENSLCAP00010002620	Fibroblast growth factor; Belongs to the heparin-binding growth factors family.
MCL	8	Light Green	#65ff8a	2	col4a2	8187.ENSLCAP00010003493	Collagen IV NC1 domain-containing protein.
MCL	8	Light Green	#65ff8a	2	col4a5	8187.ENSLCAP00010051870	Uncharacterized protein.
MCL	9	Medium Sea Green	#00b263	2	ltbp3	8187.ENSLCAP00010011931	Uncharacterized protein.
MCL	9	Medium Sea Green	#00b263	2	tgfb2	8187.ENSLCAP00010007153	Transforming growth factor beta; Belongs to the TGF-beta family.
MCL	10	Cyan	#65ffec	2	ctsd	8187.ENSLCAP00010008807	Peptidase A1 domain-containing protein; Belongs to the peptidase A1 family.
MCL	10	Cyan	#65ffec	2	ctsk	8187.ENSLCAP00010009425	Uncharacterized protein; Belongs to the peptidase C1 family.
MCL	11	Medium Purple	#a675ef	2	ADAMTS1	8187.ENSLCAP00010057731	Peptidase M12B domain-containing protein.
MCL	11	Medium Purple	#a675ef	2	bcan	8187.ENSLCAP00010019545	Brevican.
MCL	12	Orchid	#cd75ef	2	VWF	8187.ENSLCAP00010020699	Von Willebrand factor.
MCL	12	Orchid	#cd75ef	2	serpine1	8187.ENSLCAP00010036671	SERPIN domain-containing protein; Belongs to the serpin family.
MCL	13	Purple	#ef75ea	2	capn10	8187.ENSLCAP00010033819	Calpain catalytic domain-containing protein; Belongs to the peptidase C2 family.
MCL	13	Purple	#ef75ea	2	capns1b	8187.ENSLCAP00010029698	Uncharacterized protein.
MCL	14	Hot Pink	#ef75c3	2	SRC	8187.ENSLCAP00010055478	Tyrosine-protein kinase.
MCL	14	Hot Pink	#ef75c3	2	pik3r2	8187.ENSLCAP00010046496	Uncharacterized protein.
MCL	15	Pink	#ef759c	1	agrn	8187.ENSLCAP00010007678	Agrin.
