# Supplementary material for: Transcriptomic Analysis of the Spleen from Asian Seabass (Lates calcarifer) Infected with Infectious Spleen and Kidney Necrosis Virus
Source: Viruses. 2025 May 19;17(5):728. doi: 10.3390/v17050728 (PMC12115965; doi:10.3390/v17050728)
Supplement: Supplementary file 1 [file viruses-17-00728-s001.zip › Table S14. interactions PCD.xlsx]

## Sheet: string_interactions
Table 14. String interactions for PCD
#node1	node2	node1_string_id	node2_string_id	neighborhood_on_chromosome	gene_fusion	phylogenetic_cooccurrence	homology	coexpression	experimentally_determined_interaction	database_annotated	automated_textmining	combined_score
AGO2	Dicer1	8187.ENSLCAP00010038950	8187.ENSLCAP00010009001	0	0	0	0	0.058	0.762	0.546	0.42	0.933
APP	casp6	8187.ENSLCAP00010057979	8187.ENSLCAP00010010915	0	0	0	0	0	0.219	0	0.328	0.452
APP	ENSLCAP00010021291	8187.ENSLCAP00010057979	8187.ENSLCAP00010021291	0	0	0	0	0	0.567	0	0.327	0.696
Arhgef37	ENSLCAP00010001700	8187.ENSLCAP00010010316	8187.ENSLCAP00010001700	0	0	0	0	0	0.045	0.078	0.432	0.456
CASP3	LOC108884881	8187.ENSLCAP00010058548	8187.ENSLCAP00010001507	0	0	0	0	0	0.367	0.069	0.486	0.671
CASP3	dffa	8187.ENSLCAP00010058548	8187.ENSLCAP00010009253	0	0	0	0	0	0.191	0.945	0.178	0.96
CASP3	LOC108879980	8187.ENSLCAP00010058548	8187.ENSLCAP00010016052	0	0	0	0	0.061	0.068	0.148	0.436	0.523
CASP3	LOC108893387	8187.ENSLCAP00010058548	8187.ENSLCAP00010021098	0	0	0	0	0.053	0.458	0.938	0.181	0.97
CASP3	gas2	8187.ENSLCAP00010058548	8187.ENSLCAP00010021222	0	0	0	0	0	0.069	0.494	0.286	0.634
CASP3	ENSLCAP00010028147	8187.ENSLCAP00010058548	8187.ENSLCAP00010028147	0	0	0	0	0.046	0.104	0.493	0.091	0.553
CASP3	ENSLCAP00010033948	8187.ENSLCAP00010058548	8187.ENSLCAP00010033948	0	0	0	0	0	0.455	0.378	0.344	0.758
CASP3	ctnnb1	8187.ENSLCAP00010058548	8187.ENSLCAP00010036719	0	0	0	0	0.057	0.099	0.493	0.21	0.614
CASP3	lmnb1	8187.ENSLCAP00010058548	8187.ENSLCAP00010059773	0	0	0	0	0.052	0.096	0.301	0.122	0.403
Cdc25b	PSMD3	8187.ENSLCAP00010028000	8187.ENSLCAP00010002915	0	0	0	0	0.042	0	0.426	0	0.426
Cdc25b	psmd2	8187.ENSLCAP00010028000	8187.ENSLCAP00010005390	0	0	0	0	0	0	0.494	0.065	0.506
Cdc25b	psmd13	8187.ENSLCAP00010028000	8187.ENSLCAP00010008884	0	0	0	0	0	0	0.58	0.065	0.59
Cdc25b	psmd8	8187.ENSLCAP00010028000	8187.ENSLCAP00010012339	0	0	0	0	0	0.069	0.557	0	0.569
Cdc25b	e2f1	8187.ENSLCAP00010028000	8187.ENSLCAP00010013681	0	0	0	0	0.067	0	0.121	0.41	0.474
Cdc25b	LOC108879980	8187.ENSLCAP00010028000	8187.ENSLCAP00010016052	0	0	0	0	0	0	0.121	0.38	0.431
Cdc25b	psmd14	8187.ENSLCAP00010028000	8187.ENSLCAP00010016870	0	0	0	0	0.051	0	0.58	0	0.584
Cdc25b	psmd6	8187.ENSLCAP00010028000	8187.ENSLCAP00010020283	0	0	0	0	0	0	0.557	0.151	0.607
Cdc25b	ENSLCAP00010020695	8187.ENSLCAP00010028000	8187.ENSLCAP00010020695	0	0	0	0	0	0	0.091	0.409	0.439
Cdc25b	LOC108876085	8187.ENSLCAP00010028000	8187.ENSLCAP00010026457	0	0	0	0	0	0.566	0.947	0.141	0.978
Cdc25b	ect2	8187.ENSLCAP00010028000	8187.ENSLCAP00010055883	0	0	0	0	0.137	0.147	0	0.479	0.582
Cdc25b	Psmd12	8187.ENSLCAP00010028000	8187.ENSLCAP00010054013	0	0	0	0	0.049	0	0.58	0	0.583
Cdc25b	psmc2	8187.ENSLCAP00010028000	8187.ENSLCAP00010033802	0	0	0	0	0.049	0	0.58	0	0.583
Cdc25b	Psmc3	8187.ENSLCAP00010028000	8187.ENSLCAP00010056493	0	0	0	0	0.053	0	0.58	0	0.585
Cdc25b	psmc5	8187.ENSLCAP00010028000	8187.ENSLCAP00010033461	0	0	0	0	0.07	0	0.58	0	0.592
Cdc25b	LOC108898131	8187.ENSLCAP00010028000	8187.ENSLCAP00010030392	0	0	0	0	0	0.566	0.941	0.141	0.976
DNM1L	ENSLCAP00010031904	8187.ENSLCAP00010047000	8187.ENSLCAP00010031904	0	0	0	0	0	0.347	0.3	0.25	0.627
DNM1L	pink1	8187.ENSLCAP00010047000	8187.ENSLCAP00010035987	0	0	0	0	0	0.299	0.3	0.286	0.619
DNM1L	bcap31	8187.ENSLCAP00010047000	8187.ENSLCAP00010056059	0	0	0	0	0.053	0	0.494	0.12	0.541
Dicer1	LOC108899451	8187.ENSLCAP00010009001	8187.ENSLCAP00010006325	0	0	0	0	0.058	0.762	0.546	0.42	0.933
Dicer1	LOC108879980	8187.ENSLCAP00010009001	8187.ENSLCAP00010016052	0	0	0	0	0	0.096	0	0.433	0.465
Dicer1	AGO2	8187.ENSLCAP00010009001	8187.ENSLCAP00010038950	0	0	0	0	0.058	0.762	0.546	0.42	0.933
Dsp	Pkp1	8187.ENSLCAP00010022024	8187.ENSLCAP00010039692	0	0	0	0	0.047	0.102	0.276	0.153	0.404
Dsp	ctnnb1	8187.ENSLCAP00010022024	8187.ENSLCAP00010036719	0	0	0	0	0	0.173	0.381	0.163	0.534
Dsp	ENSLCAP00010028147	8187.ENSLCAP00010022024	8187.ENSLCAP00010028147	0	0	0	0	0.079	0.227	0.409	0.082	0.562
ENSLCAP00010001700	Arhgef37	8187.ENSLCAP00010001700	8187.ENSLCAP00010010316	0	0	0	0	0	0.045	0.078	0.432	0.456
ENSLCAP00010004085	PSMD3	8187.ENSLCAP00010004085	8187.ENSLCAP00010002915	0	0	0	0	0.288	0.733	0.406	0.15	0.891
ENSLCAP00010004085	psmc4	8187.ENSLCAP00010004085	8187.ENSLCAP00010003990	0	0	0	0	0.664	0.867	0.407	0.344	0.98
ENSLCAP00010004085	LOC108879980	8187.ENSLCAP00010004085	8187.ENSLCAP00010016052	0	0	0	0	0	0	0.396	0.087	0.424
ENSLCAP00010004085	sem1	8187.ENSLCAP00010004085	8187.ENSLCAP00010039105	0	0	0	0	0.142	0.667	0	0.142	0.733
ENSLCAP00010004085	PSMD11	8187.ENSLCAP00010004085	8187.ENSLCAP00010038181	0	0	0	0	0.422	0.791	0.493	0.336	0.953
ENSLCAP00010004085	psmd2	8187.ENSLCAP00010004085	8187.ENSLCAP00010005390	0	0	0	0	0.212	0.867	0.555	0.258	0.96
ENSLCAP00010004085	LOC108883948	8187.ENSLCAP00010004085	8187.ENSLCAP00010015575	0	0	0.098	0.66	0.481	0.786	0.597	0.353	0.969
ENSLCAP00010004085	Psmd12	8187.ENSLCAP00010004085	8187.ENSLCAP00010054013	0	0	0	0	0.337	0.867	0.555	0.332	0.97
ENSLCAP00010004085	psmc2	8187.ENSLCAP00010004085	8187.ENSLCAP00010033802	0	0	0	0	0.357	0.867	0.555	0.344	0.971
ENSLCAP00010004085	psmd6	8187.ENSLCAP00010004085	8187.ENSLCAP00010020283	0	0	0	0	0.437	0.867	0.555	0.278	0.972
ENSLCAP00010004085	ENSLCAP00010027853	8187.ENSLCAP00010004085	8187.ENSLCAP00010027853	0	0	0	0	0.393	0.864	0.555	0.342	0.972
ENSLCAP00010004085	psmd1	8187.ENSLCAP00010004085	8187.ENSLCAP00010024314	0	0	0	0	0.141	0.867	0.555	0.533	0.973
ENSLCAP00010004085	psmc5	8187.ENSLCAP00010004085	8187.ENSLCAP00010033461	0	0	0	0	0.318	0.867	0.605	0.358	0.973
ENSLCAP00010004085	Psmc3	8187.ENSLCAP00010004085	8187.ENSLCAP00010056493	0	0	0	0	0.465	0.867	0.555	0.345	0.976
ENSLCAP00010004085	psmd8	8187.ENSLCAP00010004085	8187.ENSLCAP00010012339	0	0	0	0	0.641	0.866	0.407	0.345	0.978
ENSLCAP00010004085	psmd14	8187.ENSLCAP00010004085	8187.ENSLCAP00010016870	0	0	0	0	0.437	0.87	0.555	0.475	0.98
ENSLCAP00010004085	psmd13	8187.ENSLCAP00010004085	8187.ENSLCAP00010008884	0	0	0	0	0.475	0.868	0.555	0.466	0.981
ENSLCAP00010004085	PSMA4	8187.ENSLCAP00010004085	8187.ENSLCAP00010040967	0	0	0	0	0.529	0.845	0.702	0.365	0.984
ENSLCAP00010004085	psma5	8187.ENSLCAP00010004085	8187.ENSLCAP00010025611	0	0	0	0	0.7	0.878	0.763	0.382	0.993
ENSLCAP00010004085	Psmc6	8187.ENSLCAP00010004085	8187.ENSLCAP00010025787	0	0	0	0	0.352	0.98	0.594	0.323	0.995
ENSLCAP00010004085	psmb2	8187.ENSLCAP00010004085	8187.ENSLCAP00010046669	0	0	0	0	0.687	0.899	0.763	0.53	0.996
ENSLCAP00010004085	Psmb1	8187.ENSLCAP00010004085	8187.ENSLCAP00010056508	0	0	0	0	0.73	0.911	0.763	0.577	0.997
ENSLCAP00010004085	psmb3	8187.ENSLCAP00010004085	8187.ENSLCAP00010021842	0	0	0	0	0.849	0.982	0.763	0.433	0.999
ENSLCAP00010004085	psma3	8187.ENSLCAP00010004085	8187.ENSLCAP00010059283	0	0	0	0	0.678	0.982	0.763	0.421	0.999
ENSLCAP00010004085	psma1	8187.ENSLCAP00010004085	8187.ENSLCAP00010005685	0	0	0	0	0.647	0.982	0.763	0.575	0.999
ENSLCAP00010004085	psmb4	8187.ENSLCAP00010004085	8187.ENSLCAP00010046782	0	0	0	0	0.787	0.972	0.763	0.579	0.999
ENSLCAP00010006048	bcl2l11	8187.ENSLCAP00010006048	8187.ENSLCAP00010042568	0	0	0	0	0	0.408	0.586	0.344	0.825
ENSLCAP00010011478	ENSLCAP00010033948	8187.ENSLCAP00010011478	8187.ENSLCAP00010033948	0	0	0	0	0	0.07	0.494	0.158	0.569
ENSLCAP00010011831	Prim2	8187.ENSLCAP00010011831	8187.ENSLCAP00010059834	0	0	0	0	0.903	0.982	0.692	0.666	0.999
ENSLCAP00010011831	prim1	8187.ENSLCAP00010011831	8187.ENSLCAP00010041674	0	0	0	0	0.713	0.982	0.688	0.666	0.999
ENSLCAP00010020695	hdac1	8187.ENSLCAP00010020695	8187.ENSLCAP00010009699	0	0	0	0	0.092	0.565	0.408	0.255	0.802
ENSLCAP00010020695	e2f1	8187.ENSLCAP00010020695	8187.ENSLCAP00010013681	0	0	0	0	0.05	0.089	0.3	0.152	0.417
ENSLCAP00010020695	ENSLCAP00010033948	8187.ENSLCAP00010020695	8187.ENSLCAP00010033948	0	0	0	0	0.09	0	0.3	0.144	0.407
ENSLCAP00010020695	Cdc25b	8187.ENSLCAP00010020695	8187.ENSLCAP00010028000	0	0	0	0	0	0	0.091	0.409	0.439
ENSLCAP00010020695	dnmt1	8187.ENSLCAP00010020695	8187.ENSLCAP00010056006	0	0	0	0	0.063	0.075	0.539	0.153	0.616
ENSLCAP00010020695	eed	8187.ENSLCAP00010020695	8187.ENSLCAP00010022305	0	0	0	0	0.05	0.789	0.591	0.439	0.947
ENSLCAP00010021291	APP	8187.ENSLCAP00010021291	8187.ENSLCAP00010057979	0	0	0	0	0	0.567	0	0.327	0.696
ENSLCAP00010021291	ctnnb1	8187.ENSLCAP00010021291	8187.ENSLCAP00010036719	0	0	0	0	0	0.565	0.9	0.403	0.971
ENSLCAP00010027853	PSMD3	8187.ENSLCAP00010027853	8187.ENSLCAP00010002915	0	0	0	0	0.527	0.774	0.562	0.42	0.969
ENSLCAP00010027853	psmc4	8187.ENSLCAP00010027853	8187.ENSLCAP00010003990	0.05	0	0	0	0.849	0.982	0.493	0.666	0.999
ENSLCAP00010027853	ENSLCAP00010004085	8187.ENSLCAP00010027853	8187.ENSLCAP00010004085	0	0	0	0	0.393	0.864	0.555	0.342	0.972
ENSLCAP00010027853	psmd2	8187.ENSLCAP00010027853	8187.ENSLCAP00010005390	0	0	0	0	0.674	0.982	0.92	0.664	0.999
ENSLCAP00010027853	psma1	8187.ENSLCAP00010027853	8187.ENSLCAP00010005685	0	0	0	0	0.547	0.982	0.655	0.645	0.998
ENSLCAP00010027853	psmd13	8187.ENSLCAP00010027853	8187.ENSLCAP00010008884	0	0	0	0	0.725	0.982	0.881	0.666	0.999
ENSLCAP00010027853	psmd8	8187.ENSLCAP00010027853	8187.ENSLCAP00010012339	0	0	0	0	0.769	0.982	0.661	0.666	0.999
ENSLCAP00010027853	LOC108883948	8187.ENSLCAP00010027853	8187.ENSLCAP00010015575	0	0	0	0	0.234	0.789	0.489	0.341	0.938
ENSLCAP00010027853	LOC108879980	8187.ENSLCAP00010027853	8187.ENSLCAP00010016052	0	0	0	0	0	0.149	0.398	0.058	0.475
ENSLCAP00010027853	psmd14	8187.ENSLCAP00010027853	8187.ENSLCAP00010016870	0	0	0	0	0.923	0.982	0.881	0.666	0.999
ENSLCAP00010027853	psmd6	8187.ENSLCAP00010027853	8187.ENSLCAP00010020283	0	0	0	0	0.903	0.982	0.881	0.666	0.999
ENSLCAP00010027853	LOC108893387	8187.ENSLCAP00010027853	8187.ENSLCAP00010021098	0	0	0	0	0.047	0.091	0.392	0	0.427
ENSLCAP00010027853	psmb3	8187.ENSLCAP00010027853	8187.ENSLCAP00010021842	0	0	0	0	0.626	0.969	0.655	0.626	0.998
ENSLCAP00010027853	psmd1	8187.ENSLCAP00010027853	8187.ENSLCAP00010024314	0	0	0	0	0.85	0.982	0.769	0.665	0.999
ENSLCAP00010027853	psma5	8187.ENSLCAP00010027853	8187.ENSLCAP00010025611	0	0	0	0	0.776	0.976	0.881	0.653	0.999
ENSLCAP00010027853	Psmc6	8187.ENSLCAP00010027853	8187.ENSLCAP00010025787	0.05	0	0	0	0.669	0.982	0.775	0.666	0.999
ENSLCAP00010027853	ctnnb1	8187.ENSLCAP00010027853	8187.ENSLCAP00010036719	0	0	0	0	0.047	0.102	0.398	0	0.439
ENSLCAP00010027853	sem1	8187.ENSLCAP00010027853	8187.ENSLCAP00010039105	0	0	0	0	0.13	0.878	0.36	0.64	0.972
ENSLCAP00010027853	PSMA4	8187.ENSLCAP00010027853	8187.ENSLCAP00010040967	0	0	0	0	0.683	0.845	0.594	0.47	0.988
ENSLCAP00010027853	PSMD11	8187.ENSLCAP00010027853	8187.ENSLCAP00010038181	0	0	0	0	0.779	0.845	0.647	0.574	0.994
ENSLCAP00010027853	psmb2	8187.ENSLCAP00010027853	8187.ENSLCAP00010046669	0	0	0	0	0.622	0.98	0.655	0.642	0.998
ENSLCAP00010027853	psma3	8187.ENSLCAP00010027853	8187.ENSLCAP00010059283	0	0	0	0	0.671	0.971	0.655	0.612	0.998
ENSLCAP00010027853	psmc2	8187.ENSLCAP00010027853	8187.ENSLCAP00010033802	0	0	0	0	0.794	0.982	0.881	0.666	0.999
ENSLCAP00010027853	Psmb1	8187.ENSLCAP00010027853	8187.ENSLCAP00010056508	0	0	0	0	0.526	0.959	0.874	0.641	0.999
ENSLCAP00010027853	psmc5	8187.ENSLCAP00010027853	8187.ENSLCAP00010033461	0	0	0	0	0.889	0.982	0.666	0.666	0.999
ENSLCAP00010027853	psmb4	8187.ENSLCAP00010027853	8187.ENSLCAP00010046782	0	0	0	0	0.726	0.981	0.655	0.627	0.999
ENSLCAP00010027853	Psmd12	8187.ENSLCAP00010027853	8187.ENSLCAP00010054013	0	0	0	0	0.94	0.982	0.92	0.666	0.999
ENSLCAP00010027853	Psmc3	8187.ENSLCAP00010027853	8187.ENSLCAP00010056493	0.05	0	0	0	0.915	0.982	0.881	0.666	0.999
ENSLCAP00010028147	casp6	8187.ENSLCAP00010028147	8187.ENSLCAP00010010915	0	0	0	0	0.046	0.097	0.488	0.069	0.534
ENSLCAP00010028147	Dsp	8187.ENSLCAP00010028147	8187.ENSLCAP00010022024	0	0	0	0	0.079	0.227	0.409	0.082	0.562
ENSLCAP00010028147	CASP3	8187.ENSLCAP00010028147	8187.ENSLCAP00010058548	0	0	0	0	0.046	0.104	0.493	0.091	0.553
ENSLCAP00010031904	Sqstm1	8187.ENSLCAP00010031904	8187.ENSLCAP00010000923	0	0	0	0	0	0.565	0.546	0.501	0.892
ENSLCAP00010031904	psmc5	8187.ENSLCAP00010031904	8187.ENSLCAP00010033461	0	0	0	0	0	0.409	0	0.081	0.433
ENSLCAP00010031904	DNM1L	8187.ENSLCAP00010031904	8187.ENSLCAP00010047000	0	0	0	0	0	0.347	0.3	0.25	0.627
ENSLCAP00010031904	pink1	8187.ENSLCAP00010031904	8187.ENSLCAP00010035987	0	0	0	0	0	0.76	0.562	0.42	0.933
ENSLCAP00010033948	LOC108884881	8187.ENSLCAP00010033948	8187.ENSLCAP00010001507	0	0	0	0	0	0.443	0	0.572	0.751
ENSLCAP00010033948	casp6	8187.ENSLCAP00010033948	8187.ENSLCAP00010010915	0	0	0	0	0	0.455	0.378	0.479	0.807
ENSLCAP00010033948	ENSLCAP00010011478	8187.ENSLCAP00010033948	8187.ENSLCAP00010011478	0	0	0	0	0	0.07	0.494	0.158	0.569
ENSLCAP00010033948	bax	8187.ENSLCAP00010033948	8187.ENSLCAP00010014364	0	0	0	0	0	0.443	0	0.581	0.756
ENSLCAP00010033948	LOC108879980	8187.ENSLCAP00010033948	8187.ENSLCAP00010016052	0	0	0	0	0.053	0.059	0.493	0.592	0.79
ENSLCAP00010033948	ENSLCAP00010020695	8187.ENSLCAP00010033948	8187.ENSLCAP00010020695	0	0	0	0	0.09	0	0.3	0.144	0.407
ENSLCAP00010033948	LOC108893387	8187.ENSLCAP00010033948	8187.ENSLCAP00010021098	0	0	0	0	0.104	0.299	0.545	0.261	0.76
ENSLCAP00010033948	bcl2l11	8187.ENSLCAP00010033948	8187.ENSLCAP00010042568	0	0	0	0	0.07	0	0	0.589	0.601
ENSLCAP00010033948	CASP3	8187.ENSLCAP00010033948	8187.ENSLCAP00010058548	0	0	0	0	0	0.455	0.378	0.344	0.758
ENSLCAP00010042627	LOC108879980	8187.ENSLCAP00010042627	8187.ENSLCAP00010016052	0	0	0	0	0	0.265	0.211	0.245	0.523
ENSLCAP00010042627	LOC108876085	8187.ENSLCAP00010042627	8187.ENSLCAP00010026457	0	0	0	0	0	0.329	0.377	0.152	0.614
ENSLCAP00010042627	LOC108898131	8187.ENSLCAP00010042627	8187.ENSLCAP00010030392	0	0	0	0	0	0.3	0.301	0.139	0.541
ENSLCAP00010042627	ctnnb1	8187.ENSLCAP00010042627	8187.ENSLCAP00010036719	0	0	0	0	0	0.199	0.102	0.242	0.407
ENSLCAP00010042627	bcl2l11	8187.ENSLCAP00010042627	8187.ENSLCAP00010042568	0	0	0	0	0.047	0.158	0.222	0.184	0.422
ENSLCAP00010051443	LOC108879980	8187.ENSLCAP00010051443	8187.ENSLCAP00010016052	0	0	0	0	0.062	0.566	0	0.25	0.668
ENSLCAP00010051443	hmgb2	8187.ENSLCAP00010051443	8187.ENSLCAP00010017560	0	0	0.056	0.969	0	0	0.403	0	0.412
IGFBP3	LOC108879980	8187.ENSLCAP00010021052	8187.ENSLCAP00010016052	0	0	0	0	0	0	0.405	0.308	0.57
LOC108873837	LOC108879980	8187.ENSLCAP00010009175	8187.ENSLCAP00010016052	0	0	0	0	0	0.069	0.38	0.282	0.549
LOC108876085	LOC108876119	8187.ENSLCAP00010026457	8187.ENSLCAP00010007589	0	0	0	0	0	0.329	0.377	0.152	0.614
LOC108876085	foxo3	8187.ENSLCAP00010026457	8187.ENSLCAP00010012213	0	0	0	0	0	0.329	0.377	0.152	0.614
LOC108876085	LOC108879980	8187.ENSLCAP00010026457	8187.ENSLCAP00010016052	0	0	0	0	0.049	0.374	0.142	0.151	0.508
LOC108876085	ctnnb1	8187.ENSLCAP00010026457	8187.ENSLCAP00010036719	0	0	0	0	0.046	0.145	0.381	0.119	0.495
LOC108876085	ENSLCAP00010042627	8187.ENSLCAP00010026457	8187.ENSLCAP00010042627	0	0	0	0	0	0.329	0.377	0.152	0.614
LOC108876085	Cdc25b	8187.ENSLCAP00010026457	8187.ENSLCAP00010028000	0	0	0	0	0	0.566	0.947	0.141	0.978
LOC108876119	ctnnb1	8187.ENSLCAP00010007589	8187.ENSLCAP00010036719	0	0	0	0	0	0.199	0.102	0.242	0.407
LOC108876119	bcl2l11	8187.ENSLCAP00010007589	8187.ENSLCAP00010042568	0	0	0	0	0.047	0.158	0.222	0.248	0.467
LOC108876119	LOC108898131	8187.ENSLCAP00010007589	8187.ENSLCAP00010030392	0	0	0	0	0	0.3	0.301	0.139	0.541
LOC108876119	LOC108876085	8187.ENSLCAP00010007589	8187.ENSLCAP00010026457	0	0	0	0	0	0.329	0.377	0.152	0.614
LOC108876119	LOC108879980	8187.ENSLCAP00010007589	8187.ENSLCAP00010016052	0	0	0	0	0	0.265	0.211	0.407	0.626
LOC108879980	Sqstm1	8187.ENSLCAP00010016052	8187.ENSLCAP00010000923	0	0	0	0	0	0.567	0.09	0.283	0.692
LOC108879980	LOC108884881	8187.ENSLCAP00010016052	8187.ENSLCAP00010001507	0	0	0	0	0.047	0.836	0.092	0.574	0.931
LOC108879980	psmc4	8187.ENSLCAP00010016052	8187.ENSLCAP00010003990	0	0	0	0	0	0.054	0.398	0.057	0.416
LOC108879980	ENSLCAP00010004085	8187.ENSLCAP00010016052	8187.ENSLCAP00010004085	0	0	0	0	0	0	0.396	0.087	0.424
LOC108879980	psmd2	8187.ENSLCAP00010016052	8187.ENSLCAP00010005390	0	0	0	0	0	0.116	0.23	0.21	0.415
LOC108879980	psma1	8187.ENSLCAP00010016052	8187.ENSLCAP00010005685	0	0	0	0	0	0.049	0.398	0.05	0.408
LOC108879980	LOC108876119	8187.ENSLCAP00010016052	8187.ENSLCAP00010007589	0	0	0	0	0	0.265	0.211	0.407	0.626
LOC108879980	Dicer1	8187.ENSLCAP00010016052	8187.ENSLCAP00010009001	0	0	0	0	0	0.096	0	0.433	0.465
LOC108879980	LOC108873837	8187.ENSLCAP00010016052	8187.ENSLCAP00010009175	0	0	0	0	0	0.069	0.38	0.282	0.549
LOC108879980	hdac1	8187.ENSLCAP00010016052	8187.ENSLCAP00010009699	0	0	0	0	0.08	0.483	0.3	0.401	0.773
LOC108879980	casp6	8187.ENSLCAP00010016052	8187.ENSLCAP00010010915	0	0	0	0	0.059	0.062	0.405	0.267	0.563
LOC108879980	foxo3	8187.ENSLCAP00010016052	8187.ENSLCAP00010012213	0	0	0	0	0	0.265	0.211	0.245	0.523
LOC108879980	e2f1	8187.ENSLCAP00010016052	8187.ENSLCAP00010013681	0	0	0	0	0	0.202	0.059	0.65	0.714
LOC108879980	bax	8187.ENSLCAP00010016052	8187.ENSLCAP00010014364	0	0	0	0	0.047	0.567	0.141	0.435	0.772
LOC108879980	psmb2	8187.ENSLCAP00010016052	8187.ENSLCAP00010046669	0	0	0	0	0	0.049	0.398	0	0.403
LOC108879980	Psmb1	8187.ENSLCAP00010016052	8187.ENSLCAP00010056508	0	0	0	0	0	0.049	0.398	0	0.403
LOC108879980	psma5	8187.ENSLCAP00010016052	8187.ENSLCAP00010025611	0	0	0	0	0	0.049	0.398	0.042	0.403
LOC108879980	PSMD11	8187.ENSLCAP00010016052	8187.ENSLCAP00010038181	0	0	0	0	0	0	0.378	0.083	0.405
LOC108879980	Psmc6	8187.ENSLCAP00010016052	8187.ENSLCAP00010025787	0	0	0	0	0	0.054	0.398	0	0.406
LOC108879980	psma3	8187.ENSLCAP00010016052	8187.ENSLCAP00010059283	0	0	0	0	0	0.049	0.398	0.051	0.409
LOC108879980	psmc2	8187.ENSLCAP00010016052	8187.ENSLCAP00010033802	0	0	0	0	0	0.072	0.398	0	0.417
LOC108879980	psmd1	8187.ENSLCAP00010016052	8187.ENSLCAP00010024314	0	0	0	0	0	0.055	0.398	0.062	0.419
LOC108879980	Psmc3	8187.ENSLCAP00010016052	8187.ENSLCAP00010056493	0	0	0	0	0	0.069	0.398	0.049	0.42
LOC108879980	psmd6	8187.ENSLCAP00010016052	8187.ENSLCAP00010020283	0	0	0	0	0	0.093	0.398	0	0.43
LOC108879980	psmb3	8187.ENSLCAP00010016052	8187.ENSLCAP00010021842	0	0	0	0	0	0.093	0.398	0	0.43
LOC108879980	Cdc25b	8187.ENSLCAP00010016052	8187.ENSLCAP00010028000	0	0	0	0	0	0	0.121	0.38	0.431
LOC108879980	ENSLCAP00010027853	8187.ENSLCAP00010016052	8187.ENSLCAP00010027853	0	0	0	0	0	0.149	0.398	0.058	0.475
LOC108879980	LOC108898131	8187.ENSLCAP00010016052	8187.ENSLCAP00010030392	0	0	0	0	0.048	0.359	0.138	0.15	0.493
LOC108879980	psmd14	8187.ENSLCAP00010016052	8187.ENSLCAP00010016870	0	0	0	0	0	0.149	0.398	0.095	0.495
LOC108879980	LOC108876085	8187.ENSLCAP00010016052	8187.ENSLCAP00010026457	0	0	0	0	0.049	0.374	0.142	0.151	0.508
LOC108879980	ENSLCAP00010042627	8187.ENSLCAP00010016052	8187.ENSLCAP00010042627	0	0	0	0	0	0.265	0.211	0.245	0.523
LOC108879980	CASP3	8187.ENSLCAP00010016052	8187.ENSLCAP00010058548	0	0	0	0	0.061	0.068	0.148	0.436	0.523
LOC108879980	IGFBP3	8187.ENSLCAP00010016052	8187.ENSLCAP00010021052	0	0	0	0	0	0	0.405	0.308	0.57
LOC108879980	bcl2l11	8187.ENSLCAP00010016052	8187.ENSLCAP00010042568	0	0	0	0	0.069	0	0	0.578	0.59
LOC108879980	ctnnb1	8187.ENSLCAP00010016052	8187.ENSLCAP00010036719	0	0	0	0	0	0.05	0	0.62	0.623
LOC108879980	psmc5	8187.ENSLCAP00010016052	8187.ENSLCAP00010033461	0	0	0	0	0	0.202	0.398	0.361	0.666
LOC108879980	hmgb2	8187.ENSLCAP00010016052	8187.ENSLCAP00010017560	0	0	0	0	0.062	0.566	0	0.25	0.668
LOC108879980	ENSLCAP00010051443	8187.ENSLCAP00010016052	8187.ENSLCAP00010051443	0	0	0	0	0.062	0.566	0	0.25	0.668
LOC108879980	dnmt1	8187.ENSLCAP00010016052	8187.ENSLCAP00010056006	0	0	0	0	0	0.299	0	0.663	0.753
LOC108879980	ENSLCAP00010033948	8187.ENSLCAP00010016052	8187.ENSLCAP00010033948	0	0	0	0	0.053	0.059	0.493	0.592	0.79
LOC108883948	PSMD3	8187.ENSLCAP00010015575	8187.ENSLCAP00010002915	0	0	0	0	0.237	0.566	0.378	0.224	0.818
LOC108883948	psmc4	8187.ENSLCAP00010015575	8187.ENSLCAP00010003990	0.074	0	0	0	0.518	0.791	0.489	0.344	0.963
LOC108883948	ENSLCAP00010004085	8187.ENSLCAP00010015575	8187.ENSLCAP00010004085	0	0	0.098	0.66	0.481	0.786	0.597	0.353	0.969
LOC108883948	psmd2	8187.ENSLCAP00010015575	8187.ENSLCAP00010005390	0	0	0	0	0.137	0.79	0.489	0.424	0.939
LOC108883948	psma1	8187.ENSLCAP00010015575	8187.ENSLCAP00010005685	0	0	0	0	0.467	0.792	0.705	0.45	0.979
LOC108883948	psmd13	8187.ENSLCAP00010015575	8187.ENSLCAP00010008884	0	0	0	0	0.337	0.789	0.489	0.253	0.939
LOC108883948	psmd8	8187.ENSLCAP00010015575	8187.ENSLCAP00010012339	0	0	0	0	0.48	0.787	0.489	0.279	0.953
LOC108883948	sem1	8187.ENSLCAP00010015575	8187.ENSLCAP00010039105	0	0	0	0	0.086	0.766	0	0.216	0.817
LOC108883948	PSMD11	8187.ENSLCAP00010015575	8187.ENSLCAP00010038181	0	0	0	0	0.2	0.684	0.398	0.333	0.884
LOC108883948	psmd1	8187.ENSLCAP00010015575	8187.ENSLCAP00010024314	0	0	0	0	0.132	0.789	0.489	0.419	0.938
LOC108883948	ENSLCAP00010027853	8187.ENSLCAP00010015575	8187.ENSLCAP00010027853	0	0	0	0	0.234	0.789	0.489	0.341	0.938
LOC108883948	psmc2	8187.ENSLCAP00010015575	8187.ENSLCAP00010033802	0	0	0	0	0.269	0.79	0.489	0.433	0.949
LOC108883948	Psmc6	8187.ENSLCAP00010015575	8187.ENSLCAP00010025787	0.074	0	0	0	0.339	0.792	0.523	0.344	0.952
LOC108883948	Psmd12	8187.ENSLCAP00010015575	8187.ENSLCAP00010054013	0	0	0	0	0.407	0.791	0.524	0.349	0.956
LOC108883948	PSMA4	8187.ENSLCAP00010015575	8187.ENSLCAP00010040967	0	0	0	0	0.409	0.709	0.661	0.343	0.956
LOC108883948	psmd14	8187.ENSLCAP00010015575	8187.ENSLCAP00010016870	0	0	0	0	0.41	0.792	0.489	0.407	0.957
LOC108883948	psmd6	8187.ENSLCAP00010015575	8187.ENSLCAP00010020283	0	0	0	0	0.478	0.79	0.489	0.36	0.959
LOC108883948	Psmc3	8187.ENSLCAP00010015575	8187.ENSLCAP00010056493	0.074	0	0	0	0.437	0.79	0.489	0.433	0.962
LOC108883948	psmc5	8187.ENSLCAP00010015575	8187.ENSLCAP00010033461	0	0	0	0	0.462	0.791	0.532	0.424	0.965
LOC108883948	Psmb1	8187.ENSLCAP00010015575	8187.ENSLCAP00010056508	0	0	0	0.608	0.64	0.792	0.538	0.435	0.977
LOC108883948	psma5	8187.ENSLCAP00010015575	8187.ENSLCAP00010025611	0	0	0	0.614	0.66	0.792	0.705	0.374	0.985
LOC108883948	psmb3	8187.ENSLCAP00010015575	8187.ENSLCAP00010021842	0	0	0	0.622	0.698	0.792	0.705	0.344	0.986
LOC108883948	psmb2	8187.ENSLCAP00010015575	8187.ENSLCAP00010046669	0	0	0	0.646	0.673	0.792	0.705	0.451	0.987
LOC108883948	psma3	8187.ENSLCAP00010015575	8187.ENSLCAP00010059283	0	0	0	0	0.674	0.792	0.705	0.434	0.987
LOC108883948	psmb4	8187.ENSLCAP00010015575	8187.ENSLCAP00010046782	0	0	0	0	0.729	0.792	0.705	0.44	0.989
LOC108884881	CASP3	8187.ENSLCAP00010001507	8187.ENSLCAP00010058548	0	0	0	0	0	0.367	0.069	0.486	0.671
LOC108884881	ENSLCAP00010033948	8187.ENSLCAP00010001507	8187.ENSLCAP00010033948	0	0	0	0	0	0.443	0	0.572	0.751
LOC108884881	casp6	8187.ENSLCAP00010001507	8187.ENSLCAP00010010915	0	0	0	0	0	0.367	0.069	0.623	0.758
LOC108884881	pink1	8187.ENSLCAP00010001507	8187.ENSLCAP00010035987	0	0	0	0	0	0.169	0.9	0.207	0.928
LOC108884881	LOC108879980	8187.ENSLCAP00010001507	8187.ENSLCAP00010016052	0	0	0	0	0.047	0.836	0.092	0.574	0.931
LOC108884881	bax	8187.ENSLCAP00010001507	8187.ENSLCAP00010014364	0	0	0	0.673	0	0.845	0.9	0.433	0.99
LOC108884881	bcl2l11	8187.ENSLCAP00010001507	8187.ENSLCAP00010042568	0	0	0	0	0	0.844	0.947	0.574	0.996
LOC108893387	psma1	8187.ENSLCAP00010021098	8187.ENSLCAP00010005685	0	0	0	0	0	0	0.392	0.073	0.412
LOC108893387	casp6	8187.ENSLCAP00010021098	8187.ENSLCAP00010010915	0	0	0	0	0.053	0.458	0.384	0.185	0.707
LOC108893387	psmd14	8187.ENSLCAP00010021098	8187.ENSLCAP00010016870	0	0	0	0	0.053	0.091	0.392	0.115	0.474
LOC108893387	psma5	8187.ENSLCAP00010021098	8187.ENSLCAP00010025611	0	0	0	0	0	0	0.392	0.058	0.402
LOC108893387	Psmb1	8187.ENSLCAP00010021098	8187.ENSLCAP00010056508	0	0	0	0	0	0	0.392	0.073	0.412
LOC108893387	psmc5	8187.ENSLCAP00010021098	8187.ENSLCAP00010033461	0	0	0	0	0.062	0.054	0.392	0	0.413
LOC108893387	psma3	8187.ENSLCAP00010021098	8187.ENSLCAP00010059283	0	0	0	0	0	0.06	0.392	0.06	0.415
LOC108893387	Psmc6	8187.ENSLCAP00010021098	8187.ENSLCAP00010025787	0	0	0	0	0	0	0.39	0.087	0.419
LOC108893387	psmc2	8187.ENSLCAP00010021098	8187.ENSLCAP00010033802	0	0	0	0	0.072	0.054	0.392	0	0.419
LOC108893387	psmb2	8187.ENSLCAP00010021098	8187.ENSLCAP00010046669	0	0	0	0	0.053	0.054	0.392	0.061	0.42
LOC108893387	ENSLCAP00010027853	8187.ENSLCAP00010021098	8187.ENSLCAP00010027853	0	0	0	0	0.047	0.091	0.392	0	0.427
LOC108893387	psmd1	8187.ENSLCAP00010021098	8187.ENSLCAP00010024314	0	0	0	0	0	0	0.392	0.18	0.48
LOC108893387	ENSLCAP00010033948	8187.ENSLCAP00010021098	8187.ENSLCAP00010033948	0	0	0	0	0.104	0.299	0.545	0.261	0.76
LOC108893387	CASP3	8187.ENSLCAP00010021098	8187.ENSLCAP00010058548	0	0	0	0	0.053	0.458	0.938	0.181	0.97
LOC108898131	LOC108876119	8187.ENSLCAP00010030392	8187.ENSLCAP00010007589	0	0	0	0	0	0.3	0.301	0.139	0.541
LOC108898131	foxo3	8187.ENSLCAP00010030392	8187.ENSLCAP00010012213	0	0	0	0	0	0.3	0.301	0.139	0.541
LOC108898131	LOC108879980	8187.ENSLCAP00010030392	8187.ENSLCAP00010016052	0	0	0	0	0.048	0.359	0.138	0.15	0.493
LOC108898131	Cdc25b	8187.ENSLCAP00010030392	8187.ENSLCAP00010028000	0	0	0	0	0	0.566	0.941	0.141	0.976
LOC108898131	ctnnb1	8187.ENSLCAP00010030392	8187.ENSLCAP00010036719	0	0	0	0	0.044	0.14	0.38	0.072	0.463
LOC108898131	ENSLCAP00010042627	8187.ENSLCAP00010030392	8187.ENSLCAP00010042627	0	0	0	0	0	0.3	0.301	0.139	0.541
LOC108899451	Dicer1	8187.ENSLCAP00010006325	8187.ENSLCAP00010009001	0	0	0	0	0.058	0.762	0.546	0.42	0.933
PSMA4	PSMD3	8187.ENSLCAP00010040967	8187.ENSLCAP00010002915	0	0	0	0	0.25	0.667	0.45	0.248	0.882
PSMA4	psmc4	8187.ENSLCAP00010040967	8187.ENSLCAP00010003990	0.074	0	0	0	0.676	0.844	0.403	0.343	0.978
PSMA4	ENSLCAP00010004085	8187.ENSLCAP00010040967	8187.ENSLCAP00010004085	0	0	0	0	0.529	0.845	0.702	0.365	0.984
PSMA4	psmd2	8187.ENSLCAP00010040967	8187.ENSLCAP00010005390	0	0	0	0	0.385	0.844	0.594	0.423	0.974
PSMA4	psma1	8187.ENSLCAP00010040967	8187.ENSLCAP00010005685	0	0	0	0.741	0.848	0.845	0.749	0.424	0.996
PSMA4	psmd13	8187.ENSLCAP00010040967	8187.ENSLCAP00010008884	0	0	0	0	0.45	0.843	0.594	0.433	0.977
PSMA4	psmd8	8187.ENSLCAP00010040967	8187.ENSLCAP00010012339	0	0	0	0	0.783	0.844	0.403	0.5	0.988
PSMA4	LOC108883948	8187.ENSLCAP00010040967	8187.ENSLCAP00010015575	0	0	0	0	0.409	0.709	0.661	0.343	0.956
PSMA4	psmd14	8187.ENSLCAP00010040967	8187.ENSLCAP00010016870	0	0	0	0	0.822	0.845	0.594	0.527	0.993
PSMA4	psmd6	8187.ENSLCAP00010040967	8187.ENSLCAP00010020283	0	0	0	0	0.573	0.844	0.594	0.473	0.983
PSMA4	psmb3	8187.ENSLCAP00010040967	8187.ENSLCAP00010021842	0	0	0	0	0.854	0.845	0.749	0.538	0.997
PSMA4	psmd1	8187.ENSLCAP00010040967	8187.ENSLCAP00010024314	0	0	0	0	0.435	0.843	0.594	0.433	0.976
PSMA4	psma5	8187.ENSLCAP00010040967	8187.ENSLCAP00010025611	0	0	0.083	0.823	0.865	0.845	0.749	0.168	0.995
PSMA4	Psmc6	8187.ENSLCAP00010040967	8187.ENSLCAP00010025787	0.074	0	0	0	0.777	0.845	0.613	0.495	0.992
PSMA4	ENSLCAP00010027853	8187.ENSLCAP00010040967	8187.ENSLCAP00010027853	0	0	0	0	0.683	0.845	0.594	0.47	0.988
PSMA4	psmc5	8187.ENSLCAP00010040967	8187.ENSLCAP00010033461	0	0	0	0	0.42	0.845	0.645	0.468	0.98
PSMA4	psmc2	8187.ENSLCAP00010040967	8187.ENSLCAP00010033802	0	0	0	0	0.617	0.843	0.594	0.504	0.986
PSMA4	ctnnb1	8187.ENSLCAP00010040967	8187.ENSLCAP00010036719	0	0	0	0	0.083	0	0.378	0.059	0.416
PSMA4	PSMD11	8187.ENSLCAP00010040967	8187.ENSLCAP00010038181	0	0	0	0	0.477	0.774	0.55	0.409	0.964
PSMA4	sem1	8187.ENSLCAP00010040967	8187.ENSLCAP00010039105	0	0	0	0	0.223	0.799	0	0.329	0.886
PSMA4	Psmc3	8187.ENSLCAP00010040967	8187.ENSLCAP00010056493	0.074	0	0	0	0.481	0.842	0.594	0.537	0.983
PSMA4	Psmd12	8187.ENSLCAP00010040967	8187.ENSLCAP00010054013	0	0	0	0	0.783	0.845	0.618	0.516	0.992
PSMA4	psmb4	8187.ENSLCAP00010040967	8187.ENSLCAP00010046782	0	0	0	0	0.787	0.845	0.749	0.501	0.995
PSMA4	psma3	8187.ENSLCAP00010040967	8187.ENSLCAP00010059283	0	0	0	0.75	0.853	0.845	0.749	0.455	0.996
PSMA4	Psmb1	8187.ENSLCAP00010040967	8187.ENSLCAP00010056508	0	0	0	0	0.843	0.845	0.731	0.538	0.996
PSMA4	psmb2	8187.ENSLCAP00010040967	8187.ENSLCAP00010046669	0	0	0	0	0.852	0.845	0.749	0.533	0.996
PSMD11	PSMD3	8187.ENSLCAP00010038181	8187.ENSLCAP00010002915	0	0	0	0	0.436	0.667	0.493	0.34	0.928
PSMD11	psmc4	8187.ENSLCAP00010038181	8187.ENSLCAP00010003990	0	0	0	0	0.655	0.845	0.517	0.574	0.987
PSMD11	ENSLCAP00010004085	8187.ENSLCAP00010038181	8187.ENSLCAP00010004085	0	0	0	0	0.422	0.791	0.493	0.336	0.953
PSMD11	psmd2	8187.ENSLCAP00010038181	8187.ENSLCAP00010005390	0	0	0	0	0.722	0.845	0.647	0.573	0.992
PSMD11	psma1	8187.ENSLCAP00010038181	8187.ENSLCAP00010005685	0	0	0	0	0.451	0.844	0.594	0.416	0.976
PSMD11	kpnb1	8187.ENSLCAP00010038181	8187.ENSLCAP00010007394	0	0	0	0	0.35	0	0	0.344	0.555
PSMD11	psmd13	8187.ENSLCAP00010038181	8187.ENSLCAP00010008884	0	0	0	0	0.682	0.845	0.647	0.574	0.991
PSMD11	psmd8	8187.ENSLCAP00010038181	8187.ENSLCAP00010012339	0	0	0	0	0.786	0.845	0.403	0.574	0.99
PSMD11	LOC108883948	8187.ENSLCAP00010038181	8187.ENSLCAP00010015575	0	0	0	0	0.2	0.684	0.398	0.333	0.884
PSMD11	LOC108879980	8187.ENSLCAP00010038181	8187.ENSLCAP00010016052	0	0	0	0	0	0	0.378	0.083	0.405
PSMD11	psmd14	8187.ENSLCAP00010038181	8187.ENSLCAP00010016870	0	0	0	0	0.795	0.845	0.647	0.574	0.994
PSMD11	psmd6	8187.ENSLCAP00010038181	8187.ENSLCAP00010020283	0	0	0	0	0.608	0.845	0.647	0.574	0.989
PSMD11	psmb3	8187.ENSLCAP00010038181	8187.ENSLCAP00010021842	0	0	0	0	0.375	0.844	0.594	0.435	0.974
PSMD11	psmd1	8187.ENSLCAP00010038181	8187.ENSLCAP00010024314	0	0	0	0	0.761	0.845	0.611	0.573	0.993
PSMD11	psma5	8187.ENSLCAP00010038181	8187.ENSLCAP00010025611	0	0	0	0	0.719	0.844	0.647	0.516	0.991
PSMD11	Psmc6	8187.ENSLCAP00010038181	8187.ENSLCAP00010025787	0	0	0	0	0.484	0.845	0.613	0.574	0.985
PSMD11	ENSLCAP00010027853	8187.ENSLCAP00010038181	8187.ENSLCAP00010027853	0	0	0	0	0.779	0.845	0.647	0.574	0.994
PSMD11	psmc5	8187.ENSLCAP00010038181	8187.ENSLCAP00010033461	0	0	0	0	0.61	0.845	0.645	0.574	0.989
PSMD11	psmc2	8187.ENSLCAP00010038181	8187.ENSLCAP00010033802	0	0	0	0	0.484	0.845	0.647	0.573	0.986
PSMD11	sem1	8187.ENSLCAP00010038181	8187.ENSLCAP00010039105	0	0	0	0	0	0.839	0	0.535	0.921
PSMD11	PSMA4	8187.ENSLCAP00010038181	8187.ENSLCAP00010040967	0	0	0	0	0.477	0.774	0.55	0.409	0.964
PSMD11	Psmb1	8187.ENSLCAP00010038181	8187.ENSLCAP00010056508	0	0	0	0	0.448	0.844	0.647	0.41	0.979
PSMD11	psmb4	8187.ENSLCAP00010038181	8187.ENSLCAP00010046782	0	0	0	0	0.677	0.844	0.594	0.432	0.986
PSMD11	psmb2	8187.ENSLCAP00010038181	8187.ENSLCAP00010046669	0	0	0	0	0.666	0.845	0.594	0.47	0.987
PSMD11	psma3	8187.ENSLCAP00010038181	8187.ENSLCAP00010059283	0	0	0	0	0.758	0.844	0.594	0.468	0.99
PSMD11	Psmc3	8187.ENSLCAP00010038181	8187.ENSLCAP00010056493	0	0	0	0	0.744	0.845	0.647	0.574	0.993
PSMD11	Psmd12	8187.ENSLCAP00010038181	8187.ENSLCAP00010054013	0	0	0	0	0.847	0.845	0.647	0.574	0.995
PSMD3	Cdc25b	8187.ENSLCAP00010002915	8187.ENSLCAP00010028000	0	0	0	0	0.042	0	0.426	0	0.426
PSMD3	LOC108883948	8187.ENSLCAP00010002915	8187.ENSLCAP00010015575	0	0	0	0	0.237	0.566	0.378	0.224	0.818
PSMD3	sem1	8187.ENSLCAP00010002915	8187.ENSLCAP00010039105	0	0	0	0	0.078	0.774	0	0.42	0.868
PSMD3	PSMA4	8187.ENSLCAP00010002915	8187.ENSLCAP00010040967	0	0	0	0	0.25	0.667	0.45	0.248	0.882
PSMD3	ENSLCAP00010004085	8187.ENSLCAP00010002915	8187.ENSLCAP00010004085	0	0	0	0	0.288	0.733	0.406	0.15	0.891
PSMD3	PSMD11	8187.ENSLCAP00010002915	8187.ENSLCAP00010038181	0	0	0	0	0.436	0.667	0.493	0.34	0.928
PSMD3	psmd8	8187.ENSLCAP00010002915	8187.ENSLCAP00010012339	0	0	0	0	0.3	0.774	0.38	0.42	0.935
PSMD3	psma3	8187.ENSLCAP00010002915	8187.ENSLCAP00010059283	0	0	0	0	0.381	0.771	0.514	0.312	0.946
PSMD3	psmb2	8187.ENSLCAP00010002915	8187.ENSLCAP00010046669	0	0	0	0	0.424	0.774	0.514	0.264	0.947
PSMD3	psma1	8187.ENSLCAP00010002915	8187.ENSLCAP00010005685	0	0	0	0	0.377	0.769	0.514	0.344	0.947
PSMD3	psmb4	8187.ENSLCAP00010002915	8187.ENSLCAP00010046782	0	0	0	0	0.431	0.769	0.514	0.286	0.948
PSMD3	psmb3	8187.ENSLCAP00010002915	8187.ENSLCAP00010021842	0	0	0	0	0.409	0.771	0.514	0.343	0.951
PSMD3	Psmb1	8187.ENSLCAP00010002915	8187.ENSLCAP00010056508	0	0	0	0	0.466	0.76	0.557	0.332	0.956
PSMD3	psma5	8187.ENSLCAP00010002915	8187.ENSLCAP00010025611	0	0	0	0	0.393	0.769	0.562	0.392	0.957
PSMD3	psmd1	8187.ENSLCAP00010002915	8187.ENSLCAP00010024314	0	0	0	0	0.415	0.774	0.514	0.42	0.957
PSMD3	Psmc6	8187.ENSLCAP00010002915	8187.ENSLCAP00010025787	0	0	0	0	0.438	0.774	0.538	0.419	0.961
PSMD3	psmc4	8187.ENSLCAP00010002915	8187.ENSLCAP00010003990	0	0	0	0	0.583	0.774	0.453	0.418	0.965
PSMD3	psmc2	8187.ENSLCAP00010002915	8187.ENSLCAP00010033802	0	0	0	0	0.481	0.774	0.562	0.42	0.966
PSMD3	ENSLCAP00010027853	8187.ENSLCAP00010002915	8187.ENSLCAP00010027853	0	0	0	0	0.527	0.774	0.562	0.42	0.969
PSMD3	psmc5	8187.ENSLCAP00010002915	8187.ENSLCAP00010033461	0	0	0	0	0.573	0.774	0.54	0.42	0.97
PSMD3	Psmc3	8187.ENSLCAP00010002915	8187.ENSLCAP00010056493	0	0	0	0	0.571	0.774	0.562	0.42	0.972
PSMD3	psmd2	8187.ENSLCAP00010002915	8187.ENSLCAP00010005390	0	0	0	0	0.582	0.774	0.562	0.42	0.972
PSMD3	psmd6	8187.ENSLCAP00010002915	8187.ENSLCAP00010020283	0	0	0	0	0.637	0.774	0.562	0.42	0.976
PSMD3	psmd14	8187.ENSLCAP00010002915	8187.ENSLCAP00010016870	0	0	0	0	0.662	0.774	0.562	0.42	0.977
PSMD3	psmd13	8187.ENSLCAP00010002915	8187.ENSLCAP00010008884	0	0	0	0	0.651	0.774	0.562	0.42	0.977
PSMD3	Psmd12	8187.ENSLCAP00010002915	8187.ENSLCAP00010054013	0	0	0	0	0.669	0.774	0.562	0.42	0.978
Pkp1	Dsp	8187.ENSLCAP00010039692	8187.ENSLCAP00010022024	0	0	0	0	0.047	0.102	0.276	0.153	0.404
Pkp1	ctnnb1	8187.ENSLCAP00010039692	8187.ENSLCAP00010036719	0	0	0	0	0	0.166	0.286	0.182	0.47
Prim2	ENSLCAP00010011831	8187.ENSLCAP00010059834	8187.ENSLCAP00010011831	0	0	0	0	0.903	0.982	0.692	0.666	0.999
Prim2	prim1	8187.ENSLCAP00010059834	8187.ENSLCAP00010041674	0.203	0	0	0	0.835	0.982	0.881	0.666	0.999
Psmb1	PSMD3	8187.ENSLCAP00010056508	8187.ENSLCAP00010002915	0	0	0	0	0.466	0.76	0.557	0.332	0.956
Psmb1	psmc4	8187.ENSLCAP00010056508	8187.ENSLCAP00010003990	0.074	0	0	0	0.664	0.97	0.301	0.615	0.997
Psmb1	ENSLCAP00010004085	8187.ENSLCAP00010056508	8187.ENSLCAP00010004085	0	0	0	0	0.73	0.911	0.763	0.577	0.997
Psmb1	psmd2	8187.ENSLCAP00010056508	8187.ENSLCAP00010005390	0	0	0	0	0.227	0.972	0.69	0.613	0.997
Psmb1	psma1	8187.ENSLCAP00010056508	8187.ENSLCAP00010005685	0	0	0	0	0.942	0.982	0.745	0.666	0.999
Psmb1	psmd13	8187.ENSLCAP00010056508	8187.ENSLCAP00010008884	0	0	0	0	0.736	0.964	0.874	0.472	0.999
Psmb1	psmd8	8187.ENSLCAP00010056508	8187.ENSLCAP00010012339	0	0	0	0	0.922	0.875	0.179	0.538	0.995
Psmb1	LOC108883948	8187.ENSLCAP00010056508	8187.ENSLCAP00010015575	0	0	0	0.608	0.64	0.792	0.538	0.435	0.977
Psmb1	LOC108879980	8187.ENSLCAP00010056508	8187.ENSLCAP00010016052	0	0	0	0	0	0.049	0.398	0	0.403
Psmb1	psmd14	8187.ENSLCAP00010056508	8187.ENSLCAP00010016870	0	0	0	0	0.638	0.982	0.874	0.605	0.999
Psmb1	psmd6	8187.ENSLCAP00010056508	8187.ENSLCAP00010020283	0	0	0	0	0.702	0.935	0.692	0.43	0.996
Psmb1	LOC108893387	8187.ENSLCAP00010056508	8187.ENSLCAP00010021098	0	0	0	0	0	0	0.392	0.073	0.412
Psmb1	psmb3	8187.ENSLCAP00010056508	8187.ENSLCAP00010021842	0	0	0	0.72	0.976	0.982	0.745	0.604	0.999
Psmb1	psmd1	8187.ENSLCAP00010056508	8187.ENSLCAP00010024314	0	0	0	0	0.205	0.971	0.554	0.614	0.995
Psmb1	psma5	8187.ENSLCAP00010056508	8187.ENSLCAP00010025611	0	0	0	0	0.943	0.982	0.915	0.664	0.999
Psmb1	Psmc6	8187.ENSLCAP00010056508	8187.ENSLCAP00010025787	0.074	0	0	0	0.432	0.982	0.56	0.602	0.998
Psmb1	ENSLCAP00010027853	8187.ENSLCAP00010056508	8187.ENSLCAP00010027853	0	0	0	0	0.526	0.959	0.874	0.641	0.999
Psmb1	psmc5	8187.ENSLCAP00010056508	8187.ENSLCAP00010033461	0	0	0	0	0.362	0.97	0.655	0.596	0.996
Psmb1	psmc2	8187.ENSLCAP00010056508	8187.ENSLCAP00010033802	0	0	0	0	0.666	0.93	0.874	0.635	0.998
Psmb1	PSMD11	8187.ENSLCAP00010056508	8187.ENSLCAP00010038181	0	0	0	0	0.448	0.844	0.647	0.41	0.979
Psmb1	sem1	8187.ENSLCAP00010056508	8187.ENSLCAP00010039105	0	0	0	0	0.241	0.864	0	0.603	0.955
Psmb1	PSMA4	8187.ENSLCAP00010056508	8187.ENSLCAP00010040967	0	0	0	0	0.843	0.845	0.731	0.538	0.996
Psmb1	psmb2	8187.ENSLCAP00010056508	8187.ENSLCAP00010046669	0	0	0	0.673	0.95	0.982	0.745	0.663	0.999
Psmb1	psmb4	8187.ENSLCAP00010056508	8187.ENSLCAP00010046782	0	0	0	0.618	0.967	0.982	0.745	0.666	0.999
Psmb1	Psmd12	8187.ENSLCAP00010056508	8187.ENSLCAP00010054013	0	0	0	0	0.605	0.982	0.69	0.62	0.999
Psmb1	Psmc3	8187.ENSLCAP00010056508	8187.ENSLCAP00010056493	0.074	0	0	0	0.481	0.924	0.874	0.64	0.998
Psmb1	psma3	8187.ENSLCAP00010056508	8187.ENSLCAP00010059283	0	0	0	0	0.947	0.982	0.745	0.665	0.999
Psmc3	PSMD3	8187.ENSLCAP00010056493	8187.ENSLCAP00010002915	0	0	0	0	0.571	0.774	0.562	0.42	0.972
Psmc3	psmc4	8187.ENSLCAP00010056493	8187.ENSLCAP00010003990	0	0	0.088	0.899	0.921	0.982	0.493	0.612	0.999
Psmc3	ENSLCAP00010004085	8187.ENSLCAP00010056493	8187.ENSLCAP00010004085	0	0	0	0	0.465	0.867	0.555	0.345	0.976
Psmc3	psmd2	8187.ENSLCAP00010056493	8187.ENSLCAP00010005390	0	0	0	0	0.923	0.982	0.881	0.665	0.999
Psmc3	psma1	8187.ENSLCAP00010056493	8187.ENSLCAP00010005685	0.074	0	0	0	0.469	0.982	0.655	0.652	0.998
Psmc3	psmd13	8187.ENSLCAP00010056493	8187.ENSLCAP00010008884	0	0	0	0	0.866	0.982	0.881	0.666	0.999
Psmc3	psmd8	8187.ENSLCAP00010056493	8187.ENSLCAP00010012339	0	0	0	0	0.914	0.982	0.493	0.666	0.999
Psmc3	LOC108883948	8187.ENSLCAP00010056493	8187.ENSLCAP00010015575	0.074	0	0	0	0.437	0.79	0.489	0.433	0.962
Psmc3	LOC108879980	8187.ENSLCAP00010056493	8187.ENSLCAP00010016052	0	0	0	0	0	0.069	0.398	0.049	0.42
Psmc3	psmd14	8187.ENSLCAP00010056493	8187.ENSLCAP00010016870	0.05	0	0	0	0.923	0.982	0.881	0.666	0.999
Psmc3	psmd6	8187.ENSLCAP00010056493	8187.ENSLCAP00010020283	0	0	0	0	0.893	0.982	0.881	0.666	0.999
Psmc3	psmb3	8187.ENSLCAP00010056493	8187.ENSLCAP00010021842	0.074	0	0	0	0.638	0.972	0.655	0.608	0.998
Psmc3	psmd1	8187.ENSLCAP00010056493	8187.ENSLCAP00010024314	0	0	0	0	0.703	0.982	0.655	0.665	0.999
Psmc3	psma5	8187.ENSLCAP00010056493	8187.ENSLCAP00010025611	0.074	0	0	0	0.638	0.982	0.881	0.648	0.999
Psmc3	Psmc6	8187.ENSLCAP00010056493	8187.ENSLCAP00010025787	0	0	0.1	0.875	0.737	0.982	0.664	0.666	0.999
Psmc3	ENSLCAP00010027853	8187.ENSLCAP00010056493	8187.ENSLCAP00010027853	0.05	0	0	0	0.915	0.982	0.881	0.666	0.999
Psmc3	Cdc25b	8187.ENSLCAP00010056493	8187.ENSLCAP00010028000	0	0	0	0	0.053	0	0.58	0	0.585
Psmc3	psmc5	8187.ENSLCAP00010056493	8187.ENSLCAP00010033461	0	0	0.084	0.906	0.931	0.982	0.666	0.538	0.999
Psmc3	psmc2	8187.ENSLCAP00010056493	8187.ENSLCAP00010033802	0	0	0.094	0.879	0.923	0.982	0.881	0.583	0.999
Psmc3	ctnnb1	8187.ENSLCAP00010056493	8187.ENSLCAP00010036719	0	0	0	0	0	0.063	0.398	0.084	0.438
Psmc3	PSMD11	8187.ENSLCAP00010056493	8187.ENSLCAP00010038181	0	0	0	0	0.744	0.845	0.647	0.574	0.993
Psmc3	sem1	8187.ENSLCAP00010056493	8187.ENSLCAP00010039105	0	0	0	0	0.068	0.878	0	0.415	0.927
Psmc3	PSMA4	8187.ENSLCAP00010056493	8187.ENSLCAP00010040967	0.074	0	0	0	0.481	0.842	0.594	0.537	0.983
Psmc3	psmb2	8187.ENSLCAP00010056493	8187.ENSLCAP00010046669	0.074	0	0	0	0.515	0.982	0.655	0.655	0.998
Psmc3	psmb4	8187.ENSLCAP00010056493	8187.ENSLCAP00010046782	0	0	0	0	0.793	0.929	0.655	0.614	0.997
Psmc3	Psmd12	8187.ENSLCAP00010056493	8187.ENSLCAP00010054013	0	0	0	0	0.934	0.982	0.881	0.666	0.999
Psmc3	Psmb1	8187.ENSLCAP00010056493	8187.ENSLCAP00010056508	0.074	0	0	0	0.481	0.924	0.874	0.64	0.998
Psmc3	psma3	8187.ENSLCAP00010056493	8187.ENSLCAP00010059283	0.074	0	0	0	0.473	0.982	0.655	0.629	0.998
Psmc6	PSMD3	8187.ENSLCAP00010025787	8187.ENSLCAP00010002915	0	0	0	0	0.438	0.774	0.538	0.419	0.961
Psmc6	psmc4	8187.ENSLCAP00010025787	8187.ENSLCAP00010003990	0	0	0.089	0.892	0.873	0.982	0.587	0.472	0.999
Psmc6	ENSLCAP00010004085	8187.ENSLCAP00010025787	8187.ENSLCAP00010004085	0	0	0	0	0.352	0.98	0.594	0.323	0.995
Psmc6	psmd2	8187.ENSLCAP00010025787	8187.ENSLCAP00010005390	0	0	0	0	0.555	0.982	0.775	0.661	0.999
Psmc6	psma1	8187.ENSLCAP00010025787	8187.ENSLCAP00010005685	0.074	0	0	0	0.781	0.982	0.664	0.627	0.999
Psmc6	psmd13	8187.ENSLCAP00010025787	8187.ENSLCAP00010008884	0	0	0	0	0.385	0.982	0.664	0.666	0.998
Psmc6	psmd8	8187.ENSLCAP00010025787	8187.ENSLCAP00010012339	0	0	0	0	0.658	0.982	0.661	0.666	0.999
Psmc6	LOC108883948	8187.ENSLCAP00010025787	8187.ENSLCAP00010015575	0.074	0	0	0	0.339	0.792	0.523	0.344	0.952
Psmc6	LOC108879980	8187.ENSLCAP00010025787	8187.ENSLCAP00010016052	0	0	0	0	0	0.054	0.398	0	0.406
Psmc6	psmd14	8187.ENSLCAP00010025787	8187.ENSLCAP00010016870	0.05	0	0	0	0.87	0.982	0.664	0.666	0.999
Psmc6	psmd6	8187.ENSLCAP00010025787	8187.ENSLCAP00010020283	0	0	0	0	0.869	0.982	0.655	0.666	0.999
Psmc6	LOC108893387	8187.ENSLCAP00010025787	8187.ENSLCAP00010021098	0	0	0	0	0	0	0.39	0.087	0.419
Psmc6	psmb3	8187.ENSLCAP00010025787	8187.ENSLCAP00010021842	0.074	0	0	0	0.482	0.982	0.664	0.597	0.998
Psmc6	psmd1	8187.ENSLCAP00010025787	8187.ENSLCAP00010024314	0	0	0	0	0.478	0.982	0.775	0.665	0.999
Psmc6	psma5	8187.ENSLCAP00010025787	8187.ENSLCAP00010025611	0.074	0	0	0	0.792	0.982	0.664	0.615	0.999
Psmc6	ctnnb1	8187.ENSLCAP00010025787	8187.ENSLCAP00010036719	0	0	0	0	0.079	0.055	0.398	0.144	0.491
Psmc6	sem1	8187.ENSLCAP00010025787	8187.ENSLCAP00010039105	0	0	0	0	0.068	0.876	0.36	0.51	0.958
Psmc6	PSMD11	8187.ENSLCAP00010025787	8187.ENSLCAP00010038181	0	0	0	0	0.484	0.845	0.613	0.574	0.985
Psmc6	PSMA4	8187.ENSLCAP00010025787	8187.ENSLCAP00010040967	0.074	0	0	0	0.777	0.845	0.613	0.495	0.992
Psmc6	Psmb1	8187.ENSLCAP00010025787	8187.ENSLCAP00010056508	0.074	0	0	0	0.432	0.982	0.56	0.602	0.998
Psmc6	psmb2	8187.ENSLCAP00010025787	8187.ENSLCAP00010046669	0.074	0	0	0	0.355	0.982	0.664	0.643	0.998
Psmc6	psmc2	8187.ENSLCAP00010025787	8187.ENSLCAP00010033802	0	0	0.084	0.901	0.882	0.982	0.664	0.254	0.999
Psmc6	ENSLCAP00010027853	8187.ENSLCAP00010025787	8187.ENSLCAP00010027853	0.05	0	0	0	0.669	0.982	0.775	0.666	0.999
Psmc6	psmb4	8187.ENSLCAP00010025787	8187.ENSLCAP00010046782	0	0	0	0	0.807	0.982	0.664	0.582	0.999
Psmc6	psmc5	8187.ENSLCAP00010025787	8187.ENSLCAP00010033461	0	0	0.078	0.92	0.852	0.982	0.673	0.384	0.999
Psmc6	Psmd12	8187.ENSLCAP00010025787	8187.ENSLCAP00010054013	0	0	0	0	0.883	0.982	0.784	0.666	0.999
Psmc6	Psmc3	8187.ENSLCAP00010025787	8187.ENSLCAP00010056493	0	0	0.1	0.875	0.737	0.982	0.664	0.666	0.999
Psmc6	psma3	8187.ENSLCAP00010025787	8187.ENSLCAP00010059283	0.074	0	0	0	0.856	0.982	0.664	0.624	0.999
Psmd12	PSMD3	8187.ENSLCAP00010054013	8187.ENSLCAP00010002915	0	0	0	0	0.669	0.774	0.562	0.42	0.978
Psmd12	psmc4	8187.ENSLCAP00010054013	8187.ENSLCAP00010003990	0	0	0	0	0.79	0.982	0.596	0.665	0.999
Psmd12	ENSLCAP00010004085	8187.ENSLCAP00010054013	8187.ENSLCAP00010004085	0	0	0	0	0.337	0.867	0.555	0.332	0.97
Psmd12	psmd2	8187.ENSLCAP00010054013	8187.ENSLCAP00010005390	0	0	0	0	0.795	0.982	0.92	0.661	0.999
Psmd12	psma1	8187.ENSLCAP00010054013	8187.ENSLCAP00010005685	0	0	0	0	0.785	0.982	0.668	0.602	0.999
Psmd12	kpnb1	8187.ENSLCAP00010054013	8187.ENSLCAP00010007394	0	0	0	0	0.299	0	0	0.205	0.418
Psmd12	psmd13	8187.ENSLCAP00010054013	8187.ENSLCAP00010008884	0	0	0	0	0.785	0.982	0.881	0.666	0.999
Psmd12	psmd8	8187.ENSLCAP00010054013	8187.ENSLCAP00010012339	0	0	0	0	0.812	0.982	0.723	0.666	0.999
Psmd12	LOC108883948	8187.ENSLCAP00010054013	8187.ENSLCAP00010015575	0	0	0	0	0.407	0.791	0.524	0.349	0.956
Psmd12	psmd14	8187.ENSLCAP00010054013	8187.ENSLCAP00010016870	0	0	0	0	0.923	0.982	0.881	0.666	0.999
Psmd12	psmd6	8187.ENSLCAP00010054013	8187.ENSLCAP00010020283	0	0	0	0	0.92	0.982	0.881	0.666	0.999
Psmd12	psmb3	8187.ENSLCAP00010054013	8187.ENSLCAP00010021842	0	0	0	0	0.467	0.974	0.668	0.609	0.997
Psmd12	eed	8187.ENSLCAP00010054013	8187.ENSLCAP00010022305	0	0	0	0	0.085	0.093	0	0.359	0.421
Psmd12	psmd1	8187.ENSLCAP00010054013	8187.ENSLCAP00010024314	0	0	0	0	0.886	0.982	0.778	0.664	0.999
Psmd12	psma5	8187.ENSLCAP00010054013	8187.ENSLCAP00010025611	0	0	0	0	0.743	0.969	0.881	0.636	0.999
Psmd12	Psmc6	8187.ENSLCAP00010054013	8187.ENSLCAP00010025787	0	0	0	0	0.883	0.982	0.784	0.666	0.999
Psmd12	ENSLCAP00010027853	8187.ENSLCAP00010054013	8187.ENSLCAP00010027853	0	0	0	0	0.94	0.982	0.92	0.666	0.999
Psmd12	Cdc25b	8187.ENSLCAP00010054013	8187.ENSLCAP00010028000	0	0	0	0	0.049	0	0.58	0	0.583
Psmd12	psmc5	8187.ENSLCAP00010054013	8187.ENSLCAP00010033461	0	0	0	0	0.874	0.982	0.678	0.666	0.999
Psmd12	psmc2	8187.ENSLCAP00010054013	8187.ENSLCAP00010033802	0	0	0	0	0.785	0.982	0.881	0.666	0.999
Psmd12	ctnnb1	8187.ENSLCAP00010054013	8187.ENSLCAP00010036719	0	0	0	0	0.047	0	0.398	0	0.401
Psmd12	PSMD11	8187.ENSLCAP00010054013	8187.ENSLCAP00010038181	0	0	0	0	0.847	0.845	0.647	0.574	0.995
Psmd12	sem1	8187.ENSLCAP00010054013	8187.ENSLCAP00010039105	0	0	0	0	0	0.915	0.36	0.652	0.979
Psmd12	PSMA4	8187.ENSLCAP00010054013	8187.ENSLCAP00010040967	0	0	0	0	0.783	0.845	0.618	0.516	0.992
Psmd12	psmb2	8187.ENSLCAP00010054013	8187.ENSLCAP00010046669	0	0	0	0	0.68	0.982	0.668	0.644	0.999
Psmd12	psmb4	8187.ENSLCAP00010054013	8187.ENSLCAP00010046782	0	0	0	0	0.544	0.978	0.668	0.632	0.998
Psmd12	Psmb1	8187.ENSLCAP00010054013	8187.ENSLCAP00010056508	0	0	0	0	0.605	0.982	0.69	0.62	0.999
Psmd12	Psmc3	8187.ENSLCAP00010054013	8187.ENSLCAP00010056493	0	0	0	0	0.934	0.982	0.881	0.666	0.999
Psmd12	psma3	8187.ENSLCAP00010054013	8187.ENSLCAP00010059283	0	0	0	0	0.726	0.975	0.668	0.625	0.999
Sqstm1	LOC108879980	8187.ENSLCAP00010000923	8187.ENSLCAP00010016052	0	0	0	0	0	0.567	0.09	0.283	0.692
Sqstm1	pink1	8187.ENSLCAP00010000923	8187.ENSLCAP00010035987	0	0	0	0	0	0.102	0.475	0.484	0.735
Sqstm1	ENSLCAP00010031904	8187.ENSLCAP00010000923	8187.ENSLCAP00010031904	0	0	0	0	0	0.565	0.546	0.501	0.892
arhgef11	psmd1	8187.ENSLCAP00010036072	8187.ENSLCAP00010024314	0	0	0	0	0.518	0	0	0	0.518
arhgef11	ect2	8187.ENSLCAP00010036072	8187.ENSLCAP00010055883	0	0	0	0.55	0	0	0.448	0.257	0.572
arhgef16	ect2	8187.ENSLCAP00010059066	8187.ENSLCAP00010055883	0	0	0	0.557	0	0	0.227	0.533	0.623
bax	LOC108884881	8187.ENSLCAP00010014364	8187.ENSLCAP00010001507	0	0	0	0.673	0	0.845	0.9	0.433	0.99
bax	ENSLCAP00010033948	8187.ENSLCAP00010014364	8187.ENSLCAP00010033948	0	0	0	0	0	0.443	0	0.581	0.756
bax	LOC108879980	8187.ENSLCAP00010014364	8187.ENSLCAP00010016052	0	0	0	0	0.047	0.567	0.141	0.435	0.772
bax	bcl2l11	8187.ENSLCAP00010014364	8187.ENSLCAP00010042568	0	0	0	0	0	0.781	0.927	0.521	0.991
bcap31	DNM1L	8187.ENSLCAP00010056059	8187.ENSLCAP00010047000	0	0	0	0	0.053	0	0.494	0.12	0.541
bcl2l11	LOC108884881	8187.ENSLCAP00010042568	8187.ENSLCAP00010001507	0	0	0	0	0	0.844	0.947	0.574	0.996
bcl2l11	ENSLCAP00010006048	8187.ENSLCAP00010042568	8187.ENSLCAP00010006048	0	0	0	0	0	0.408	0.586	0.344	0.825
bcl2l11	LOC108876119	8187.ENSLCAP00010042568	8187.ENSLCAP00010007589	0	0	0	0	0.047	0.158	0.222	0.248	0.467
bcl2l11	foxo3	8187.ENSLCAP00010042568	8187.ENSLCAP00010012213	0	0	0	0	0.047	0.158	0.222	0.184	0.422
bcl2l11	bax	8187.ENSLCAP00010042568	8187.ENSLCAP00010014364	0	0	0	0	0	0.781	0.927	0.521	0.991
bcl2l11	LOC108879980	8187.ENSLCAP00010042568	8187.ENSLCAP00010016052	0	0	0	0	0.069	0	0	0.578	0.59
bcl2l11	ENSLCAP00010033948	8187.ENSLCAP00010042568	8187.ENSLCAP00010033948	0	0	0	0	0.07	0	0	0.589	0.601
bcl2l11	ENSLCAP00010042627	8187.ENSLCAP00010042568	8187.ENSLCAP00010042627	0	0	0	0	0.047	0.158	0.222	0.184	0.422
c1qbp	ctnnb1	8187.ENSLCAP00010037952	8187.ENSLCAP00010036719	0	0	0	0	0.08	0.093	0.397	0	0.452
casp6	LOC108884881	8187.ENSLCAP00010010915	8187.ENSLCAP00010001507	0	0	0	0	0	0.367	0.069	0.623	0.758
casp6	dffa	8187.ENSLCAP00010010915	8187.ENSLCAP00010009253	0	0	0	0	0	0.16	0.411	0.359	0.655
casp6	ctnnb1	8187.ENSLCAP00010010915	8187.ENSLCAP00010036719	0	0	0	0	0.053	0.073	0.378	0.1	0.442
casp6	APP	8187.ENSLCAP00010010915	8187.ENSLCAP00010057979	0	0	0	0	0	0.219	0	0.328	0.452
casp6	ENSLCAP00010028147	8187.ENSLCAP00010010915	8187.ENSLCAP00010028147	0	0	0	0	0.046	0.097	0.488	0.069	0.534
casp6	LOC108879980	8187.ENSLCAP00010010915	8187.ENSLCAP00010016052	0	0	0	0	0.059	0.062	0.405	0.267	0.563
casp6	gas2	8187.ENSLCAP00010010915	8187.ENSLCAP00010021222	0	0	0	0	0	0.069	0.491	0.222	0.599
casp6	LOC108893387	8187.ENSLCAP00010010915	8187.ENSLCAP00010021098	0	0	0	0	0.053	0.458	0.384	0.185	0.707
casp6	ENSLCAP00010033948	8187.ENSLCAP00010010915	8187.ENSLCAP00010033948	0	0	0	0	0	0.455	0.378	0.479	0.807
casp6	lmnb1	8187.ENSLCAP00010010915	8187.ENSLCAP00010059773	0	0	0	0	0.047	0.096	0.947	0.122	0.954
ctnnb1	psmc4	8187.ENSLCAP00010036719	8187.ENSLCAP00010003990	0	0	0	0	0.079	0.055	0.398	0.084	0.455
ctnnb1	psma1	8187.ENSLCAP00010036719	8187.ENSLCAP00010005685	0	0	0	0	0	0	0.398	0.059	0.409
ctnnb1	LOC108876119	8187.ENSLCAP00010036719	8187.ENSLCAP00010007589	0	0	0	0	0	0.199	0.102	0.242	0.407
ctnnb1	psmd13	8187.ENSLCAP00010036719	8187.ENSLCAP00010008884	0	0	0	0	0.053	0	0.398	0	0.405
ctnnb1	hdac1	8187.ENSLCAP00010036719	8187.ENSLCAP00010009699	0	0	0	0	0.09	0.3	0.404	0.239	0.672
ctnnb1	casp6	8187.ENSLCAP00010036719	8187.ENSLCAP00010010915	0	0	0	0	0.053	0.073	0.378	0.1	0.442
ctnnb1	foxo3	8187.ENSLCAP00010036719	8187.ENSLCAP00010012213	0	0	0	0	0	0.199	0.102	0.242	0.407
ctnnb1	psmd8	8187.ENSLCAP00010036719	8187.ENSLCAP00010012339	0	0	0	0	0.048	0	0.398	0	0.402
ctnnb1	LOC108879980	8187.ENSLCAP00010036719	8187.ENSLCAP00010016052	0	0	0	0	0	0.05	0	0.62	0.623
ctnnb1	psmd14	8187.ENSLCAP00010036719	8187.ENSLCAP00010016870	0	0	0	0	0.047	0.123	0.398	0	0.452
ctnnb1	ENSLCAP00010021291	8187.ENSLCAP00010036719	8187.ENSLCAP00010021291	0	0	0	0	0	0.565	0.9	0.403	0.971
ctnnb1	psmb3	8187.ENSLCAP00010036719	8187.ENSLCAP00010021842	0	0	0	0	0	0	0.398	0.059	0.409
ctnnb1	Dsp	8187.ENSLCAP00010036719	8187.ENSLCAP00010022024	0	0	0	0	0	0.173	0.381	0.163	0.534
ctnnb1	psmd1	8187.ENSLCAP00010036719	8187.ENSLCAP00010024314	0	0	0	0	0	0.057	0.398	0	0.408
ctnnb1	psma5	8187.ENSLCAP00010036719	8187.ENSLCAP00010025611	0	0	0	0	0	0.055	0.398	0.123	0.457
ctnnb1	Psmc6	8187.ENSLCAP00010036719	8187.ENSLCAP00010025787	0	0	0	0	0.079	0.055	0.398	0.144	0.491
ctnnb1	LOC108876085	8187.ENSLCAP00010036719	8187.ENSLCAP00010026457	0	0	0	0	0.046	0.145	0.381	0.119	0.495
ctnnb1	ENSLCAP00010027853	8187.ENSLCAP00010036719	8187.ENSLCAP00010027853	0	0	0	0	0.047	0.102	0.398	0	0.439
ctnnb1	LOC108898131	8187.ENSLCAP00010036719	8187.ENSLCAP00010030392	0	0	0	0	0.044	0.14	0.38	0.072	0.463
ctnnb1	psmc5	8187.ENSLCAP00010036719	8187.ENSLCAP00010033461	0	0	0	0	0.066	0.049	0.398	0.22	0.527
ctnnb1	psmc2	8187.ENSLCAP00010036719	8187.ENSLCAP00010033802	0	0	0	0	0.047	0	0.398	0.106	0.442
ctnnb1	Psmd12	8187.ENSLCAP00010036719	8187.ENSLCAP00010054013	0	0	0	0	0.047	0	0.398	0	0.401
ctnnb1	psma3	8187.ENSLCAP00010036719	8187.ENSLCAP00010059283	0	0	0	0	0	0	0.316	0.162	0.402
ctnnb1	ENSLCAP00010042627	8187.ENSLCAP00010036719	8187.ENSLCAP00010042627	0	0	0	0	0	0.199	0.102	0.242	0.407
ctnnb1	PSMA4	8187.ENSLCAP00010036719	8187.ENSLCAP00010040967	0	0	0	0	0.083	0	0.378	0.059	0.416
ctnnb1	psmb2	8187.ENSLCAP00010036719	8187.ENSLCAP00010046669	0	0	0	0	0.053	0	0.398	0.059	0.416
ctnnb1	psmb4	8187.ENSLCAP00010036719	8187.ENSLCAP00010046782	0	0	0	0	0.098	0	0.384	0.053	0.427
ctnnb1	Psmc3	8187.ENSLCAP00010036719	8187.ENSLCAP00010056493	0	0	0	0	0	0.063	0.398	0.084	0.438
ctnnb1	c1qbp	8187.ENSLCAP00010036719	8187.ENSLCAP00010037952	0	0	0	0	0.08	0.093	0.397	0	0.452
ctnnb1	Pkp1	8187.ENSLCAP00010036719	8187.ENSLCAP00010039692	0	0	0	0	0	0.166	0.286	0.182	0.47
ctnnb1	dnmt1	8187.ENSLCAP00010036719	8187.ENSLCAP00010056006	0	0	0	0	0	0.202	0.134	0.308	0.48
ctnnb1	CASP3	8187.ENSLCAP00010036719	8187.ENSLCAP00010058548	0	0	0	0	0.057	0.099	0.493	0.21	0.614
dffa	casp6	8187.ENSLCAP00010009253	8187.ENSLCAP00010010915	0	0	0	0	0	0.16	0.411	0.359	0.655
dffa	CASP3	8187.ENSLCAP00010009253	8187.ENSLCAP00010058548	0	0	0	0	0	0.191	0.945	0.178	0.96
dnmt1	hdac1	8187.ENSLCAP00010056006	8187.ENSLCAP00010009699	0	0	0	0	0	0.455	0.378	0.5	0.815
dnmt1	e2f1	8187.ENSLCAP00010056006	8187.ENSLCAP00010013681	0	0	0	0	0.132	0.092	0	0.628	0.681
dnmt1	LOC108879980	8187.ENSLCAP00010056006	8187.ENSLCAP00010016052	0	0	0	0	0	0.299	0	0.663	0.753
dnmt1	ENSLCAP00010020695	8187.ENSLCAP00010056006	8187.ENSLCAP00010020695	0	0	0	0	0.063	0.075	0.539	0.153	0.616
dnmt1	eed	8187.ENSLCAP00010056006	8187.ENSLCAP00010022305	0	0	0	0	0	0.252	0.609	0.618	0.878
dnmt1	ctnnb1	8187.ENSLCAP00010056006	8187.ENSLCAP00010036719	0	0	0	0	0	0.202	0.134	0.308	0.48
e2f1	hdac1	8187.ENSLCAP00010013681	8187.ENSLCAP00010009699	0	0	0	0	0	0.359	0.301	0.287	0.652
e2f1	ENSLCAP00010020695	8187.ENSLCAP00010013681	8187.ENSLCAP00010020695	0	0	0	0	0.05	0.089	0.3	0.152	0.417
e2f1	Cdc25b	8187.ENSLCAP00010013681	8187.ENSLCAP00010028000	0	0	0	0	0.067	0	0.121	0.41	0.474
e2f1	eed	8187.ENSLCAP00010013681	8187.ENSLCAP00010022305	0	0	0	0	0	0.092	0.396	0.179	0.51
e2f1	dnmt1	8187.ENSLCAP00010013681	8187.ENSLCAP00010056006	0	0	0	0	0.132	0.092	0	0.628	0.681
e2f1	LOC108879980	8187.ENSLCAP00010013681	8187.ENSLCAP00010016052	0	0	0	0	0	0.202	0.059	0.65	0.714
ect2	Cdc25b	8187.ENSLCAP00010055883	8187.ENSLCAP00010028000	0	0	0	0	0.137	0.147	0	0.479	0.582
ect2	arhgef11	8187.ENSLCAP00010055883	8187.ENSLCAP00010036072	0	0	0	0.55	0	0	0.448	0.257	0.572
ect2	prim1	8187.ENSLCAP00010055883	8187.ENSLCAP00010041674	0	0	0	0	0.306	0	0	0.262	0.465
ect2	arhgef16	8187.ENSLCAP00010055883	8187.ENSLCAP00010059066	0	0	0	0.557	0	0	0.227	0.533	0.623
eed	hdac1	8187.ENSLCAP00010022305	8187.ENSLCAP00010009699	0	0	0	0	0.053	0.565	0.094	0.221	0.67
eed	e2f1	8187.ENSLCAP00010022305	8187.ENSLCAP00010013681	0	0	0	0	0	0.092	0.396	0.179	0.51
eed	ENSLCAP00010020695	8187.ENSLCAP00010022305	8187.ENSLCAP00010020695	0	0	0	0	0.05	0.789	0.591	0.439	0.947
eed	Psmd12	8187.ENSLCAP00010022305	8187.ENSLCAP00010054013	0	0	0	0	0.085	0.093	0	0.359	0.421
eed	dnmt1	8187.ENSLCAP00010022305	8187.ENSLCAP00010056006	0	0	0	0	0	0.252	0.609	0.618	0.878
foxo3	ctnnb1	8187.ENSLCAP00010012213	8187.ENSLCAP00010036719	0	0	0	0	0	0.199	0.102	0.242	0.407
foxo3	bcl2l11	8187.ENSLCAP00010012213	8187.ENSLCAP00010042568	0	0	0	0	0.047	0.158	0.222	0.184	0.422
foxo3	LOC108879980	8187.ENSLCAP00010012213	8187.ENSLCAP00010016052	0	0	0	0	0	0.265	0.211	0.245	0.523
foxo3	LOC108898131	8187.ENSLCAP00010012213	8187.ENSLCAP00010030392	0	0	0	0	0	0.3	0.301	0.139	0.541
foxo3	LOC108876085	8187.ENSLCAP00010012213	8187.ENSLCAP00010026457	0	0	0	0	0	0.329	0.377	0.152	0.614
gas2	casp6	8187.ENSLCAP00010021222	8187.ENSLCAP00010010915	0	0	0	0	0	0.069	0.491	0.222	0.599
gas2	CASP3	8187.ENSLCAP00010021222	8187.ENSLCAP00010058548	0	0	0	0	0	0.069	0.494	0.286	0.634
hdac1	jun	8187.ENSLCAP00010009699	8187.ENSLCAP00010003315	0	0	0	0	0	0.1	0.301	0.126	0.402
hdac1	e2f1	8187.ENSLCAP00010009699	8187.ENSLCAP00010013681	0	0	0	0	0	0.359	0.301	0.287	0.652
hdac1	eed	8187.ENSLCAP00010009699	8187.ENSLCAP00010022305	0	0	0	0	0.053	0.565	0.094	0.221	0.67
hdac1	ctnnb1	8187.ENSLCAP00010009699	8187.ENSLCAP00010036719	0	0	0	0	0.09	0.3	0.404	0.239	0.672
hdac1	LOC108879980	8187.ENSLCAP00010009699	8187.ENSLCAP00010016052	0	0	0	0	0.08	0.483	0.3	0.401	0.773
hdac1	ENSLCAP00010020695	8187.ENSLCAP00010009699	8187.ENSLCAP00010020695	0	0	0	0	0.092	0.565	0.408	0.255	0.802
hdac1	dnmt1	8187.ENSLCAP00010009699	8187.ENSLCAP00010056006	0	0	0	0	0	0.455	0.378	0.5	0.815
hmgb2	LOC108879980	8187.ENSLCAP00010017560	8187.ENSLCAP00010016052	0	0	0	0	0.062	0.566	0	0.25	0.668
hmgb2	ENSLCAP00010051443	8187.ENSLCAP00010017560	8187.ENSLCAP00010051443	0	0	0.056	0.969	0	0	0.403	0	0.412
jun	hdac1	8187.ENSLCAP00010003315	8187.ENSLCAP00010009699	0	0	0	0	0	0.1	0.301	0.126	0.402
kpnb1	psma3	8187.ENSLCAP00010007394	8187.ENSLCAP00010059283	0	0	0	0	0.4	0	0	0	0.4
kpnb1	Psmd12	8187.ENSLCAP00010007394	8187.ENSLCAP00010054013	0	0	0	0	0.299	0	0	0.205	0.418
kpnb1	psmd1	8187.ENSLCAP00010007394	8187.ENSLCAP00010024314	0	0	0	0	0.419	0	0	0.057	0.428
kpnb1	psma5	8187.ENSLCAP00010007394	8187.ENSLCAP00010025611	0	0	0	0	0.402	0	0	0.134	0.459
kpnb1	PSMD11	8187.ENSLCAP00010007394	8187.ENSLCAP00010038181	0	0	0	0	0.35	0	0	0.344	0.555
lmnb1	casp6	8187.ENSLCAP00010059773	8187.ENSLCAP00010010915	0	0	0	0	0.047	0.096	0.947	0.122	0.954
lmnb1	CASP3	8187.ENSLCAP00010059773	8187.ENSLCAP00010058548	0	0	0	0	0.052	0.096	0.301	0.122	0.403
pink1	Sqstm1	8187.ENSLCAP00010035987	8187.ENSLCAP00010000923	0	0	0	0	0	0.102	0.475	0.484	0.735
pink1	LOC108884881	8187.ENSLCAP00010035987	8187.ENSLCAP00010001507	0	0	0	0	0	0.169	0.9	0.207	0.928
pink1	ENSLCAP00010031904	8187.ENSLCAP00010035987	8187.ENSLCAP00010031904	0	0	0	0	0	0.76	0.562	0.42	0.933
pink1	DNM1L	8187.ENSLCAP00010035987	8187.ENSLCAP00010047000	0	0	0	0	0	0.299	0.3	0.286	0.619
prim1	ENSLCAP00010011831	8187.ENSLCAP00010041674	8187.ENSLCAP00010011831	0	0	0	0	0.713	0.982	0.688	0.666	0.999
prim1	ect2	8187.ENSLCAP00010041674	8187.ENSLCAP00010055883	0	0	0	0	0.306	0	0	0.262	0.465
prim1	Prim2	8187.ENSLCAP00010041674	8187.ENSLCAP00010059834	0.203	0	0	0	0.835	0.982	0.881	0.666	0.999
psma1	PSMD3	8187.ENSLCAP00010005685	8187.ENSLCAP00010002915	0	0	0	0	0.377	0.769	0.514	0.344	0.947
psma1	psmc4	8187.ENSLCAP00010005685	8187.ENSLCAP00010003990	0.074	0	0	0	0.76	0.965	0.493	0.631	0.998
psma1	ENSLCAP00010004085	8187.ENSLCAP00010005685	8187.ENSLCAP00010004085	0	0	0	0	0.647	0.982	0.763	0.575	0.999
psma1	psmd2	8187.ENSLCAP00010005685	8187.ENSLCAP00010005390	0	0	0	0	0.313	0.976	0.655	0.62	0.997
psma1	LOC108879980	8187.ENSLCAP00010005685	8187.ENSLCAP00010016052	0	0	0	0	0	0.049	0.398	0.05	0.408
psma1	ctnnb1	8187.ENSLCAP00010005685	8187.ENSLCAP00010036719	0	0	0	0	0	0	0.398	0.059	0.409
psma1	LOC108893387	8187.ENSLCAP00010005685	8187.ENSLCAP00010021098	0	0	0	0	0	0	0.392	0.073	0.412
psma1	sem1	8187.ENSLCAP00010005685	8187.ENSLCAP00010039105	0	0	0	0	0.09	0.864	0	0.154	0.886
psma1	PSMD11	8187.ENSLCAP00010005685	8187.ENSLCAP00010038181	0	0	0	0	0.451	0.844	0.594	0.416	0.976
psma1	LOC108883948	8187.ENSLCAP00010005685	8187.ENSLCAP00010015575	0	0	0	0	0.467	0.792	0.705	0.45	0.979
psma1	psmc5	8187.ENSLCAP00010005685	8187.ENSLCAP00010033461	0	0	0	0	0.417	0.955	0.666	0.626	0.996
psma1	PSMA4	8187.ENSLCAP00010005685	8187.ENSLCAP00010040967	0	0	0	0.741	0.848	0.845	0.749	0.424	0.996
psma1	psmd1	8187.ENSLCAP00010005685	8187.ENSLCAP00010024314	0	0	0	0	0.63	0.974	0.655	0.614	0.998
psma1	ENSLCAP00010027853	8187.ENSLCAP00010005685	8187.ENSLCAP00010027853	0	0	0	0	0.547	0.982	0.655	0.645	0.998
psma1	Psmc3	8187.ENSLCAP00010005685	8187.ENSLCAP00010056493	0.074	0	0	0	0.469	0.982	0.655	0.652	0.998
psma1	psmd8	8187.ENSLCAP00010005685	8187.ENSLCAP00010012339	0	0	0	0	0.664	0.98	0.493	0.512	0.998
psma1	psmd13	8187.ENSLCAP00010005685	8187.ENSLCAP00010008884	0	0	0	0	0.51	0.978	0.655	0.573	0.998
psma1	psmb4	8187.ENSLCAP00010005685	8187.ENSLCAP00010046782	0	0	0	0	0.898	0.982	0.782	0.665	0.999
psma1	psmd6	8187.ENSLCAP00010005685	8187.ENSLCAP00010020283	0	0	0	0	0.79	0.971	0.655	0.654	0.999
psma1	psma3	8187.ENSLCAP00010005685	8187.ENSLCAP00010059283	0	0	0.088	0.734	0.935	0.982	0.782	0.631	0.999
psma1	psmb3	8187.ENSLCAP00010005685	8187.ENSLCAP00010021842	0	0	0	0	0.923	0.982	0.782	0.665	0.999
psma1	Psmd12	8187.ENSLCAP00010005685	8187.ENSLCAP00010054013	0	0	0	0	0.785	0.982	0.668	0.602	0.999
psma1	psmc2	8187.ENSLCAP00010005685	8187.ENSLCAP00010033802	0	0	0	0	0.788	0.982	0.655	0.628	0.999
psma1	psma5	8187.ENSLCAP00010005685	8187.ENSLCAP00010025611	0	0	0	0.793	0.947	0.982	0.782	0.522	0.999
psma1	Psmb1	8187.ENSLCAP00010005685	8187.ENSLCAP00010056508	0	0	0	0	0.942	0.982	0.745	0.666	0.999
psma1	psmb2	8187.ENSLCAP00010005685	8187.ENSLCAP00010046669	0	0	0	0	0.923	0.982	0.782	0.665	0.999
psma1	Psmc6	8187.ENSLCAP00010005685	8187.ENSLCAP00010025787	0.074	0	0	0	0.781	0.982	0.664	0.627	0.999
psma1	psmd14	8187.ENSLCAP00010005685	8187.ENSLCAP00010016870	0	0	0	0	0.923	0.982	0.655	0.599	0.999
psma3	PSMD3	8187.ENSLCAP00010059283	8187.ENSLCAP00010002915	0	0	0	0	0.381	0.771	0.514	0.312	0.946
psma3	psmc4	8187.ENSLCAP00010059283	8187.ENSLCAP00010003990	0.074	0	0	0	0.594	0.971	0.493	0.518	0.996
psma3	ENSLCAP00010004085	8187.ENSLCAP00010059283	8187.ENSLCAP00010004085	0	0	0	0	0.678	0.982	0.763	0.421	0.999
psma3	psmd2	8187.ENSLCAP00010059283	8187.ENSLCAP00010005390	0	0	0	0	0.483	0.982	0.655	0.597	0.998
psma3	psma1	8187.ENSLCAP00010059283	8187.ENSLCAP00010005685	0	0	0.088	0.734	0.935	0.982	0.782	0.631	0.999
psma3	kpnb1	8187.ENSLCAP00010059283	8187.ENSLCAP00010007394	0	0	0	0	0.4	0	0	0	0.4
psma3	psmd13	8187.ENSLCAP00010059283	8187.ENSLCAP00010008884	0	0	0	0	0.424	0.953	0.655	0.574	0.995
psma3	psmd8	8187.ENSLCAP00010059283	8187.ENSLCAP00010012339	0	0	0	0	0.738	0.973	0.493	0.5	0.997
psma3	LOC108883948	8187.ENSLCAP00010059283	8187.ENSLCAP00010015575	0	0	0	0	0.674	0.792	0.705	0.434	0.987
psma3	LOC108879980	8187.ENSLCAP00010059283	8187.ENSLCAP00010016052	0	0	0	0	0	0.049	0.398	0.051	0.409
psma3	psmd14	8187.ENSLCAP00010059283	8187.ENSLCAP00010016870	0	0	0	0	0.923	0.982	0.655	0.577	0.999
psma3	psmd6	8187.ENSLCAP00010059283	8187.ENSLCAP00010020283	0	0	0	0	0.784	0.975	0.655	0.577	0.999
psma3	LOC108893387	8187.ENSLCAP00010059283	8187.ENSLCAP00010021098	0	0	0	0	0	0.06	0.392	0.06	0.415
psma3	psmb3	8187.ENSLCAP00010059283	8187.ENSLCAP00010021842	0	0	0	0	0.936	0.982	0.782	0.66	0.999
psma3	psmd1	8187.ENSLCAP00010059283	8187.ENSLCAP00010024314	0	0	0	0	0.664	0.979	0.655	0.523	0.998
psma3	psma5	8187.ENSLCAP00010059283	8187.ENSLCAP00010025611	0	0	0	0.829	0.96	0.982	0.782	0.52	0.999
psma3	Psmc6	8187.ENSLCAP00010059283	8187.ENSLCAP00010025787	0.074	0	0	0	0.856	0.982	0.664	0.624	0.999
psma3	ENSLCAP00010027853	8187.ENSLCAP00010059283	8187.ENSLCAP00010027853	0	0	0	0	0.671	0.971	0.655	0.612	0.998
psma3	psmc5	8187.ENSLCAP00010059283	8187.ENSLCAP00010033461	0	0	0	0	0.494	0.964	0.666	0.639	0.997
psma3	psmc2	8187.ENSLCAP00010059283	8187.ENSLCAP00010033802	0	0	0	0	0.854	0.97	0.655	0.611	0.999
psma3	ctnnb1	8187.ENSLCAP00010059283	8187.ENSLCAP00010036719	0	0	0	0	0	0	0.316	0.162	0.402
psma3	PSMD11	8187.ENSLCAP00010059283	8187.ENSLCAP00010038181	0	0	0	0	0.758	0.844	0.594	0.468	0.99
psma3	sem1	8187.ENSLCAP00010059283	8187.ENSLCAP00010039105	0	0	0	0	0.252	0.864	0	0.223	0.914
psma3	PSMA4	8187.ENSLCAP00010059283	8187.ENSLCAP00010040967	0	0	0	0.75	0.853	0.845	0.749	0.455	0.996
psma3	psmb2	8187.ENSLCAP00010059283	8187.ENSLCAP00010046669	0	0	0	0	0.936	0.982	0.782	0.666	0.999
psma3	psmb4	8187.ENSLCAP00010059283	8187.ENSLCAP00010046782	0	0	0	0	0.938	0.982	0.782	0.666	0.999
psma3	Psmd12	8187.ENSLCAP00010059283	8187.ENSLCAP00010054013	0	0	0	0	0.726	0.975	0.668	0.625	0.999
psma3	Psmc3	8187.ENSLCAP00010059283	8187.ENSLCAP00010056493	0.074	0	0	0	0.473	0.982	0.655	0.629	0.998
psma3	Psmb1	8187.ENSLCAP00010059283	8187.ENSLCAP00010056508	0	0	0	0	0.947	0.982	0.745	0.665	0.999
psma5	PSMD3	8187.ENSLCAP00010025611	8187.ENSLCAP00010002915	0	0	0	0	0.393	0.769	0.562	0.392	0.957
psma5	psmc4	8187.ENSLCAP00010025611	8187.ENSLCAP00010003990	0.074	0	0	0	0.879	0.972	0.493	0.636	0.999
psma5	ENSLCAP00010004085	8187.ENSLCAP00010025611	8187.ENSLCAP00010004085	0	0	0	0	0.7	0.878	0.763	0.382	0.993
psma5	psmd2	8187.ENSLCAP00010025611	8187.ENSLCAP00010005390	0	0	0	0	0.513	0.976	0.881	0.641	0.999
psma5	psma1	8187.ENSLCAP00010025611	8187.ENSLCAP00010005685	0	0	0	0.793	0.947	0.982	0.782	0.522	0.999
psma5	kpnb1	8187.ENSLCAP00010025611	8187.ENSLCAP00010007394	0	0	0	0	0.402	0	0	0.134	0.459
psma5	psmd13	8187.ENSLCAP00010025611	8187.ENSLCAP00010008884	0	0	0	0	0.538	0.965	0.881	0.58	0.999
psma5	psmd8	8187.ENSLCAP00010025611	8187.ENSLCAP00010012339	0	0	0	0	0.853	0.878	0.493	0.407	0.993
psma5	LOC108883948	8187.ENSLCAP00010025611	8187.ENSLCAP00010015575	0	0	0	0.614	0.66	0.792	0.705	0.374	0.985
psma5	LOC108879980	8187.ENSLCAP00010025611	8187.ENSLCAP00010016052	0	0	0	0	0	0.049	0.398	0.042	0.403
psma5	psmd14	8187.ENSLCAP00010025611	8187.ENSLCAP00010016870	0	0	0	0	0.923	0.982	0.881	0.604	0.999
psma5	psmd6	8187.ENSLCAP00010025611	8187.ENSLCAP00010020283	0	0	0	0	0.819	0.974	0.881	0.63	0.999
psma5	LOC108893387	8187.ENSLCAP00010025611	8187.ENSLCAP00010021098	0	0	0	0	0	0	0.392	0.058	0.402
psma5	psmb3	8187.ENSLCAP00010025611	8187.ENSLCAP00010021842	0	0	0	0	0.923	0.982	0.782	0.665	0.999
psma5	psmd1	8187.ENSLCAP00010025611	8187.ENSLCAP00010024314	0	0	0	0	0.715	0.976	0.655	0.636	0.999
psma5	ctnnb1	8187.ENSLCAP00010025611	8187.ENSLCAP00010036719	0	0	0	0	0	0.055	0.398	0.123	0.457
psma5	sem1	8187.ENSLCAP00010025611	8187.ENSLCAP00010039105	0	0	0	0	0.239	0.864	0	0.154	0.904
psma5	PSMD11	8187.ENSLCAP00010025611	8187.ENSLCAP00010038181	0	0	0	0	0.719	0.844	0.647	0.516	0.991
psma5	PSMA4	8187.ENSLCAP00010025611	8187.ENSLCAP00010040967	0	0	0.083	0.823	0.865	0.845	0.749	0.168	0.995
psma5	psma3	8187.ENSLCAP00010025611	8187.ENSLCAP00010059283	0	0	0	0.829	0.96	0.982	0.782	0.52	0.999
psma5	Psmc3	8187.ENSLCAP00010025611	8187.ENSLCAP00010056493	0.074	0	0	0	0.638	0.982	0.881	0.648	0.999
psma5	Psmd12	8187.ENSLCAP00010025611	8187.ENSLCAP00010054013	0	0	0	0	0.743	0.969	0.881	0.636	0.999
psma5	psmc5	8187.ENSLCAP00010025611	8187.ENSLCAP00010033461	0	0	0	0	0.883	0.945	0.666	0.633	0.999
psma5	psmb4	8187.ENSLCAP00010025611	8187.ENSLCAP00010046782	0	0	0	0	0.96	0.982	0.782	0.654	0.999
psma5	ENSLCAP00010027853	8187.ENSLCAP00010025611	8187.ENSLCAP00010027853	0	0	0	0	0.776	0.976	0.881	0.653	0.999
psma5	Psmc6	8187.ENSLCAP00010025611	8187.ENSLCAP00010025787	0.074	0	0	0	0.792	0.982	0.664	0.615	0.999
psma5	psmb2	8187.ENSLCAP00010025611	8187.ENSLCAP00010046669	0	0	0	0	0.963	0.982	0.782	0.665	0.999
psma5	Psmb1	8187.ENSLCAP00010025611	8187.ENSLCAP00010056508	0	0	0	0	0.943	0.982	0.915	0.664	0.999
psma5	psmc2	8187.ENSLCAP00010025611	8187.ENSLCAP00010033802	0	0	0	0	0.849	0.982	0.881	0.641	0.999
psmb2	PSMD3	8187.ENSLCAP00010046669	8187.ENSLCAP00010002915	0	0	0	0	0.424	0.774	0.514	0.264	0.947
psmb2	psmc4	8187.ENSLCAP00010046669	8187.ENSLCAP00010003990	0.074	0	0	0	0.899	0.982	0.493	0.632	0.999
psmb2	ENSLCAP00010004085	8187.ENSLCAP00010046669	8187.ENSLCAP00010004085	0	0	0	0	0.687	0.899	0.763	0.53	0.996
psmb2	psmd2	8187.ENSLCAP00010046669	8187.ENSLCAP00010005390	0	0	0	0	0.138	0.982	0.655	0.576	0.997
psmb2	psma1	8187.ENSLCAP00010046669	8187.ENSLCAP00010005685	0	0	0	0	0.923	0.982	0.782	0.665	0.999
psmb2	psmd13	8187.ENSLCAP00010046669	8187.ENSLCAP00010008884	0	0	0	0	0.772	0.98	0.655	0.344	0.998
psmb2	psmd8	8187.ENSLCAP00010046669	8187.ENSLCAP00010012339	0	0	0	0	0.869	0.978	0.493	0.578	0.999
psmb2	LOC108883948	8187.ENSLCAP00010046669	8187.ENSLCAP00010015575	0	0	0	0.646	0.673	0.792	0.705	0.451	0.987
psmb2	LOC108879980	8187.ENSLCAP00010046669	8187.ENSLCAP00010016052	0	0	0	0	0	0.049	0.398	0	0.403
psmb2	psmd14	8187.ENSLCAP00010046669	8187.ENSLCAP00010016870	0	0	0	0	0.867	0.982	0.655	0.639	0.999
psmb2	psmd6	8187.ENSLCAP00010046669	8187.ENSLCAP00010020283	0	0	0	0	0.703	0.978	0.655	0.451	0.998
psmb2	LOC108893387	8187.ENSLCAP00010046669	8187.ENSLCAP00010021098	0	0	0	0	0.053	0.054	0.392	0.061	0.42
psmb2	psmb3	8187.ENSLCAP00010046669	8187.ENSLCAP00010021842	0	0	0	0	0.958	0.982	0.782	0.666	0.999
psmb2	psmd1	8187.ENSLCAP00010046669	8187.ENSLCAP00010024314	0	0	0	0	0.397	0.981	0.655	0.651	0.998
psmb2	psma5	8187.ENSLCAP00010046669	8187.ENSLCAP00010025611	0	0	0	0	0.963	0.982	0.782	0.665	0.999
psmb2	Psmc6	8187.ENSLCAP00010046669	8187.ENSLCAP00010025787	0.074	0	0	0	0.355	0.982	0.664	0.643	0.998
psmb2	ENSLCAP00010027853	8187.ENSLCAP00010046669	8187.ENSLCAP00010027853	0	0	0	0	0.622	0.98	0.655	0.642	0.998
psmb2	psmc5	8187.ENSLCAP00010046669	8187.ENSLCAP00010033461	0	0	0	0	0.58	0.982	0.666	0.66	0.999
psmb2	psmc2	8187.ENSLCAP00010046669	8187.ENSLCAP00010033802	0	0	0	0	0.428	0.982	0.655	0.661	0.998
psmb2	ctnnb1	8187.ENSLCAP00010046669	8187.ENSLCAP00010036719	0	0	0	0	0.053	0	0.398	0.059	0.416
psmb2	PSMD11	8187.ENSLCAP00010046669	8187.ENSLCAP00010038181	0	0	0	0	0.666	0.845	0.594	0.47	0.987
psmb2	sem1	8187.ENSLCAP00010046669	8187.ENSLCAP00010039105	0	0	0	0	0.136	0.868	0	0.154	0.895
psmb2	PSMA4	8187.ENSLCAP00010046669	8187.ENSLCAP00010040967	0	0	0	0	0.852	0.845	0.749	0.533	0.996
psmb2	Psmc3	8187.ENSLCAP00010046669	8187.ENSLCAP00010056493	0.074	0	0	0	0.515	0.982	0.655	0.655	0.998
psmb2	psma3	8187.ENSLCAP00010046669	8187.ENSLCAP00010059283	0	0	0	0	0.936	0.982	0.782	0.666	0.999
psmb2	Psmd12	8187.ENSLCAP00010046669	8187.ENSLCAP00010054013	0	0	0	0	0.68	0.982	0.668	0.644	0.999
psmb2	psmb4	8187.ENSLCAP00010046669	8187.ENSLCAP00010046782	0	0	0	0.634	0.971	0.982	0.782	0.666	0.999
psmb2	Psmb1	8187.ENSLCAP00010046669	8187.ENSLCAP00010056508	0	0	0	0.673	0.95	0.982	0.745	0.663	0.999
psmb3	PSMD3	8187.ENSLCAP00010021842	8187.ENSLCAP00010002915	0	0	0	0	0.409	0.771	0.514	0.343	0.951
psmb3	psmc4	8187.ENSLCAP00010021842	8187.ENSLCAP00010003990	0.074	0	0	0	0.909	0.971	0.493	0.58	0.999
psmb3	ENSLCAP00010004085	8187.ENSLCAP00010021842	8187.ENSLCAP00010004085	0	0	0	0	0.849	0.982	0.763	0.433	0.999
psmb3	psmd2	8187.ENSLCAP00010021842	8187.ENSLCAP00010005390	0	0	0	0	0.105	0.974	0.655	0.532	0.995
psmb3	psma1	8187.ENSLCAP00010021842	8187.ENSLCAP00010005685	0	0	0	0	0.923	0.982	0.782	0.665	0.999
psmb3	psmd13	8187.ENSLCAP00010021842	8187.ENSLCAP00010008884	0	0	0	0	0.448	0.971	0.655	0.583	0.997
psmb3	psmd8	8187.ENSLCAP00010021842	8187.ENSLCAP00010012339	0	0	0	0	0.922	0.974	0.493	0.61	0.999
psmb3	LOC108883948	8187.ENSLCAP00010021842	8187.ENSLCAP00010015575	0	0	0	0.622	0.698	0.792	0.705	0.344	0.986
psmb3	LOC108879980	8187.ENSLCAP00010021842	8187.ENSLCAP00010016052	0	0	0	0	0	0.093	0.398	0	0.43
psmb3	psmd14	8187.ENSLCAP00010021842	8187.ENSLCAP00010016870	0	0	0	0	0.54	0.982	0.655	0.501	0.998
psmb3	psmd6	8187.ENSLCAP00010021842	8187.ENSLCAP00010020283	0	0	0	0	0.44	0.97	0.655	0.627	0.997
psmb3	ctnnb1	8187.ENSLCAP00010021842	8187.ENSLCAP00010036719	0	0	0	0	0	0	0.398	0.059	0.409
psmb3	sem1	8187.ENSLCAP00010021842	8187.ENSLCAP00010039105	0	0	0	0	0.277	0.864	0	0.154	0.909
psmb3	PSMD11	8187.ENSLCAP00010021842	8187.ENSLCAP00010038181	0	0	0	0	0.375	0.844	0.594	0.435	0.974
psmb3	psmd1	8187.ENSLCAP00010021842	8187.ENSLCAP00010024314	0	0	0	0	0.136	0.97	0.655	0.608	0.996
psmb3	psmc2	8187.ENSLCAP00010021842	8187.ENSLCAP00010033802	0	0	0	0	0.387	0.969	0.655	0.647	0.997
psmb3	Psmd12	8187.ENSLCAP00010021842	8187.ENSLCAP00010054013	0	0	0	0	0.467	0.974	0.668	0.609	0.997
psmb3	PSMA4	8187.ENSLCAP00010021842	8187.ENSLCAP00010040967	0	0	0	0	0.854	0.845	0.749	0.538	0.997
psmb3	Psmc6	8187.ENSLCAP00010021842	8187.ENSLCAP00010025787	0.074	0	0	0	0.482	0.982	0.664	0.597	0.998
psmb3	ENSLCAP00010027853	8187.ENSLCAP00010021842	8187.ENSLCAP00010027853	0	0	0	0	0.626	0.969	0.655	0.626	0.998
psmb3	psmc5	8187.ENSLCAP00010021842	8187.ENSLCAP00010033461	0	0	0	0	0.508	0.976	0.666	0.581	0.998
psmb3	Psmc3	8187.ENSLCAP00010021842	8187.ENSLCAP00010056493	0.074	0	0	0	0.638	0.972	0.655	0.608	0.998
psmb3	Psmb1	8187.ENSLCAP00010021842	8187.ENSLCAP00010056508	0	0	0	0.72	0.976	0.982	0.745	0.604	0.999
psmb3	psma5	8187.ENSLCAP00010021842	8187.ENSLCAP00010025611	0	0	0	0	0.923	0.982	0.782	0.665	0.999
psmb3	psmb2	8187.ENSLCAP00010021842	8187.ENSLCAP00010046669	0	0	0	0	0.958	0.982	0.782	0.666	0.999
psmb3	psmb4	8187.ENSLCAP00010021842	8187.ENSLCAP00010046782	0	0	0	0	0.97	0.982	0.782	0.666	0.999
psmb3	psma3	8187.ENSLCAP00010021842	8187.ENSLCAP00010059283	0	0	0	0	0.936	0.982	0.782	0.66	0.999
psmb4	PSMD3	8187.ENSLCAP00010046782	8187.ENSLCAP00010002915	0	0	0	0	0.431	0.769	0.514	0.286	0.948
psmb4	psmc4	8187.ENSLCAP00010046782	8187.ENSLCAP00010003990	0	0	0	0	0.877	0.939	0.542	0.588	0.998
psmb4	ENSLCAP00010004085	8187.ENSLCAP00010046782	8187.ENSLCAP00010004085	0	0	0	0	0.787	0.972	0.763	0.579	0.999
psmb4	psmd2	8187.ENSLCAP00010046782	8187.ENSLCAP00010005390	0	0	0	0	0.22	0.975	0.655	0.467	0.995
psmb4	psma1	8187.ENSLCAP00010046782	8187.ENSLCAP00010005685	0	0	0	0	0.898	0.982	0.782	0.665	0.999
psmb4	psmd13	8187.ENSLCAP00010046782	8187.ENSLCAP00010008884	0	0	0	0	0.766	0.972	0.655	0.382	0.998
psmb4	psmd8	8187.ENSLCAP00010046782	8187.ENSLCAP00010012339	0	0	0	0	0.923	0.873	0.493	0.535	0.997
psmb4	LOC108883948	8187.ENSLCAP00010046782	8187.ENSLCAP00010015575	0	0	0	0	0.729	0.792	0.705	0.44	0.989
psmb4	psmd14	8187.ENSLCAP00010046782	8187.ENSLCAP00010016870	0	0	0	0	0.725	0.982	0.655	0.52	0.999
psmb4	psmd6	8187.ENSLCAP00010046782	8187.ENSLCAP00010020283	0	0	0	0	0.828	0.976	0.655	0.468	0.999
psmb4	psmb3	8187.ENSLCAP00010046782	8187.ENSLCAP00010021842	0	0	0	0	0.97	0.982	0.782	0.666	0.999
psmb4	psmd1	8187.ENSLCAP00010046782	8187.ENSLCAP00010024314	0	0	0	0	0.354	0.965	0.655	0.624	0.996
psmb4	psma5	8187.ENSLCAP00010046782	8187.ENSLCAP00010025611	0	0	0	0	0.96	0.982	0.782	0.654	0.999
psmb4	Psmc6	8187.ENSLCAP00010046782	8187.ENSLCAP00010025787	0	0	0	0	0.807	0.982	0.664	0.582	0.999
psmb4	ENSLCAP00010027853	8187.ENSLCAP00010046782	8187.ENSLCAP00010027853	0	0	0	0	0.726	0.981	0.655	0.627	0.999
psmb4	psmc5	8187.ENSLCAP00010046782	8187.ENSLCAP00010033461	0	0	0	0	0.481	0.969	0.655	0.572	0.997
psmb4	psmc2	8187.ENSLCAP00010046782	8187.ENSLCAP00010033802	0	0	0	0	0.7	0.962	0.655	0.664	0.998
psmb4	ctnnb1	8187.ENSLCAP00010046782	8187.ENSLCAP00010036719	0	0	0	0	0.098	0	0.384	0.053	0.427
psmb4	PSMD11	8187.ENSLCAP00010046782	8187.ENSLCAP00010038181	0	0	0	0	0.677	0.844	0.594	0.432	0.986
psmb4	sem1	8187.ENSLCAP00010046782	8187.ENSLCAP00010039105	0	0	0	0	0.225	0.864	0	0.099	0.896
psmb4	PSMA4	8187.ENSLCAP00010046782	8187.ENSLCAP00010040967	0	0	0	0	0.787	0.845	0.749	0.501	0.995
psmb4	psmb2	8187.ENSLCAP00010046782	8187.ENSLCAP00010046669	0	0	0	0.634	0.971	0.982	0.782	0.666	0.999
psmb4	Psmc3	8187.ENSLCAP00010046782	8187.ENSLCAP00010056493	0	0	0	0	0.793	0.929	0.655	0.614	0.997
psmb4	Psmd12	8187.ENSLCAP00010046782	8187.ENSLCAP00010054013	0	0	0	0	0.544	0.978	0.668	0.632	0.998
psmb4	psma3	8187.ENSLCAP00010046782	8187.ENSLCAP00010059283	0	0	0	0	0.938	0.982	0.782	0.666	0.999
psmb4	Psmb1	8187.ENSLCAP00010046782	8187.ENSLCAP00010056508	0	0	0	0.618	0.967	0.982	0.745	0.666	0.999
psmc2	PSMD3	8187.ENSLCAP00010033802	8187.ENSLCAP00010002915	0	0	0	0	0.481	0.774	0.562	0.42	0.966
psmc2	psmc4	8187.ENSLCAP00010033802	8187.ENSLCAP00010003990	0	0	0.086	0.883	0.923	0.982	0.493	0.468	0.999
psmc2	ENSLCAP00010004085	8187.ENSLCAP00010033802	8187.ENSLCAP00010004085	0	0	0	0	0.357	0.867	0.555	0.344	0.971
psmc2	psmd2	8187.ENSLCAP00010033802	8187.ENSLCAP00010005390	0	0	0	0	0.566	0.982	0.881	0.666	0.999
psmc2	psma1	8187.ENSLCAP00010033802	8187.ENSLCAP00010005685	0	0	0	0	0.788	0.982	0.655	0.628	0.999
psmc2	psmd13	8187.ENSLCAP00010033802	8187.ENSLCAP00010008884	0	0	0	0	0.723	0.982	0.881	0.666	0.999
psmc2	psmd8	8187.ENSLCAP00010033802	8187.ENSLCAP00010012339	0	0	0	0	0.42	0.982	0.493	0.666	0.997
psmc2	LOC108883948	8187.ENSLCAP00010033802	8187.ENSLCAP00010015575	0	0	0	0	0.269	0.79	0.489	0.433	0.949
psmc2	LOC108879980	8187.ENSLCAP00010033802	8187.ENSLCAP00010016052	0	0	0	0	0	0.072	0.398	0	0.417
psmc2	psmd14	8187.ENSLCAP00010033802	8187.ENSLCAP00010016870	0	0	0	0	0.917	0.982	0.881	0.666	0.999
psmc2	psmd6	8187.ENSLCAP00010033802	8187.ENSLCAP00010020283	0	0	0	0	0.943	0.982	0.881	0.665	0.999
psmc2	LOC108893387	8187.ENSLCAP00010033802	8187.ENSLCAP00010021098	0	0	0	0	0.072	0.054	0.392	0	0.419
psmc2	psmb3	8187.ENSLCAP00010033802	8187.ENSLCAP00010021842	0	0	0	0	0.387	0.969	0.655	0.647	0.997
psmc2	psmd1	8187.ENSLCAP00010033802	8187.ENSLCAP00010024314	0	0	0	0	0.602	0.982	0.655	0.666	0.999
psmc2	psma5	8187.ENSLCAP00010033802	8187.ENSLCAP00010025611	0	0	0	0	0.849	0.982	0.881	0.641	0.999
psmc2	Psmc6	8187.ENSLCAP00010033802	8187.ENSLCAP00010025787	0	0	0.084	0.901	0.882	0.982	0.664	0.254	0.999
psmc2	ENSLCAP00010027853	8187.ENSLCAP00010033802	8187.ENSLCAP00010027853	0	0	0	0	0.794	0.982	0.881	0.666	0.999
psmc2	Cdc25b	8187.ENSLCAP00010033802	8187.ENSLCAP00010028000	0	0	0	0	0.049	0	0.58	0	0.583
psmc2	psmc5	8187.ENSLCAP00010033802	8187.ENSLCAP00010033461	0	0	0.075	0.924	0.884	0.982	0.666	0.665	0.999
psmc2	ctnnb1	8187.ENSLCAP00010033802	8187.ENSLCAP00010036719	0	0	0	0	0.047	0	0.398	0.106	0.442
psmc2	sem1	8187.ENSLCAP00010033802	8187.ENSLCAP00010039105	0	0	0	0	0.094	0.876	0	0.587	0.949
psmc2	PSMD11	8187.ENSLCAP00010033802	8187.ENSLCAP00010038181	0	0	0	0	0.484	0.845	0.647	0.573	0.986
psmc2	PSMA4	8187.ENSLCAP00010033802	8187.ENSLCAP00010040967	0	0	0	0	0.617	0.843	0.594	0.504	0.986
psmc2	Psmb1	8187.ENSLCAP00010033802	8187.ENSLCAP00010056508	0	0	0	0	0.666	0.93	0.874	0.635	0.998
psmc2	psmb2	8187.ENSLCAP00010033802	8187.ENSLCAP00010046669	0	0	0	0	0.428	0.982	0.655	0.661	0.998
psmc2	psmb4	8187.ENSLCAP00010033802	8187.ENSLCAP00010046782	0	0	0	0	0.7	0.962	0.655	0.664	0.998
psmc2	Psmc3	8187.ENSLCAP00010033802	8187.ENSLCAP00010056493	0	0	0.094	0.879	0.923	0.982	0.881	0.583	0.999
psmc2	psma3	8187.ENSLCAP00010033802	8187.ENSLCAP00010059283	0	0	0	0	0.854	0.97	0.655	0.611	0.999
psmc2	Psmd12	8187.ENSLCAP00010033802	8187.ENSLCAP00010054013	0	0	0	0	0.785	0.982	0.881	0.666	0.999
psmc4	PSMD3	8187.ENSLCAP00010003990	8187.ENSLCAP00010002915	0	0	0	0	0.583	0.774	0.453	0.418	0.965
psmc4	LOC108879980	8187.ENSLCAP00010003990	8187.ENSLCAP00010016052	0	0	0	0	0	0.054	0.398	0.057	0.416
psmc4	ctnnb1	8187.ENSLCAP00010003990	8187.ENSLCAP00010036719	0	0	0	0	0.079	0.055	0.398	0.084	0.455
psmc4	sem1	8187.ENSLCAP00010003990	8187.ENSLCAP00010039105	0	0	0	0	0.073	0.877	0	0.574	0.947
psmc4	LOC108883948	8187.ENSLCAP00010003990	8187.ENSLCAP00010015575	0.074	0	0	0	0.518	0.791	0.489	0.344	0.963
psmc4	PSMA4	8187.ENSLCAP00010003990	8187.ENSLCAP00010040967	0.074	0	0	0	0.676	0.844	0.403	0.343	0.978
psmc4	ENSLCAP00010004085	8187.ENSLCAP00010003990	8187.ENSLCAP00010004085	0	0	0	0	0.664	0.867	0.407	0.344	0.98
psmc4	PSMD11	8187.ENSLCAP00010003990	8187.ENSLCAP00010038181	0	0	0	0	0.655	0.845	0.517	0.574	0.987
psmc4	psma3	8187.ENSLCAP00010003990	8187.ENSLCAP00010059283	0.074	0	0	0	0.594	0.971	0.493	0.518	0.996
psmc4	Psmb1	8187.ENSLCAP00010003990	8187.ENSLCAP00010056508	0.074	0	0	0	0.664	0.97	0.301	0.615	0.997
psmc4	psmd1	8187.ENSLCAP00010003990	8187.ENSLCAP00010024314	0	0	0	0	0.338	0.982	0.542	0.662	0.997
psmc4	psma1	8187.ENSLCAP00010003990	8187.ENSLCAP00010005685	0.074	0	0	0	0.76	0.965	0.493	0.631	0.998
psmc4	psmb4	8187.ENSLCAP00010003990	8187.ENSLCAP00010046782	0	0	0	0	0.877	0.939	0.542	0.588	0.998
psmc4	psmd14	8187.ENSLCAP00010003990	8187.ENSLCAP00010016870	0.05	0	0	0	0.878	0.982	0.493	0.666	0.999
psmc4	psmd2	8187.ENSLCAP00010003990	8187.ENSLCAP00010005390	0	0	0	0	0.708	0.982	0.596	0.661	0.999
psmc4	Psmc6	8187.ENSLCAP00010003990	8187.ENSLCAP00010025787	0	0	0.089	0.892	0.873	0.982	0.587	0.472	0.999
psmc4	psmb2	8187.ENSLCAP00010003990	8187.ENSLCAP00010046669	0.074	0	0	0	0.899	0.982	0.493	0.632	0.999
psmc4	psmd13	8187.ENSLCAP00010003990	8187.ENSLCAP00010008884	0	0	0	0	0.734	0.982	0.596	0.663	0.999
psmc4	psma5	8187.ENSLCAP00010003990	8187.ENSLCAP00010025611	0.074	0	0	0	0.879	0.972	0.493	0.636	0.999
psmc4	psmc2	8187.ENSLCAP00010003990	8187.ENSLCAP00010033802	0	0	0.086	0.883	0.923	0.982	0.493	0.468	0.999
psmc4	Psmd12	8187.ENSLCAP00010003990	8187.ENSLCAP00010054013	0	0	0	0	0.79	0.982	0.596	0.665	0.999
psmc4	psmb3	8187.ENSLCAP00010003990	8187.ENSLCAP00010021842	0.074	0	0	0	0.909	0.971	0.493	0.58	0.999
psmc4	psmd8	8187.ENSLCAP00010003990	8187.ENSLCAP00010012339	0	0	0	0	0.878	0.982	0.493	0.664	0.999
psmc4	Psmc3	8187.ENSLCAP00010003990	8187.ENSLCAP00010056493	0	0	0.088	0.899	0.921	0.982	0.493	0.612	0.999
psmc4	psmd6	8187.ENSLCAP00010003990	8187.ENSLCAP00010020283	0	0	0	0	0.866	0.982	0.596	0.661	0.999
psmc4	ENSLCAP00010027853	8187.ENSLCAP00010003990	8187.ENSLCAP00010027853	0.05	0	0	0	0.849	0.982	0.493	0.666	0.999
psmc4	psmc5	8187.ENSLCAP00010003990	8187.ENSLCAP00010033461	0	0	0.081	0.904	0.923	0.982	0.596	0.577	0.999
psmc5	PSMD3	8187.ENSLCAP00010033461	8187.ENSLCAP00010002915	0	0	0	0	0.573	0.774	0.54	0.42	0.97
psmc5	psmc4	8187.ENSLCAP00010033461	8187.ENSLCAP00010003990	0	0	0.081	0.904	0.923	0.982	0.596	0.577	0.999
psmc5	ENSLCAP00010004085	8187.ENSLCAP00010033461	8187.ENSLCAP00010004085	0	0	0	0	0.318	0.867	0.605	0.358	0.973
psmc5	psmd2	8187.ENSLCAP00010033461	8187.ENSLCAP00010005390	0	0	0	0	0.82	0.982	0.655	0.665	0.999
psmc5	psma1	8187.ENSLCAP00010033461	8187.ENSLCAP00010005685	0	0	0	0	0.417	0.955	0.666	0.626	0.996
psmc5	psmd13	8187.ENSLCAP00010033461	8187.ENSLCAP00010008884	0	0	0	0	0.453	0.982	0.666	0.666	0.998
psmc5	psmd8	8187.ENSLCAP00010033461	8187.ENSLCAP00010012339	0	0	0	0	0.508	0.982	0.596	0.665	0.998
psmc5	LOC108883948	8187.ENSLCAP00010033461	8187.ENSLCAP00010015575	0	0	0	0	0.462	0.791	0.532	0.424	0.965
psmc5	LOC108879980	8187.ENSLCAP00010033461	8187.ENSLCAP00010016052	0	0	0	0	0	0.202	0.398	0.361	0.666
psmc5	psmd14	8187.ENSLCAP00010033461	8187.ENSLCAP00010016870	0	0	0	0	0.899	0.982	0.666	0.666	0.999
psmc5	psmd6	8187.ENSLCAP00010033461	8187.ENSLCAP00010020283	0	0	0	0	0.855	0.982	0.666	0.666	0.999
psmc5	LOC108893387	8187.ENSLCAP00010033461	8187.ENSLCAP00010021098	0	0	0	0	0.062	0.054	0.392	0	0.413
psmc5	psmb3	8187.ENSLCAP00010033461	8187.ENSLCAP00010021842	0	0	0	0	0.508	0.976	0.666	0.581	0.998
psmc5	psmd1	8187.ENSLCAP00010033461	8187.ENSLCAP00010024314	0	0	0	0	0.683	0.982	0.666	0.666	0.999
psmc5	psma5	8187.ENSLCAP00010033461	8187.ENSLCAP00010025611	0	0	0	0	0.883	0.945	0.666	0.633	0.999
psmc5	Psmc6	8187.ENSLCAP00010033461	8187.ENSLCAP00010025787	0	0	0.078	0.92	0.852	0.982	0.673	0.384	0.999
psmc5	ENSLCAP00010027853	8187.ENSLCAP00010033461	8187.ENSLCAP00010027853	0	0	0	0	0.889	0.982	0.666	0.666	0.999
psmc5	Cdc25b	8187.ENSLCAP00010033461	8187.ENSLCAP00010028000	0	0	0	0	0.07	0	0.58	0	0.592
psmc5	ENSLCAP00010031904	8187.ENSLCAP00010033461	8187.ENSLCAP00010031904	0	0	0	0	0	0.409	0	0.081	0.433
psmc5	ctnnb1	8187.ENSLCAP00010033461	8187.ENSLCAP00010036719	0	0	0	0	0.066	0.049	0.398	0.22	0.527
psmc5	sem1	8187.ENSLCAP00010033461	8187.ENSLCAP00010039105	0	0	0	0	0.049	0.876	0	0.588	0.947
psmc5	PSMA4	8187.ENSLCAP00010033461	8187.ENSLCAP00010040967	0	0	0	0	0.42	0.845	0.645	0.468	0.98
psmc5	PSMD11	8187.ENSLCAP00010033461	8187.ENSLCAP00010038181	0	0	0	0	0.61	0.845	0.645	0.574	0.989
psmc5	Psmb1	8187.ENSLCAP00010033461	8187.ENSLCAP00010056508	0	0	0	0	0.362	0.97	0.655	0.596	0.996
psmc5	psmb4	8187.ENSLCAP00010033461	8187.ENSLCAP00010046782	0	0	0	0	0.481	0.969	0.655	0.572	0.997
psmc5	psma3	8187.ENSLCAP00010033461	8187.ENSLCAP00010059283	0	0	0	0	0.494	0.964	0.666	0.639	0.997
psmc5	psmc2	8187.ENSLCAP00010033461	8187.ENSLCAP00010033802	0	0	0.075	0.924	0.884	0.982	0.666	0.665	0.999
psmc5	psmb2	8187.ENSLCAP00010033461	8187.ENSLCAP00010046669	0	0	0	0	0.58	0.982	0.666	0.66	0.999
psmc5	Psmd12	8187.ENSLCAP00010033461	8187.ENSLCAP00010054013	0	0	0	0	0.874	0.982	0.678	0.666	0.999
psmc5	Psmc3	8187.ENSLCAP00010033461	8187.ENSLCAP00010056493	0	0	0.084	0.906	0.931	0.982	0.666	0.538	0.999
psmd1	PSMD3	8187.ENSLCAP00010024314	8187.ENSLCAP00010002915	0	0	0	0	0.415	0.774	0.514	0.42	0.957
psmd1	psmc4	8187.ENSLCAP00010024314	8187.ENSLCAP00010003990	0	0	0	0	0.338	0.982	0.542	0.662	0.997
psmd1	ENSLCAP00010004085	8187.ENSLCAP00010024314	8187.ENSLCAP00010004085	0	0	0	0	0.141	0.867	0.555	0.533	0.973
psmd1	psmd2	8187.ENSLCAP00010024314	8187.ENSLCAP00010005390	0	0	0	0.551	0.927	0.982	0.769	0.666	0.999
psmd1	psma1	8187.ENSLCAP00010024314	8187.ENSLCAP00010005685	0	0	0	0	0.63	0.974	0.655	0.614	0.998
psmd1	kpnb1	8187.ENSLCAP00010024314	8187.ENSLCAP00010007394	0	0	0	0	0.419	0	0	0.057	0.428
psmd1	psmd13	8187.ENSLCAP00010024314	8187.ENSLCAP00010008884	0	0	0	0	0.445	0.982	0.655	0.656	0.998
psmd1	psmd8	8187.ENSLCAP00010024314	8187.ENSLCAP00010012339	0	0	0	0	0.42	0.982	0.661	0.661	0.998
psmd1	LOC108883948	8187.ENSLCAP00010024314	8187.ENSLCAP00010015575	0	0	0	0	0.132	0.789	0.489	0.419	0.938
psmd1	LOC108879980	8187.ENSLCAP00010024314	8187.ENSLCAP00010016052	0	0	0	0	0	0.055	0.398	0.062	0.419
psmd1	psmd14	8187.ENSLCAP00010024314	8187.ENSLCAP00010016870	0	0	0	0	0.905	0.982	0.655	0.665	0.999
psmd1	psmd6	8187.ENSLCAP00010024314	8187.ENSLCAP00010020283	0	0	0	0	0.624	0.982	0.655	0.665	0.999
psmd1	LOC108893387	8187.ENSLCAP00010024314	8187.ENSLCAP00010021098	0	0	0	0	0	0	0.392	0.18	0.48
psmd1	psmb3	8187.ENSLCAP00010024314	8187.ENSLCAP00010021842	0	0	0	0	0.136	0.97	0.655	0.608	0.996
psmd1	ctnnb1	8187.ENSLCAP00010024314	8187.ENSLCAP00010036719	0	0	0	0	0	0.057	0.398	0	0.408
psmd1	arhgef11	8187.ENSLCAP00010024314	8187.ENSLCAP00010036072	0	0	0	0	0.518	0	0	0	0.518
psmd1	sem1	8187.ENSLCAP00010024314	8187.ENSLCAP00010039105	0	0	0	0	0	0.878	0.36	0.582	0.964
psmd1	PSMA4	8187.ENSLCAP00010024314	8187.ENSLCAP00010040967	0	0	0	0	0.435	0.843	0.594	0.433	0.976
psmd1	PSMD11	8187.ENSLCAP00010024314	8187.ENSLCAP00010038181	0	0	0	0	0.761	0.845	0.611	0.573	0.993
psmd1	Psmb1	8187.ENSLCAP00010024314	8187.ENSLCAP00010056508	0	0	0	0	0.205	0.971	0.554	0.614	0.995
psmd1	psmb4	8187.ENSLCAP00010024314	8187.ENSLCAP00010046782	0	0	0	0	0.354	0.965	0.655	0.624	0.996
psmd1	psmb2	8187.ENSLCAP00010024314	8187.ENSLCAP00010046669	0	0	0	0	0.397	0.981	0.655	0.651	0.998
psmd1	psma3	8187.ENSLCAP00010024314	8187.ENSLCAP00010059283	0	0	0	0	0.664	0.979	0.655	0.523	0.998
psmd1	psmc2	8187.ENSLCAP00010024314	8187.ENSLCAP00010033802	0	0	0	0	0.602	0.982	0.655	0.666	0.999
psmd1	psma5	8187.ENSLCAP00010024314	8187.ENSLCAP00010025611	0	0	0	0	0.715	0.976	0.655	0.636	0.999
psmd1	psmc5	8187.ENSLCAP00010024314	8187.ENSLCAP00010033461	0	0	0	0	0.683	0.982	0.666	0.666	0.999
psmd1	ENSLCAP00010027853	8187.ENSLCAP00010024314	8187.ENSLCAP00010027853	0	0	0	0	0.85	0.982	0.769	0.665	0.999
psmd1	Psmc3	8187.ENSLCAP00010024314	8187.ENSLCAP00010056493	0	0	0	0	0.703	0.982	0.655	0.665	0.999
psmd1	Psmc6	8187.ENSLCAP00010024314	8187.ENSLCAP00010025787	0	0	0	0	0.478	0.982	0.775	0.665	0.999
psmd1	Psmd12	8187.ENSLCAP00010024314	8187.ENSLCAP00010054013	0	0	0	0	0.886	0.982	0.778	0.664	0.999
psmd13	PSMD3	8187.ENSLCAP00010008884	8187.ENSLCAP00010002915	0	0	0	0	0.651	0.774	0.562	0.42	0.977
psmd13	psmc4	8187.ENSLCAP00010008884	8187.ENSLCAP00010003990	0	0	0	0	0.734	0.982	0.596	0.663	0.999
psmd13	ENSLCAP00010004085	8187.ENSLCAP00010008884	8187.ENSLCAP00010004085	0	0	0	0	0.475	0.868	0.555	0.466	0.981
psmd13	psmd2	8187.ENSLCAP00010008884	8187.ENSLCAP00010005390	0	0	0	0	0.651	0.982	0.881	0.661	0.999
psmd13	psma1	8187.ENSLCAP00010008884	8187.ENSLCAP00010005685	0	0	0	0	0.51	0.978	0.655	0.573	0.998
psmd13	ctnnb1	8187.ENSLCAP00010008884	8187.ENSLCAP00010036719	0	0	0	0	0.053	0	0.398	0	0.405
psmd13	Cdc25b	8187.ENSLCAP00010008884	8187.ENSLCAP00010028000	0	0	0	0	0	0	0.58	0.065	0.59
psmd13	LOC108883948	8187.ENSLCAP00010008884	8187.ENSLCAP00010015575	0	0	0	0	0.337	0.789	0.489	0.253	0.939
psmd13	sem1	8187.ENSLCAP00010008884	8187.ENSLCAP00010039105	0	0	0	0	0	0.876	0	0.648	0.954
psmd13	PSMA4	8187.ENSLCAP00010008884	8187.ENSLCAP00010040967	0	0	0	0	0.45	0.843	0.594	0.433	0.977
psmd13	PSMD11	8187.ENSLCAP00010008884	8187.ENSLCAP00010038181	0	0	0	0	0.682	0.845	0.647	0.574	0.991
psmd13	psma3	8187.ENSLCAP00010008884	8187.ENSLCAP00010059283	0	0	0	0	0.424	0.953	0.655	0.574	0.995
psmd13	psmb3	8187.ENSLCAP00010008884	8187.ENSLCAP00010021842	0	0	0	0	0.448	0.971	0.655	0.583	0.997
psmd13	psmb2	8187.ENSLCAP00010008884	8187.ENSLCAP00010046669	0	0	0	0	0.772	0.98	0.655	0.344	0.998
psmd13	Psmc6	8187.ENSLCAP00010008884	8187.ENSLCAP00010025787	0	0	0	0	0.385	0.982	0.664	0.666	0.998
psmd13	psmd1	8187.ENSLCAP00010008884	8187.ENSLCAP00010024314	0	0	0	0	0.445	0.982	0.655	0.656	0.998
psmd13	psmc5	8187.ENSLCAP00010008884	8187.ENSLCAP00010033461	0	0	0	0	0.453	0.982	0.666	0.666	0.998
psmd13	psmb4	8187.ENSLCAP00010008884	8187.ENSLCAP00010046782	0	0	0	0	0.766	0.972	0.655	0.382	0.998
psmd13	psmd8	8187.ENSLCAP00010008884	8187.ENSLCAP00010012339	0	0	0	0	0.854	0.982	0.493	0.666	0.999
psmd13	Psmd12	8187.ENSLCAP00010008884	8187.ENSLCAP00010054013	0	0	0	0	0.785	0.982	0.881	0.666	0.999
psmd13	psmd14	8187.ENSLCAP00010008884	8187.ENSLCAP00010016870	0	0	0	0	0.918	0.982	0.881	0.666	0.999
psmd13	Psmc3	8187.ENSLCAP00010008884	8187.ENSLCAP00010056493	0	0	0	0	0.866	0.982	0.881	0.666	0.999
psmd13	psmd6	8187.ENSLCAP00010008884	8187.ENSLCAP00010020283	0	0	0	0	0.916	0.982	0.881	0.666	0.999
psmd13	ENSLCAP00010027853	8187.ENSLCAP00010008884	8187.ENSLCAP00010027853	0	0	0	0	0.725	0.982	0.881	0.666	0.999
psmd13	psmc2	8187.ENSLCAP00010008884	8187.ENSLCAP00010033802	0	0	0	0	0.723	0.982	0.881	0.666	0.999
psmd13	Psmb1	8187.ENSLCAP00010008884	8187.ENSLCAP00010056508	0	0	0	0	0.736	0.964	0.874	0.472	0.999
psmd13	psma5	8187.ENSLCAP00010008884	8187.ENSLCAP00010025611	0	0	0	0	0.538	0.965	0.881	0.58	0.999
psmd14	PSMD3	8187.ENSLCAP00010016870	8187.ENSLCAP00010002915	0	0	0	0	0.662	0.774	0.562	0.42	0.977
psmd14	psmc4	8187.ENSLCAP00010016870	8187.ENSLCAP00010003990	0.05	0	0	0	0.878	0.982	0.493	0.666	0.999
psmd14	ENSLCAP00010004085	8187.ENSLCAP00010016870	8187.ENSLCAP00010004085	0	0	0	0	0.437	0.87	0.555	0.475	0.98
psmd14	psmd2	8187.ENSLCAP00010016870	8187.ENSLCAP00010005390	0	0	0	0	0.856	0.982	0.881	0.666	0.999
psmd14	psma1	8187.ENSLCAP00010016870	8187.ENSLCAP00010005685	0	0	0	0	0.923	0.982	0.655	0.599	0.999
psmd14	psmd13	8187.ENSLCAP00010016870	8187.ENSLCAP00010008884	0	0	0	0	0.918	0.982	0.881	0.666	0.999
psmd14	psmd8	8187.ENSLCAP00010016870	8187.ENSLCAP00010012339	0	0	0	0	0.851	0.982	0.493	0.666	0.999
psmd14	LOC108883948	8187.ENSLCAP00010016870	8187.ENSLCAP00010015575	0	0	0	0	0.41	0.792	0.489	0.407	0.957
psmd14	LOC108879980	8187.ENSLCAP00010016870	8187.ENSLCAP00010016052	0	0	0	0	0	0.149	0.398	0.095	0.495
psmd14	ctnnb1	8187.ENSLCAP00010016870	8187.ENSLCAP00010036719	0	0	0	0	0.047	0.123	0.398	0	0.452
psmd14	LOC108893387	8187.ENSLCAP00010016870	8187.ENSLCAP00010021098	0	0	0	0	0.053	0.091	0.392	0.115	0.474
psmd14	Cdc25b	8187.ENSLCAP00010016870	8187.ENSLCAP00010028000	0	0	0	0	0.051	0	0.58	0	0.584
psmd14	PSMA4	8187.ENSLCAP00010016870	8187.ENSLCAP00010040967	0	0	0	0	0.822	0.845	0.594	0.527	0.993
psmd14	PSMD11	8187.ENSLCAP00010016870	8187.ENSLCAP00010038181	0	0	0	0	0.795	0.845	0.647	0.574	0.994
psmd14	sem1	8187.ENSLCAP00010016870	8187.ENSLCAP00010039105	0	0	0	0	0.254	0.982	0	0.652	0.994
psmd14	psmb3	8187.ENSLCAP00010016870	8187.ENSLCAP00010021842	0	0	0	0	0.54	0.982	0.655	0.501	0.998
psmd14	psmd1	8187.ENSLCAP00010016870	8187.ENSLCAP00010024314	0	0	0	0	0.905	0.982	0.655	0.665	0.999
psmd14	ENSLCAP00010027853	8187.ENSLCAP00010016870	8187.ENSLCAP00010027853	0	0	0	0	0.923	0.982	0.881	0.666	0.999
psmd14	psmb4	8187.ENSLCAP00010016870	8187.ENSLCAP00010046782	0	0	0	0	0.725	0.982	0.655	0.52	0.999
psmd14	psmc5	8187.ENSLCAP00010016870	8187.ENSLCAP00010033461	0	0	0	0	0.899	0.982	0.666	0.666	0.999
psmd14	Psmd12	8187.ENSLCAP00010016870	8187.ENSLCAP00010054013	0	0	0	0	0.923	0.982	0.881	0.666	0.999
psmd14	psmd6	8187.ENSLCAP00010016870	8187.ENSLCAP00010020283	0	0	0	0	0.957	0.982	0.881	0.666	0.999
psmd14	Psmc3	8187.ENSLCAP00010016870	8187.ENSLCAP00010056493	0.05	0	0	0	0.923	0.982	0.881	0.666	0.999
psmd14	psma3	8187.ENSLCAP00010016870	8187.ENSLCAP00010059283	0	0	0	0	0.923	0.982	0.655	0.577	0.999
psmd14	psmc2	8187.ENSLCAP00010016870	8187.ENSLCAP00010033802	0	0	0	0	0.917	0.982	0.881	0.666	0.999
psmd14	Psmb1	8187.ENSLCAP00010016870	8187.ENSLCAP00010056508	0	0	0	0	0.638	0.982	0.874	0.605	0.999
psmd14	psma5	8187.ENSLCAP00010016870	8187.ENSLCAP00010025611	0	0	0	0	0.923	0.982	0.881	0.604	0.999
psmd14	psmb2	8187.ENSLCAP00010016870	8187.ENSLCAP00010046669	0	0	0	0	0.867	0.982	0.655	0.639	0.999
psmd14	Psmc6	8187.ENSLCAP00010016870	8187.ENSLCAP00010025787	0.05	0	0	0	0.87	0.982	0.664	0.666	0.999
psmd2	PSMD3	8187.ENSLCAP00010005390	8187.ENSLCAP00010002915	0	0	0	0	0.582	0.774	0.562	0.42	0.972
psmd2	psmc4	8187.ENSLCAP00010005390	8187.ENSLCAP00010003990	0	0	0	0	0.708	0.982	0.596	0.661	0.999
psmd2	ENSLCAP00010004085	8187.ENSLCAP00010005390	8187.ENSLCAP00010004085	0	0	0	0	0.212	0.867	0.555	0.258	0.96
psmd2	LOC108879980	8187.ENSLCAP00010005390	8187.ENSLCAP00010016052	0	0	0	0	0	0.116	0.23	0.21	0.415
psmd2	Cdc25b	8187.ENSLCAP00010005390	8187.ENSLCAP00010028000	0	0	0	0	0	0	0.494	0.065	0.506
psmd2	LOC108883948	8187.ENSLCAP00010005390	8187.ENSLCAP00010015575	0	0	0	0	0.137	0.79	0.489	0.424	0.939
psmd2	PSMA4	8187.ENSLCAP00010005390	8187.ENSLCAP00010040967	0	0	0	0	0.385	0.844	0.594	0.423	0.974
psmd2	sem1	8187.ENSLCAP00010005390	8187.ENSLCAP00010039105	0	0	0	0	0	0.948	0.36	0.599	0.985
psmd2	PSMD11	8187.ENSLCAP00010005390	8187.ENSLCAP00010038181	0	0	0	0	0.722	0.845	0.647	0.573	0.992
psmd2	psmb4	8187.ENSLCAP00010005390	8187.ENSLCAP00010046782	0	0	0	0	0.22	0.975	0.655	0.467	0.995
psmd2	psmb3	8187.ENSLCAP00010005390	8187.ENSLCAP00010021842	0	0	0	0	0.105	0.974	0.655	0.532	0.995
psmd2	Psmb1	8187.ENSLCAP00010005390	8187.ENSLCAP00010056508	0	0	0	0	0.227	0.972	0.69	0.613	0.997
psmd2	psmb2	8187.ENSLCAP00010005390	8187.ENSLCAP00010046669	0	0	0	0	0.138	0.982	0.655	0.576	0.997
psmd2	psma1	8187.ENSLCAP00010005390	8187.ENSLCAP00010005685	0	0	0	0	0.313	0.976	0.655	0.62	0.997
psmd2	psma3	8187.ENSLCAP00010005390	8187.ENSLCAP00010059283	0	0	0	0	0.483	0.982	0.655	0.597	0.998
psmd2	psma5	8187.ENSLCAP00010005390	8187.ENSLCAP00010025611	0	0	0	0	0.513	0.976	0.881	0.641	0.999
psmd2	psmc2	8187.ENSLCAP00010005390	8187.ENSLCAP00010033802	0	0	0	0	0.566	0.982	0.881	0.666	0.999
psmd2	psmc5	8187.ENSLCAP00010005390	8187.ENSLCAP00010033461	0	0	0	0	0.82	0.982	0.655	0.665	0.999
psmd2	psmd1	8187.ENSLCAP00010005390	8187.ENSLCAP00010024314	0	0	0	0.551	0.927	0.982	0.769	0.666	0.999
psmd2	psmd13	8187.ENSLCAP00010005390	8187.ENSLCAP00010008884	0	0	0	0	0.651	0.982	0.881	0.661	0.999
psmd2	ENSLCAP00010027853	8187.ENSLCAP00010005390	8187.ENSLCAP00010027853	0	0	0	0	0.674	0.982	0.92	0.664	0.999
psmd2	Psmc3	8187.ENSLCAP00010005390	8187.ENSLCAP00010056493	0	0	0	0	0.923	0.982	0.881	0.665	0.999
psmd2	psmd6	8187.ENSLCAP00010005390	8187.ENSLCAP00010020283	0	0	0	0	0.669	0.982	0.881	0.665	0.999
psmd2	Psmc6	8187.ENSLCAP00010005390	8187.ENSLCAP00010025787	0	0	0	0	0.555	0.982	0.775	0.661	0.999
psmd2	psmd8	8187.ENSLCAP00010005390	8187.ENSLCAP00010012339	0	0	0	0	0.578	0.982	0.661	0.66	0.999
psmd2	Psmd12	8187.ENSLCAP00010005390	8187.ENSLCAP00010054013	0	0	0	0	0.795	0.982	0.92	0.661	0.999
psmd2	psmd14	8187.ENSLCAP00010005390	8187.ENSLCAP00010016870	0	0	0	0	0.856	0.982	0.881	0.666	0.999
psmd6	PSMD3	8187.ENSLCAP00010020283	8187.ENSLCAP00010002915	0	0	0	0	0.637	0.774	0.562	0.42	0.976
psmd6	psmc4	8187.ENSLCAP00010020283	8187.ENSLCAP00010003990	0	0	0	0	0.866	0.982	0.596	0.661	0.999
psmd6	ENSLCAP00010004085	8187.ENSLCAP00010020283	8187.ENSLCAP00010004085	0	0	0	0	0.437	0.867	0.555	0.278	0.972
psmd6	psmd2	8187.ENSLCAP00010020283	8187.ENSLCAP00010005390	0	0	0	0	0.669	0.982	0.881	0.665	0.999
psmd6	psma1	8187.ENSLCAP00010020283	8187.ENSLCAP00010005685	0	0	0	0	0.79	0.971	0.655	0.654	0.999
psmd6	psmd13	8187.ENSLCAP00010020283	8187.ENSLCAP00010008884	0	0	0	0	0.916	0.982	0.881	0.666	0.999
psmd6	psmd8	8187.ENSLCAP00010020283	8187.ENSLCAP00010012339	0	0	0	0	0.782	0.982	0.493	0.666	0.999
psmd6	LOC108883948	8187.ENSLCAP00010020283	8187.ENSLCAP00010015575	0	0	0	0	0.478	0.79	0.489	0.36	0.959
psmd6	LOC108879980	8187.ENSLCAP00010020283	8187.ENSLCAP00010016052	0	0	0	0	0	0.093	0.398	0	0.43
psmd6	psmd14	8187.ENSLCAP00010020283	8187.ENSLCAP00010016870	0	0	0	0	0.957	0.982	0.881	0.666	0.999
psmd6	Cdc25b	8187.ENSLCAP00010020283	8187.ENSLCAP00010028000	0	0	0	0	0	0	0.557	0.151	0.607
psmd6	PSMA4	8187.ENSLCAP00010020283	8187.ENSLCAP00010040967	0	0	0	0	0.573	0.844	0.594	0.473	0.983
psmd6	PSMD11	8187.ENSLCAP00010020283	8187.ENSLCAP00010038181	0	0	0	0	0.608	0.845	0.647	0.574	0.989
psmd6	sem1	8187.ENSLCAP00010020283	8187.ENSLCAP00010039105	0	0	0	0	0.065	0.98	0	0.664	0.993
psmd6	Psmb1	8187.ENSLCAP00010020283	8187.ENSLCAP00010056508	0	0	0	0	0.702	0.935	0.692	0.43	0.996
psmd6	psmb3	8187.ENSLCAP00010020283	8187.ENSLCAP00010021842	0	0	0	0	0.44	0.97	0.655	0.627	0.997
psmd6	psmb2	8187.ENSLCAP00010020283	8187.ENSLCAP00010046669	0	0	0	0	0.703	0.978	0.655	0.451	0.998
psmd6	Psmd12	8187.ENSLCAP00010020283	8187.ENSLCAP00010054013	0	0	0	0	0.92	0.982	0.881	0.666	0.999
psmd6	Psmc3	8187.ENSLCAP00010020283	8187.ENSLCAP00010056493	0	0	0	0	0.893	0.982	0.881	0.666	0.999
psmd6	Psmc6	8187.ENSLCAP00010020283	8187.ENSLCAP00010025787	0	0	0	0	0.869	0.982	0.655	0.666	0.999
psmd6	psma3	8187.ENSLCAP00010020283	8187.ENSLCAP00010059283	0	0	0	0	0.784	0.975	0.655	0.577	0.999
psmd6	psmd1	8187.ENSLCAP00010020283	8187.ENSLCAP00010024314	0	0	0	0	0.624	0.982	0.655	0.665	0.999
psmd6	ENSLCAP00010027853	8187.ENSLCAP00010020283	8187.ENSLCAP00010027853	0	0	0	0	0.903	0.982	0.881	0.666	0.999
psmd6	psma5	8187.ENSLCAP00010020283	8187.ENSLCAP00010025611	0	0	0	0	0.819	0.974	0.881	0.63	0.999
psmd6	psmc2	8187.ENSLCAP00010020283	8187.ENSLCAP00010033802	0	0	0	0	0.943	0.982	0.881	0.665	0.999
psmd6	psmc5	8187.ENSLCAP00010020283	8187.ENSLCAP00010033461	0	0	0	0	0.855	0.982	0.666	0.666	0.999
psmd6	psmb4	8187.ENSLCAP00010020283	8187.ENSLCAP00010046782	0	0	0	0	0.828	0.976	0.655	0.468	0.999
psmd8	PSMD3	8187.ENSLCAP00010012339	8187.ENSLCAP00010002915	0	0	0	0	0.3	0.774	0.38	0.42	0.935
psmd8	psmc4	8187.ENSLCAP00010012339	8187.ENSLCAP00010003990	0	0	0	0	0.878	0.982	0.493	0.664	0.999
psmd8	ENSLCAP00010004085	8187.ENSLCAP00010012339	8187.ENSLCAP00010004085	0	0	0	0	0.641	0.866	0.407	0.345	0.978
psmd8	psmd2	8187.ENSLCAP00010012339	8187.ENSLCAP00010005390	0	0	0	0	0.578	0.982	0.661	0.66	0.999
psmd8	psma1	8187.ENSLCAP00010012339	8187.ENSLCAP00010005685	0	0	0	0	0.664	0.98	0.493	0.512	0.998
psmd8	psmd13	8187.ENSLCAP00010012339	8187.ENSLCAP00010008884	0	0	0	0	0.854	0.982	0.493	0.666	0.999
psmd8	ctnnb1	8187.ENSLCAP00010012339	8187.ENSLCAP00010036719	0	0	0	0	0.048	0	0.398	0	0.402
psmd8	Cdc25b	8187.ENSLCAP00010012339	8187.ENSLCAP00010028000	0	0	0	0	0	0.069	0.557	0	0.569
psmd8	LOC108883948	8187.ENSLCAP00010012339	8187.ENSLCAP00010015575	0	0	0	0	0.48	0.787	0.489	0.279	0.953
psmd8	sem1	8187.ENSLCAP00010012339	8187.ENSLCAP00010039105	0	0	0	0	0.081	0.881	0.36	0.665	0.973
psmd8	PSMA4	8187.ENSLCAP00010012339	8187.ENSLCAP00010040967	0	0	0	0	0.783	0.844	0.403	0.5	0.988
psmd8	PSMD11	8187.ENSLCAP00010012339	8187.ENSLCAP00010038181	0	0	0	0	0.786	0.845	0.403	0.574	0.99
psmd8	psma5	8187.ENSLCAP00010012339	8187.ENSLCAP00010025611	0	0	0	0	0.853	0.878	0.493	0.407	0.993
psmd8	Psmb1	8187.ENSLCAP00010012339	8187.ENSLCAP00010056508	0	0	0	0	0.922	0.875	0.179	0.538	0.995
psmd8	psma3	8187.ENSLCAP00010012339	8187.ENSLCAP00010059283	0	0	0	0	0.738	0.973	0.493	0.5	0.997
psmd8	psmc2	8187.ENSLCAP00010012339	8187.ENSLCAP00010033802	0	0	0	0	0.42	0.982	0.493	0.666	0.997
psmd8	psmb4	8187.ENSLCAP00010012339	8187.ENSLCAP00010046782	0	0	0	0	0.923	0.873	0.493	0.535	0.997
psmd8	psmd1	8187.ENSLCAP00010012339	8187.ENSLCAP00010024314	0	0	0	0	0.42	0.982	0.661	0.661	0.998
psmd8	psmc5	8187.ENSLCAP00010012339	8187.ENSLCAP00010033461	0	0	0	0	0.508	0.982	0.596	0.665	0.998
psmd8	Psmd12	8187.ENSLCAP00010012339	8187.ENSLCAP00010054013	0	0	0	0	0.812	0.982	0.723	0.666	0.999
psmd8	psmd14	8187.ENSLCAP00010012339	8187.ENSLCAP00010016870	0	0	0	0	0.851	0.982	0.493	0.666	0.999
psmd8	psmb3	8187.ENSLCAP00010012339	8187.ENSLCAP00010021842	0	0	0	0	0.922	0.974	0.493	0.61	0.999
psmd8	Psmc3	8187.ENSLCAP00010012339	8187.ENSLCAP00010056493	0	0	0	0	0.914	0.982	0.493	0.666	0.999
psmd8	psmb2	8187.ENSLCAP00010012339	8187.ENSLCAP00010046669	0	0	0	0	0.869	0.978	0.493	0.578	0.999
psmd8	psmd6	8187.ENSLCAP00010012339	8187.ENSLCAP00010020283	0	0	0	0	0.782	0.982	0.493	0.666	0.999
psmd8	Psmc6	8187.ENSLCAP00010012339	8187.ENSLCAP00010025787	0	0	0	0	0.658	0.982	0.661	0.666	0.999
psmd8	ENSLCAP00010027853	8187.ENSLCAP00010012339	8187.ENSLCAP00010027853	0	0	0	0	0.769	0.982	0.661	0.666	0.999
sem1	PSMD3	8187.ENSLCAP00010039105	8187.ENSLCAP00010002915	0	0	0	0	0.078	0.774	0	0.42	0.868
sem1	psmc4	8187.ENSLCAP00010039105	8187.ENSLCAP00010003990	0	0	0	0	0.073	0.877	0	0.574	0.947
sem1	ENSLCAP00010004085	8187.ENSLCAP00010039105	8187.ENSLCAP00010004085	0	0	0	0	0.142	0.667	0	0.142	0.733
sem1	psmd2	8187.ENSLCAP00010039105	8187.ENSLCAP00010005390	0	0	0	0	0	0.948	0.36	0.599	0.985
sem1	psma1	8187.ENSLCAP00010039105	8187.ENSLCAP00010005685	0	0	0	0	0.09	0.864	0	0.154	0.886
sem1	psmd13	8187.ENSLCAP00010039105	8187.ENSLCAP00010008884	0	0	0	0	0	0.876	0	0.648	0.954
sem1	psmd8	8187.ENSLCAP00010039105	8187.ENSLCAP00010012339	0	0	0	0	0.081	0.881	0.36	0.665	0.973
sem1	LOC108883948	8187.ENSLCAP00010039105	8187.ENSLCAP00010015575	0	0	0	0	0.086	0.766	0	0.216	0.817
sem1	psmd14	8187.ENSLCAP00010039105	8187.ENSLCAP00010016870	0	0	0	0	0.254	0.982	0	0.652	0.994
sem1	psmd6	8187.ENSLCAP00010039105	8187.ENSLCAP00010020283	0	0	0	0	0.065	0.98	0	0.664	0.993
sem1	psmb3	8187.ENSLCAP00010039105	8187.ENSLCAP00010021842	0	0	0	0	0.277	0.864	0	0.154	0.909
sem1	psmd1	8187.ENSLCAP00010039105	8187.ENSLCAP00010024314	0	0	0	0	0	0.878	0.36	0.582	0.964
sem1	psma5	8187.ENSLCAP00010039105	8187.ENSLCAP00010025611	0	0	0	0	0.239	0.864	0	0.154	0.904
sem1	Psmc6	8187.ENSLCAP00010039105	8187.ENSLCAP00010025787	0	0	0	0	0.068	0.876	0.36	0.51	0.958
sem1	ENSLCAP00010027853	8187.ENSLCAP00010039105	8187.ENSLCAP00010027853	0	0	0	0	0.13	0.878	0.36	0.64	0.972
sem1	psmc5	8187.ENSLCAP00010039105	8187.ENSLCAP00010033461	0	0	0	0	0.049	0.876	0	0.588	0.947
sem1	psmc2	8187.ENSLCAP00010039105	8187.ENSLCAP00010033802	0	0	0	0	0.094	0.876	0	0.587	0.949
sem1	PSMD11	8187.ENSLCAP00010039105	8187.ENSLCAP00010038181	0	0	0	0	0	0.839	0	0.535	0.921
sem1	PSMA4	8187.ENSLCAP00010039105	8187.ENSLCAP00010040967	0	0	0	0	0.223	0.799	0	0.329	0.886
sem1	psmb2	8187.ENSLCAP00010039105	8187.ENSLCAP00010046669	0	0	0	0	0.136	0.868	0	0.154	0.895
sem1	psmb4	8187.ENSLCAP00010039105	8187.ENSLCAP00010046782	0	0	0	0	0.225	0.864	0	0.099	0.896
sem1	psma3	8187.ENSLCAP00010039105	8187.ENSLCAP00010059283	0	0	0	0	0.252	0.864	0	0.223	0.914
sem1	Psmc3	8187.ENSLCAP00010039105	8187.ENSLCAP00010056493	0	0	0	0	0.068	0.878	0	0.415	0.927
sem1	Psmb1	8187.ENSLCAP00010039105	8187.ENSLCAP00010056508	0	0	0	0	0.241	0.864	0	0.603	0.955
sem1	Psmd12	8187.ENSLCAP00010039105	8187.ENSLCAP00010054013	0	0	0	0	0	0.915	0.36	0.652	0.979
