# Supplementary material for: Transcriptomic Analysis of the Spleen from Asian Seabass (Lates calcarifer) Infected with Infectious Spleen and Kidney Necrosis Virus
Source: Viruses. 2025 May 19;17(5):728. doi: 10.3390/v17050728 (PMC12115965; doi:10.3390/v17050728)
Supplement: Supplementary file 1 [file viruses-17-00728-s001.zip › Table S15. clusters for PCD.xlsx]

## Sheet: string_MCL_clusters
Table S15. String MCL clusters for PCD
#clustering method	cluster number	cluster color	hex color	gene count	protein name	protein identifier	protein description
MCL	1	Red	#ff0000	27	ENSLCAP00010004085	8187.ENSLCAP00010004085	Proteasome subunit beta 6.
MCL	1	Red	#ff0000	27	ENSLCAP00010027853	8187.ENSLCAP00010027853	Proteasome 26S subunit, non-ATPase 7.
MCL	1	Red	#ff0000	27	LOC108883948	8187.ENSLCAP00010015575	Proteasome subunit beta.
MCL	1	Red	#ff0000	27	PSMA4	8187.ENSLCAP00010040967	Proteasome subunit alpha type.
MCL	1	Red	#ff0000	27	PSMD11	8187.ENSLCAP00010038181	Proteasome 26S subunit, non-ATPase 11.
MCL	1	Red	#ff0000	27	PSMD3	8187.ENSLCAP00010002915	PCI domain-containing protein.
MCL	1	Red	#ff0000	27	Psmb1	8187.ENSLCAP00010056508	Proteasome subunit beta.
MCL	1	Red	#ff0000	27	Psmc3	8187.ENSLCAP00010056493	Proteasome 26S subunit, ATPase 3; Belongs to the AAA ATPase family.
MCL	1	Red	#ff0000	27	Psmc6	8187.ENSLCAP00010025787	Proteasome 26S subunit, ATPase 6; Belongs to the AAA ATPase family.
MCL	1	Red	#ff0000	27	Psmd12	8187.ENSLCAP00010054013	Proteasome 26S subunit, non-ATPase 12.
MCL	1	Red	#ff0000	27	kpnb1	8187.ENSLCAP00010007394	Importin N-terminal domain-containing protein.
MCL	1	Red	#ff0000	27	psma1	8187.ENSLCAP00010005685	Proteasome subunit alpha type.
MCL	1	Red	#ff0000	27	psma3	8187.ENSLCAP00010059283	Proteasome subunit alpha type.
MCL	1	Red	#ff0000	27	psma5	8187.ENSLCAP00010025611	Proteasome subunit alpha type.
MCL	1	Red	#ff0000	27	psmb2	8187.ENSLCAP00010046669	Proteasome subunit beta.
MCL	1	Red	#ff0000	27	psmb3	8187.ENSLCAP00010021842	Proteasome subunit beta.
MCL	1	Red	#ff0000	27	psmb4	8187.ENSLCAP00010046782	Proteasome subunit beta; Belongs to the peptidase T1B family.
MCL	1	Red	#ff0000	27	psmc2	8187.ENSLCAP00010033802	AAA domain-containing protein; Belongs to the AAA ATPase family.
MCL	1	Red	#ff0000	27	psmc4	8187.ENSLCAP00010003990	AAA domain-containing protein; Belongs to the AAA ATPase family.
MCL	1	Red	#ff0000	27	psmc5	8187.ENSLCAP00010033461	AAA domain-containing protein; Belongs to the AAA ATPase family.
MCL	1	Red	#ff0000	27	psmd1	8187.ENSLCAP00010024314	26S proteasome non-ATPase regulatory subunit 1; Component of the 26S proteasome, a multiprotein complex involved in the ATP-dependent degradation of ubiquitinated proteins. This complex plays a key role in the maintenance of protein homeostasis by removing misfolded or damaged proteins, which could impair cellular functions, and by removing proteins whose functions are no longer required. Therefo…
MCL	1	Red	#ff0000	27	psmd13	8187.ENSLCAP00010008884	PCI domain-containing protein.
MCL	1	Red	#ff0000	27	psmd14	8187.ENSLCAP00010016870	MPN domain-containing protein.
MCL	1	Red	#ff0000	27	psmd2	8187.ENSLCAP00010005390	26S proteasome non-ATPase regulatory subunit 2; Component of the 26S proteasome, a multiprotein complex involved in the ATP-dependent degradation of ubiquitinated proteins. This complex plays a key role in the maintenance of protein homeostasis by removing misfolded or damaged proteins, which could impair cellular functions, and by removing proteins whose functions are no longer required. Therefo…
MCL	1	Red	#ff0000	27	psmd6	8187.ENSLCAP00010020283	PCI domain-containing protein.
MCL	1	Red	#ff0000	27	psmd8	8187.ENSLCAP00010012339	PCI domain-containing protein.
MCL	1	Red	#ff0000	27	sem1	8187.ENSLCAP00010039105	Uncharacterized protein.
MCL	2	Brown	#ff9a65	12	ENSLCAP00010042627	8187.ENSLCAP00010042627	Forkhead box O4.
MCL	2	Brown	#ff9a65	12	ENSLCAP00010051443	8187.ENSLCAP00010051443	High mobility group box 1a.
MCL	2	Brown	#ff9a65	12	IGFBP3	8187.ENSLCAP00010021052	Uncharacterized protein.
MCL	2	Brown	#ff9a65	12	LOC108873837	8187.ENSLCAP00010009175	Pyr_redox_2 domain-containing protein.
MCL	2	Brown	#ff9a65	12	LOC108876085	8187.ENSLCAP00010026457	14_3_3 domain-containing protein; Belongs to the 14-3-3 family.
MCL	2	Brown	#ff9a65	12	LOC108876119	8187.ENSLCAP00010007589	Fork-head domain-containing protein.
MCL	2	Brown	#ff9a65	12	LOC108879980	8187.ENSLCAP00010016052	Cellular tumor antigen p53; Acts as a tumor suppressor in many tumor types; induces growth arrest or apoptosis depending on the physiological circumstances and cell type. Involved in cell cycle regulation as a trans-activator that acts to negatively regulate cell division by controlling a set of genes required for this process. One of the activated genes is an inhibitor of cyclin-dependent kinase…
MCL	2	Brown	#ff9a65	12	LOC108884881	8187.ENSLCAP00010001507	BH4_2 domain-containing protein.
MCL	2	Brown	#ff9a65	12	LOC108898131	8187.ENSLCAP00010030392	14_3_3 domain-containing protein; Belongs to the 14-3-3 family.
MCL	2	Brown	#ff9a65	12	bax	8187.ENSLCAP00010014364	Uncharacterized protein.
MCL	2	Brown	#ff9a65	12	foxo3	8187.ENSLCAP00010012213	Fork-head domain-containing protein.
MCL	2	Brown	#ff9a65	12	hmgb2	8187.ENSLCAP00010017560	Uncharacterized protein.
MCL	3	Dark Golden Rod	#b27a00	6	ENSLCAP00010020695	8187.ENSLCAP00010020695	Retinoblastoma binding protein 4.
MCL	3	Dark Golden Rod	#b27a00	6	dnmt1	8187.ENSLCAP00010056006	DNA (cytosine-5)-methyltransferase; Belongs to the class I-like SAM-binding methyltransferase superfamily. C5-methyltransferase family.
MCL	3	Dark Golden Rod	#b27a00	6	e2f1	8187.ENSLCAP00010013681	E2F_TDP domain-containing protein.
MCL	3	Dark Golden Rod	#b27a00	6	eed	8187.ENSLCAP00010022305	WD_REPEATS_REGION domain-containing protein.
MCL	3	Dark Golden Rod	#b27a00	6	hdac1	8187.ENSLCAP00010009699	Histone deacetylase; Belongs to the histone deacetylase family. HD Type 1 subfamily.
MCL	3	Dark Golden Rod	#b27a00	6	jun	8187.ENSLCAP00010003315	BZIP domain-containing protein; Belongs to the bZIP family.
MCL	4	Yellow	#faff65	6	CASP3	8187.ENSLCAP00010058548	Caspase 3, apoptosis-related cysteine peptidase b; Belongs to the peptidase C14A family.
MCL	4	Yellow	#faff65	6	LOC108893387	8187.ENSLCAP00010021098	Uncharacterized protein.
MCL	4	Yellow	#faff65	6	casp6	8187.ENSLCAP00010010915	Uncharacterized protein; Belongs to the peptidase C14A family.
MCL	4	Yellow	#faff65	6	dffa	8187.ENSLCAP00010009253	CIDE-N domain-containing protein.
MCL	4	Yellow	#faff65	6	gas2	8187.ENSLCAP00010021222	Uncharacterized protein.
MCL	4	Yellow	#faff65	6	lmnb1	8187.ENSLCAP00010059773	Uncharacterized protein; Belongs to the intermediate filament family.
MCL	5	Olive	#70b200	5	DNM1L	8187.ENSLCAP00010047000	Dynamin 1-like; Belongs to the TRAFAC class dynamin-like GTPase superfamily. Dynamin/Fzo/YdjA family.
MCL	5	Olive	#70b200	5	ENSLCAP00010031904	8187.ENSLCAP00010031904	E3 ubiquitin-protein ligase parkin; Functions within a multiprotein E3 ubiquitin ligase complex, catalyzing the covalent attachment of ubiquitin moieties onto substrate proteins; Belongs to the RBR family. Parkin subfamily.
MCL	5	Olive	#70b200	5	Sqstm1	8187.ENSLCAP00010000923	Sequestosome 1.
MCL	5	Olive	#70b200	5	bcap31	8187.ENSLCAP00010056059	Uncharacterized protein.
MCL	5	Olive	#70b200	5	pink1	8187.ENSLCAP00010035987	Protein kinase domain-containing protein.
MCL	6	Light Green	#91ff65	5	Dsp	8187.ENSLCAP00010022024	Desmoplakin a.
MCL	6	Light Green	#91ff65	5	ENSLCAP00010028147	8187.ENSLCAP00010028147	Spectrin alpha, non-erythrocytic 1.
MCL	6	Light Green	#91ff65	5	Pkp1	8187.ENSLCAP00010039692	Uncharacterized protein.
MCL	6	Light Green	#91ff65	5	c1qbp	8187.ENSLCAP00010037952	Uncharacterized protein.
MCL	6	Light Green	#91ff65	5	ctnnb1	8187.ENSLCAP00010036719	Uncharacterized protein.
MCL	7	Green 2	#00b20a	3	AGO2	8187.ENSLCAP00010038950	Protein argonaute-2; Required for RNA-mediated gene silencing (RNAi) by the RNA- induced silencing complex (RISC). The 'minimal RISC' appears to include ago2 bound to a short guide RNA such as a microRNA (miRNA) or short interfering RNA (siRNA). These guide RNAs direct RISC to complementary mRNAs that are targets for RISC-mediated gene silencing. The precise mechanism of gene silencing depends on…
MCL	7	Green 2	#00b20a	3	Dicer1	8187.ENSLCAP00010009001	Dicer 1, ribonuclease type III; Belongs to the helicase family. Dicer subfamily.
MCL	7	Green 2	#00b20a	3	LOC108899451	8187.ENSLCAP00010006325	Uncharacterized protein; Belongs to the argonaute family.
MCL	8	Green	#65ffa3	3	ENSLCAP00010011831	8187.ENSLCAP00010011831	DNA polymerase.
MCL	8	Green	#65ffa3	3	Prim2	8187.ENSLCAP00010059834	DNA primase large subunit; Regulatory subunit of the DNA primase complex and component of the DNA polymerase alpha complex (also known as the alpha DNA polymerase-primase complex) which play an essential role in the initiation of DNA synthesis. The primase subunit of the polymerase alpha complex initiates DNA synthesis by oligomerising short RNA primers on both leading and lagging strands.
MCL	8	Green	#65ffa3	3	prim1	8187.ENSLCAP00010041674	DNA primase; Belongs to the eukaryotic-type primase small subunit family.
MCL	9	Blue	#00b284	3	arhgef11	8187.ENSLCAP00010036072	Uncharacterized protein.
MCL	9	Blue	#00b284	3	arhgef16	8187.ENSLCAP00010059066	Uncharacterized protein.
MCL	9	Blue	#00b284	3	ect2	8187.ENSLCAP00010055883	Uncharacterized protein.
MCL	10	Light Sky Blue	#65f1ff	2	Arhgef37	8187.ENSLCAP00010010316	Rho guanine nucleotide exchange factor (GEF) 37.
MCL	10	Light Sky Blue	#65f1ff	2	ENSLCAP00010001700	8187.ENSLCAP00010001700	Rho guanine nucleotide exchange factor (GEF) 39.
MCL	11	Orchid 2	#c275ef	2	ENSLCAP00010011478	8187.ENSLCAP00010011478	Adducin 1 (alpha).
MCL	11	Orchid 2	#c275ef	2	ENSLCAP00010033948	8187.ENSLCAP00010033948	Apoptotic protease-activating factor 1; Oligomeric Apaf-1 mediates the cytochrome c-dependent autocatalytic activation of pro-caspase-9 (Apaf-3), leading to the activation of caspase-3 and apoptosis. This activation requires ATP.
MCL	12	Purple	#ec75ef	2	ENSLCAP00010006048	8187.ENSLCAP00010006048	Dynein light chain.
MCL	12	Purple	#ec75ef	2	bcl2l11	8187.ENSLCAP00010042568	Bclx_interact domain-containing protein.
MCL	13	Orchid	#ef75c9	2	APP	8187.ENSLCAP00010057979	Amyloid beta precursor protein.
MCL	13	Orchid	#ef75c9	2	ENSLCAP00010021291	8187.ENSLCAP00010021291	Presenilin; Probable subunit of the gamma-secretase complex, an endoprotease complex that catalyzes the intramembrane cleavage of integral membrane proteins such as Notch receptors. Belongs to the peptidase A22A family.
MCL	14	Pink	#ef759f	1	Cdc25b	8187.ENSLCAP00010028000	Rhodanese domain-containing protein.
