# Supplementary material for: Transcriptomic Analysis of the Spleen from Asian Seabass (Lates calcarifer) Infected with Infectious Spleen and Kidney Necrosis Virus
Source: Viruses. 2025 May 19;17(5):728. doi: 10.3390/v17050728 (PMC12115965; doi:10.3390/v17050728)
Supplement: Supplementary file 1 [file viruses-17-00728-s001.zip › Table S16-arrest.xlsx]

## Sheet: string_interactions
Table S16. String interactions for cell cycle arrest
#node1	node2	node1_string_id	node2_string_id	neighborhood_on_chromosome	gene_fusion	phylogenetic_cooccurrence	homology	coexpression	experimentally_determined_interaction	database_annotated	automated_textmining	combined_score
TP53	pcna	8187.ENSLCAP00010016052	8187.ENSLCAP00010007860	0	0	0	0	0	0.567	0.141	0.081	0.628
TP53	e2f1	8187.ENSLCAP00010016052	8187.ENSLCAP00010013681	0	0	0	0	0	0.202	0.059	0.65	0.714
TP53	znf385a	8187.ENSLCAP00010016052	8187.ENSLCAP00010038279	0	0	0	0	0	0.07	0.438	0.117	0.498
TP53	cdk1	8187.ENSLCAP00010016052	8187.ENSLCAP00010028139	0	0	0	0	0.053	0.254	0.327	0.409	0.681
TP53	ccna1	8187.ENSLCAP00010016052	8187.ENSLCAP00010047573	0	0	0	0	0.061	0.081	0.507	0.433	0.726
TP53	ccna2	8187.ENSLCAP00010016052	8187.ENSLCAP00010056469	0	0	0	0	0.081	0.081	0.507	0.433	0.732
ccna1	pcna	8187.ENSLCAP00010047573	8187.ENSLCAP00010007860	0	0	0	0	0.378	0.442	0	0.134	0.673
ccna1	e2f1	8187.ENSLCAP00010047573	8187.ENSLCAP00010013681	0	0	0	0	0.136	0.458	0.947	0.435	0.984
ccna1	TP53	8187.ENSLCAP00010047573	8187.ENSLCAP00010016052	0	0	0	0	0.061	0.081	0.507	0.433	0.726
ccna1	cdk1	8187.ENSLCAP00010047573	8187.ENSLCAP00010028139	0	0	0	0	0.385	0.468	0.894	0.886	0.995
ccna1	ccne2	8187.ENSLCAP00010047573	8187.ENSLCAP00010029171	0	0	0.132	0.665	0.251	0.203	0.493	0.279	0.776
ccna1	e2f7	8187.ENSLCAP00010047573	8187.ENSLCAP00010032922	0	0	0	0	0.334	0.084	0	0.15	0.436
ccna1	ccna2	8187.ENSLCAP00010047573	8187.ENSLCAP00010056469	0	0	0.095	0.874	0	0	0.905	0	0.911
ccna2	pcna	8187.ENSLCAP00010056469	8187.ENSLCAP00010007860	0	0	0	0	0.378	0.442	0	0.134	0.673
ccna2	e2f1	8187.ENSLCAP00010056469	8187.ENSLCAP00010013681	0	0	0	0	0.136	0.458	0.947	0.435	0.984
ccna2	TP53	8187.ENSLCAP00010056469	8187.ENSLCAP00010016052	0	0	0	0	0.081	0.081	0.507	0.433	0.732
ccna2	cdk1	8187.ENSLCAP00010056469	8187.ENSLCAP00010028139	0	0	0	0	0.385	0.468	0.894	0.812	0.992
ccna2	ccne2	8187.ENSLCAP00010056469	8187.ENSLCAP00010029171	0	0	0.101	0.648	0.251	0.203	0.493	0.279	0.768
ccna2	e2f7	8187.ENSLCAP00010056469	8187.ENSLCAP00010032922	0	0	0	0	0.334	0.084	0	0.15	0.436
ccna2	ccna1	8187.ENSLCAP00010056469	8187.ENSLCAP00010047573	0	0	0.095	0.874	0	0	0.905	0	0.911
ccne2	pcna	8187.ENSLCAP00010029171	8187.ENSLCAP00010007860	0	0	0	0	0.21	0.455	0	0.217	0.633
ccne2	e2f1	8187.ENSLCAP00010029171	8187.ENSLCAP00010013681	0	0	0	0	0.064	0.252	0.389	0.585	0.799
ccne2	cdk1	8187.ENSLCAP00010029171	8187.ENSLCAP00010028139	0	0	0	0	0.054	0.457	0.39	0.219	0.722
ccne2	ccna2	8187.ENSLCAP00010029171	8187.ENSLCAP00010056469	0	0	0.101	0.648	0.251	0.203	0.493	0.279	0.768
ccne2	ccna1	8187.ENSLCAP00010029171	8187.ENSLCAP00010047573	0	0	0.132	0.665	0.251	0.203	0.493	0.279	0.776
cdk1	pcna	8187.ENSLCAP00010028139	8187.ENSLCAP00010007860	0	0	0	0	0.339	0.328	0	0.185	0.606
cdk1	e2f1	8187.ENSLCAP00010028139	8187.ENSLCAP00010013681	0	0	0	0	0.053	0.248	0.378	0.327	0.661
cdk1	TP53	8187.ENSLCAP00010028139	8187.ENSLCAP00010016052	0	0	0	0	0.053	0.254	0.327	0.409	0.681
cdk1	ccne2	8187.ENSLCAP00010028139	8187.ENSLCAP00010029171	0	0	0	0	0.054	0.457	0.39	0.219	0.722
cdk1	ccna2	8187.ENSLCAP00010028139	8187.ENSLCAP00010056469	0	0	0	0	0.385	0.468	0.894	0.812	0.992
cdk1	ccna1	8187.ENSLCAP00010028139	8187.ENSLCAP00010047573	0	0	0	0	0.385	0.468	0.894	0.886	0.995
e2f1	e2f7	8187.ENSLCAP00010013681	8187.ENSLCAP00010032922	0	0	0	0.563	0.091	0.081	0.301	0.195	0.467
e2f1	cdk1	8187.ENSLCAP00010013681	8187.ENSLCAP00010028139	0	0	0	0	0.053	0.248	0.378	0.327	0.661
e2f1	TP53	8187.ENSLCAP00010013681	8187.ENSLCAP00010016052	0	0	0	0	0	0.202	0.059	0.65	0.714
e2f1	ccne2	8187.ENSLCAP00010013681	8187.ENSLCAP00010029171	0	0	0	0	0.064	0.252	0.389	0.585	0.799
e2f1	ccna2	8187.ENSLCAP00010013681	8187.ENSLCAP00010056469	0	0	0	0	0.136	0.458	0.947	0.435	0.984
e2f1	ccna1	8187.ENSLCAP00010013681	8187.ENSLCAP00010047573	0	0	0	0	0.136	0.458	0.947	0.435	0.984
e2f7	e2f1	8187.ENSLCAP00010032922	8187.ENSLCAP00010013681	0	0	0	0.563	0.091	0.081	0.301	0.195	0.467
e2f7	ccna2	8187.ENSLCAP00010032922	8187.ENSLCAP00010056469	0	0	0	0	0.334	0.084	0	0.15	0.436
e2f7	ccna1	8187.ENSLCAP00010032922	8187.ENSLCAP00010047573	0	0	0	0	0.334	0.084	0	0.15	0.436
pcna	cdk1	8187.ENSLCAP00010007860	8187.ENSLCAP00010028139	0	0	0	0	0.339	0.328	0	0.185	0.606
pcna	TP53	8187.ENSLCAP00010007860	8187.ENSLCAP00010016052	0	0	0	0	0	0.567	0.141	0.081	0.628
pcna	ccne2	8187.ENSLCAP00010007860	8187.ENSLCAP00010029171	0	0	0	0	0.21	0.455	0	0.217	0.633
pcna	ccna2	8187.ENSLCAP00010007860	8187.ENSLCAP00010056469	0	0	0	0	0.378	0.442	0	0.134	0.673
pcna	ccna1	8187.ENSLCAP00010007860	8187.ENSLCAP00010047573	0	0	0	0	0.378	0.442	0	0.134	0.673
znf385a	TP53	8187.ENSLCAP00010038279	8187.ENSLCAP00010016052	0	0	0	0	0	0.07	0.438	0.117	0.498
