# Supplementary material for: Transcriptomic Analysis of the Spleen from Asian Seabass (Lates calcarifer) Infected with Infectious Spleen and Kidney Necrosis Virus
Source: Viruses. 2025 May 19;17(5):728. doi: 10.3390/v17050728 (PMC12115965; doi:10.3390/v17050728)
Supplement: Supplementary file 1 [file viruses-17-00728-s001.zip › Table S17-arrest.xlsx]

## Sheet: string_MCL_clusters
Table S17. String MCL clusters for cell cycle arrest
#clustering method	cluster number	cluster color	hex color	gene count	protein name	protein identifier	protein description
MCL	1	Red	#ff0000	9	CCNE2	8187.ENSLCAP00010029171	Cyclin E2; Belongs to the cyclin family.
MCL	1	Red	#ff0000	9	Cdk1	8187.ENSLCAP00010028139	Cyclin-dependent kinase 1; Belongs to the protein kinase superfamily.
MCL	1	Red	#ff0000	9	E2f7	8187.ENSLCAP00010032922	E2F transcription factor 7.
MCL	1	Red	#ff0000	9	LOC108879980	8187.ENSLCAP00010016052	Cellular tumor antigen p53; Acts as a tumor suppressor in many tumor types; induces growth arrest or apoptosis depending on the physiological circumstances and cell type. Involved in cell cycle regulation as a trans-activator that acts to negatively regulate cell division by controlling a set of genes required for this process. One of the activated genes is an inhibitor of cyclin-dependent kinase…
MCL	1	Red	#ff0000	9	ZNF385A	8187.ENSLCAP00010038279	Uncharacterized protein.
MCL	1	Red	#ff0000	9	ccna1	8187.ENSLCAP00010047573	Cyclin N-terminal domain-containing protein; Belongs to the cyclin family.
MCL	1	Red	#ff0000	9	ccna2	8187.ENSLCAP00010056469	Cyclin N-terminal domain-containing protein; Belongs to the cyclin family.
MCL	1	Red	#ff0000	9	e2f1	8187.ENSLCAP00010013681	E2F_TDP domain-containing protein.
MCL	1	Red	#ff0000	9	pcna	8187.ENSLCAP00010007860	Proliferating cell nuclear antigen; This protein is an auxiliary protein of DNA polymerase delta and is involved in the control of eukaryotic DNA replication by increasing the polymerase's processibility during elongation of the leading strand; Belongs to the PCNA family.
