# Supplementary material for: Transcriptomic Analysis of the Spleen from Asian Seabass (Lates calcarifer) Infected with Infectious Spleen and Kidney Necrosis Virus
Source: Viruses. 2025 May 19;17(5):728. doi: 10.3390/v17050728 (PMC12115965; doi:10.3390/v17050728)
Supplement: Supplementary file 1 [file viruses-17-00728-s001.zip › Table S18. interaction PI3K.xlsx]

## Sheet: string_interactions
Table S18. String interactions of the genes in the PI3K pathway
#node1	node2	node1_string_id	node2_string_id	neighborhood_on_chromosome	gene_fusion	phylogenetic_cooccurrence	homology	coexpression	experimentally_determined_interaction	database_annotated	automated_textmining	combined_score
Fgfr2	fgf2	8187.ENSLCAP00010007218	8187.ENSLCAP00010002620	0	0	0	0	0	0.299	0.714	0.631	0.919
Fgfr2	fgf7	8187.ENSLCAP00010007218	8187.ENSLCAP00010003628	0	0	0	0	0	0.3	0.744	0.473	0.897
Fgfr2	PDGFA	8187.ENSLCAP00010007218	8187.ENSLCAP00010003822	0	0	0	0	0	0.06	0.674	0.106	0.702
Fgfr2	pik3r2	8187.ENSLCAP00010007218	8187.ENSLCAP00010046496	0	0	0	0	0	0.203	0.3	0.066	0.433
Fgfr2	gab1	8187.ENSLCAP00010007218	8187.ENSLCAP00010042744	0	0	0	0	0	0.073	0.383	0.093	0.435
Fgfr2	kl	8187.ENSLCAP00010007218	8187.ENSLCAP00010049224	0	0	0	0	0.053	0.206	0.382	0.119	0.535
Fgfr3	fgf2	8187.ENSLCAP00010005398	8187.ENSLCAP00010002620	0	0	0	0	0	0.299	0.714	0.34	0.856
Fgfr3	fgf7	8187.ENSLCAP00010005398	8187.ENSLCAP00010003628	0	0	0	0	0	0.3	0.744	0.339	0.871
Fgfr3	PDGFA	8187.ENSLCAP00010005398	8187.ENSLCAP00010003822	0	0	0	0	0	0.06	0.674	0.106	0.702
Fgfr3	pik3r2	8187.ENSLCAP00010005398	8187.ENSLCAP00010046496	0	0	0	0	0	0.203	0.3	0.062	0.43
Fgfr3	gab1	8187.ENSLCAP00010005398	8187.ENSLCAP00010042744	0	0	0	0	0	0.073	0.383	0.093	0.435
Fgfr3	kl	8187.ENSLCAP00010005398	8187.ENSLCAP00010049224	0	0	0	0	0.064	0.206	0.382	0.122	0.542
LOC108882842	LOC108895090	8187.ENSLCAP00010018851	8187.ENSLCAP00010055478	0	0	0	0	0	0	0.38	0.107	0.422
LOC108893819	fgf2	8187.ENSLCAP00010026088	8187.ENSLCAP00010002620	0	0	0	0	0	0.299	0.714	0.34	0.856
LOC108893819	fgf7	8187.ENSLCAP00010026088	8187.ENSLCAP00010003628	0	0	0	0	0	0.3	0.744	0.339	0.871
LOC108893819	PDGFA	8187.ENSLCAP00010026088	8187.ENSLCAP00010003822	0	0	0	0	0	0.06	0.674	0.106	0.702
LOC108893819	pik3r2	8187.ENSLCAP00010026088	8187.ENSLCAP00010046496	0	0	0	0	0	0.203	0.3	0.062	0.43
LOC108893819	gab1	8187.ENSLCAP00010026088	8187.ENSLCAP00010042744	0	0	0	0	0	0.073	0.383	0.093	0.435
LOC108893819	kl	8187.ENSLCAP00010026088	8187.ENSLCAP00010049224	0	0	0	0	0.064	0.206	0.382	0.122	0.542
LOC108895090	pik3cd	8187.ENSLCAP00010055478	8187.ENSLCAP00010010366	0	0	0	0	0	0.097	0.712	0.084	0.741
LOC108895090	LOC108882842	8187.ENSLCAP00010055478	8187.ENSLCAP00010018851	0	0	0	0	0	0	0.38	0.107	0.422
LOC108895090	pik3r2	8187.ENSLCAP00010055478	8187.ENSLCAP00010046496	0	0	0	0.556	0	0.174	0.721	0.281	0.819
PDGFA	Fgfr3	8187.ENSLCAP00010003822	8187.ENSLCAP00010005398	0	0	0	0	0	0.06	0.674	0.106	0.702
PDGFA	Fgfr2	8187.ENSLCAP00010003822	8187.ENSLCAP00010007218	0	0	0	0	0	0.06	0.674	0.106	0.702
PDGFA	LOC108893819	8187.ENSLCAP00010003822	8187.ENSLCAP00010026088	0	0	0	0	0	0.06	0.674	0.106	0.702
fgf2	Fgfr3	8187.ENSLCAP00010002620	8187.ENSLCAP00010005398	0	0	0	0	0	0.299	0.714	0.34	0.856
fgf2	LOC108893819	8187.ENSLCAP00010002620	8187.ENSLCAP00010026088	0	0	0	0	0	0.299	0.714	0.34	0.856
fgf2	Fgfr2	8187.ENSLCAP00010002620	8187.ENSLCAP00010007218	0	0	0	0	0	0.299	0.714	0.631	0.919
fgf7	kl	8187.ENSLCAP00010003628	8187.ENSLCAP00010049224	0	0	0	0	0	0.099	0.301	0.217	0.463
fgf7	gab1	8187.ENSLCAP00010003628	8187.ENSLCAP00010042744	0	0	0	0	0	0	0.507	0.056	0.514
fgf7	Fgfr3	8187.ENSLCAP00010003628	8187.ENSLCAP00010005398	0	0	0	0	0	0.3	0.744	0.339	0.871
fgf7	LOC108893819	8187.ENSLCAP00010003628	8187.ENSLCAP00010026088	0	0	0	0	0	0.3	0.744	0.339	0.871
fgf7	Fgfr2	8187.ENSLCAP00010003628	8187.ENSLCAP00010007218	0	0	0	0	0	0.3	0.744	0.473	0.897
gab1	fgf7	8187.ENSLCAP00010042744	8187.ENSLCAP00010003628	0	0	0	0	0	0	0.507	0.056	0.514
gab1	Fgfr3	8187.ENSLCAP00010042744	8187.ENSLCAP00010005398	0	0	0	0	0	0.073	0.383	0.093	0.435
gab1	Fgfr2	8187.ENSLCAP00010042744	8187.ENSLCAP00010007218	0	0	0	0	0	0.073	0.383	0.093	0.435
gab1	pik3cd	8187.ENSLCAP00010042744	8187.ENSLCAP00010010366	0	0	0	0	0	0.069	0.774	0.105	0.795
gab1	LOC108893819	8187.ENSLCAP00010042744	8187.ENSLCAP00010026088	0	0	0	0	0	0.073	0.383	0.093	0.435
gab1	pik3r2	8187.ENSLCAP00010042744	8187.ENSLCAP00010046496	0	0	0	0	0	0.44	0.778	0.084	0.876
kl	fgf7	8187.ENSLCAP00010049224	8187.ENSLCAP00010003628	0	0	0	0	0	0.099	0.301	0.217	0.463
kl	Fgfr3	8187.ENSLCAP00010049224	8187.ENSLCAP00010005398	0	0	0	0	0.064	0.206	0.382	0.122	0.542
kl	Fgfr2	8187.ENSLCAP00010049224	8187.ENSLCAP00010007218	0	0	0	0	0.053	0.206	0.382	0.119	0.535
kl	LOC108893819	8187.ENSLCAP00010049224	8187.ENSLCAP00010026088	0	0	0	0	0.064	0.206	0.382	0.122	0.542
pik3cd	pik3r2	8187.ENSLCAP00010010366	8187.ENSLCAP00010046496	0	0	0	0	0	0.391	0.407	0.17	0.674
pik3cd	pip4k2a	8187.ENSLCAP00010010366	8187.ENSLCAP00010052674	0	0	0	0	0	0	0.671	0.123	0.699
pik3cd	LOC108895090	8187.ENSLCAP00010010366	8187.ENSLCAP00010055478	0	0	0	0	0	0.097	0.712	0.084	0.741
pik3cd	gab1	8187.ENSLCAP00010010366	8187.ENSLCAP00010042744	0	0	0	0	0	0.069	0.774	0.105	0.795
pik3r2	Fgfr3	8187.ENSLCAP00010046496	8187.ENSLCAP00010005398	0	0	0	0	0	0.203	0.3	0.062	0.43
pik3r2	Fgfr2	8187.ENSLCAP00010046496	8187.ENSLCAP00010007218	0	0	0	0	0	0.203	0.3	0.066	0.433
pik3r2	pik3cd	8187.ENSLCAP00010046496	8187.ENSLCAP00010010366	0	0	0	0	0	0.391	0.407	0.17	0.674
pik3r2	LOC108893819	8187.ENSLCAP00010046496	8187.ENSLCAP00010026088	0	0	0	0	0	0.203	0.3	0.062	0.43
pik3r2	gab1	8187.ENSLCAP00010046496	8187.ENSLCAP00010042744	0	0	0	0	0	0.44	0.778	0.084	0.876
pik3r2	pip4k2a	8187.ENSLCAP00010046496	8187.ENSLCAP00010052674	0	0	0	0	0	0	0.672	0.056	0.677
pik3r2	LOC108895090	8187.ENSLCAP00010046496	8187.ENSLCAP00010055478	0	0	0	0.556	0	0.174	0.721	0.281	0.819
pip4k2a	pik3cd	8187.ENSLCAP00010052674	8187.ENSLCAP00010010366	0	0	0	0	0	0	0.671	0.123	0.699
pip4k2a	pik3r2	8187.ENSLCAP00010052674	8187.ENSLCAP00010046496	0	0	0	0	0	0	0.672	0.056	0.677
