# Supplementary material for: Transcriptomic Analysis of the Spleen from Asian Seabass (Lates calcarifer) Infected with Infectious Spleen and Kidney Necrosis Virus
Source: Viruses. 2025 May 19;17(5):728. doi: 10.3390/v17050728 (PMC12115965; doi:10.3390/v17050728)
Supplement: Supplementary file 1 [file viruses-17-00728-s001.zip › Table S19. clusters PI3K.xlsx]

## Sheet: string_MCL_clusters
Table S19. String MCL clusters for PI3K signal
#clustering method	cluster number	cluster color	hex color	gene count	protein name	protein identifier	protein description
MCL	1	Red	#ff0000	6	LOC108882842	8187.ENSLCAP00010018851	EGF-like domain-containing protein.
MCL	1	Red	#ff0000	6	LOC108895090	8187.ENSLCAP00010055478	Tyrosine-protein kinase.
MCL	1	Red	#ff0000	6	gab1	8187.ENSLCAP00010042744	PH domain-containing protein.
MCL	1	Red	#ff0000	6	pik3cd	8187.ENSLCAP00010010366	Phosphatidylinositol 4,5-bisphosphate 3-kinase catalytic subunit.
MCL	1	Red	#ff0000	6	pik3r2	8187.ENSLCAP00010046496	Uncharacterized protein.
MCL	1	Red	#ff0000	6	pip4k2a	8187.ENSLCAP00010052674	PIPK domain-containing protein.
MCL	2	Yellow	#e0ff65	3	PDGFA	8187.ENSLCAP00010003822	Platelet derived growth factor subunit A.
MCL	2	Yellow	#e0ff65	3	fgf7	8187.ENSLCAP00010003628	Fibroblast growth factor; Belongs to the heparin-binding growth factors family.
MCL	2	Yellow	#e0ff65	3	kl	8187.ENSLCAP00010049224	Uncharacterized protein.
MCL	3	Green	#00b247	3	Fgfr2	8187.ENSLCAP00010007218	Fibroblast growth factor receptor.
MCL	3	Green	#00b247	3	Fgfr3	8187.ENSLCAP00010005398	Fibroblast growth factor receptor.
MCL	3	Green	#00b247	3	LOC108893819	8187.ENSLCAP00010026088	Uncharacterized protein.
MCL	4	Blue	#65a3ff	1	fgf2	8187.ENSLCAP00010002620	Fibroblast growth factor; Belongs to the heparin-binding growth factors family.
